# Supplementary material for: Quantifying negative selection in human 3ʹ UTRs uncovers constrained targets of RNA-binding proteins
Source: Nat Commun. 2024 Jan 2;15:85. doi: 10.1038/s41467-023-44456-9 (PMC10762232; doi:10.1038/s41467-023-44456-9)
Supplement: Supplementary file 3 — Supplementary Dataset 1 [file 41467_2023_44456_MOESM3_ESM.xlsx]

## Sheet: Sheet1
number of variants (n) for analyses
ReP sites (fig. 2c)
minimum affinity	disrupting	preserving	P value
0	4269	3927	0.25
0.01	3454	3301	0.14
0.05	2245	2236	0.035
0.1	1655	1637	0.0025
0.2	953	943	0.004
0.3	524	475	0.026
eQTLs (fig. 2d)
eQTL PIP min	eQTL PIP max	disrupting	preserving
0	0.05	70	106
0.05	0.75	36	39
0.75	1	10	3
Disrution of ReP sites and controls (fig. 2e)
minimum affinity	ReP	control	P value
0	4269	5283	0.38
0.01	3454	4336	0.19
0.05	2245	2828	0.16
0.1	1655	1984	0.027
0.2	953	1067	0.026
0.3	524	503	0.045
Disruption of ReP sites by cell lines detected (fig. 2f)
minimum affinity	both	one	P value
0	281	1694	0.26
0.01	154	1207	0.16
0.05	74	747	0.011
0.1	57	520	0.036
0.2	32	282	0.028
0.3	22	179	0.13
Disruption of ReP sites at conserved positions (fig. 2g)
minimum affinity	disrupting	preserving	P value
0	893	804	0.043
0.01	822	759	0.045
0.05	704	610	0.036
0.1	605	487	0.025
0.2	400	304	0.0068
0.3	209	144	0.026
Pumilio binding site creation (fig. 3b)
minimum affinity	core	variable	P value
0	948357	2209684
0.05	25748	55479	0.048
0.1	11438	25134	0.0067
0.15	6959	15567	0.082
0.2	4652	10661	0.16
0.25	2701	5678	0.012
0.3	1476	3129	0.028
0.35	820	1773	0.0035
Gene set depletion (fig. 6c; numbers indicate gene counts)
gene set	with disruptive; in set	with disruptive; not in set	no disruptive; in set	no disruptive; not in set
essential	121	3627	123	3625
LoF intolerant	2530	1218	2379	1369
haploinsufficient	81	3667	64	3684
autosomal dominant	156	3592	143	3605
ClinVar 3'UTR pathogenic	45	3703	76	3672
ClinVar 3'UTR benign	679	3069	683	3065
