# Supplementary material for: Quantifying negative selection in human 3ʹ UTRs uncovers constrained targets of RNA-binding proteins
Source: Nat Commun. 2024 Jan 2;15:85. doi: 10.1038/s41467-023-44456-9 (PMC10762232; doi:10.1038/s41467-023-44456-9)
Supplement: Supplementary file 4 — Supplementary Dataset 2 [file 41467_2023_44456_MOESM4_ESM.xlsx]

## Sheet: File description
This file lists all possible single nucleotide variants in 3'UTRs belonging to groups / classifications with iMAPS above 0.05 (and therefore includes some variant categories that did not quite meet the "highly disruptive" threshold of 0.06
This file is split into three sheets corresponding to: ReP site, PAS, and miR target variants
For variants belonging to multiple groups / sub-categories, only the sub-category with the highest iMAPS threshold is shown
Column	Description	Notes
hg38_var_id	chrom_chromStart_chromEnd_strand_RefBase_AltBase	hg38 0-based coordinates are used; RefBase and AltBase are shown for sense strand
category	ReP, PAS, or miR
sub_category	variant group / classification from iMAPS analyses:	ReP_min_0d1: Variant disrupts a ReP site with relative affinity >= 0.1
		ReP_min_0d3: Variant disrupt a ReP site with relative affinity >= 0.3
		ReP_both_cells_min_0d01: Variant disrupts a ReP site detected in both eCLIP cell lines with relative affinity >= 0.01
		ReP_both_cells_min_0d05: Variant disrupts a ReP site detected in both eCLIP cell lines with relative affinity >= 0.05
		PAS_lost_prim_cons: Variant causes PAS loss 15 to 30 bases upstream of a gene's primary poly(A) site that is also used in at least one of mouse or rat
		prim_vert_8_AU4: Variant is within an 8-mer target site of a microRNA family that is conserved across vertebrates; target site is flanked by 2 A or U bases on each side
		prim_vert_8_hot2+: Variant is within an 8-mer target site of two or more microRNA families that are conserved across vertebrates
sub_cat_imaps_threshold	highest iMAPS threshold exceeded by sub category's iMAPS score	From 0.05 to 0.08 in Increments of 0.005
RBPs	RNA-Binding Protein(s) resulting in eCLIP peak / ReP site
cell_lines_detected	Cell line(s) where eCLIP peak / ReP site was detected for each RBP	"H" = HepG2, "K" = K562; eCLIP data is not available for both cell lines for all RBPs
polyA_site	chrom_chromStart_chromEnd_strand	first downstream poly(A) site from pA_DB; hg38 0-based coordinates are used
mir_fam	microRNA family
rsid	dbSNP identifier
allele_count_gnomAD	Alternative allele count in gnomAD	Corresponds to derived allele when derived allele is known, otherwise Alternative allele is used
gwas_count	Number of trait-genotype associations in fine-mapped UK BioBank GWAS
clinvar_clin_sig	Clinical significance description reported in ClinVar
phylop_100	PhyloP 100-way conservation score at variant position
gene_symbol
oe_lof	gnomAD observed / expected loss-of-function score	gene-level scores are shown; lower scores = more loss-of-function intolerant
oe_lof_upper	oe_lof confidence interval upper bound
oe_lof_upper_rank	or_lof_upper rank	lower rank = more loss-of-function intolerant

## Sheet: Rep
hg38_var_id	category	sub_category	sub_cat_imaps_threshold	RBPs	cell_lines_detected	rsid	allele_count_gnomAD	gwas_count	clinvar_clin_sig	phylop_100	gene_symbol	oe_lof	oe_lof_upper	oe_lof_upper_rank
chrX_71465740_71465741_+_A_C	ReP	ReP_both_cells_min_0d05	0.08	KHSRP	H&K					1.218	TAF1	0	0.043	7
chrX_71465741_71465742_+_T_G	ReP	ReP_both_cells_min_0d05	0.08	KHSRP	H&K					-0.093	TAF1	0	0.043	7
chrX_71465742_71465743_+_G_A	ReP	ReP_both_cells_min_0d05	0.08	KHSRP	H&K	rs1221516568				0.301	TAF1	0	0.043	7
chrX_71465742_71465743_+_G_C	ReP	ReP_both_cells_min_0d05	0.08	KHSRP	H&K					0.301	TAF1	0	0.043	7
chrX_71465742_71465743_+_G_T	ReP	ReP_both_cells_min_0d05	0.08	KHSRP	H&K					0.301	TAF1	0	0.043	7
chrX_71465743_71465744_+_T_A	ReP	ReP_both_cells_min_0d05	0.08	KHSRP	H&K					1.127	TAF1	0	0.043	7
chrX_71465743_71465744_+_T_C	ReP	ReP_both_cells_min_0d05	0.08	KHSRP	H&K					1.127	TAF1	0	0.043	7
chrX_71465743_71465744_+_T_G	ReP	ReP_both_cells_min_0d05	0.08	KHSRP	H&K					1.127	TAF1	0	0.043	7
chrX_71465744_71465745_+_A_C	ReP	ReP_both_cells_min_0d05	0.08	KHSRP	H&K					0.572	TAF1	0	0.043	7
chrX_71465744_71465745_+_A_G	ReP	ReP_both_cells_min_0d05	0.08	KHSRP	H&K	rs1001145106				0.572	TAF1	0	0.043	7
chrX_71465745_71465746_+_A_C	ReP	ReP_both_cells_min_0d05	0.08	KHSRP	H&K					0.51	TAF1	0	0.043	7
chrX_71465745_71465746_+_A_G	ReP	ReP_both_cells_min_0d05	0.08	KHSRP	H&K					0.51	TAF1	0	0.043	7
chrX_71465746_71465747_+_C_G	ReP	ReP_both_cells_min_0d05	0.08	KHSRP	H&K					0.047	TAF1	0	0.043	7
chrX_71465747_71465748_+_A_C	ReP	ReP_both_cells_min_0d05	0.08	KHSRP	H&K					-0.087	TAF1	0	0.043	7
chrX_71465748_71465749_+_T_C	ReP	ReP_both_cells_min_0d05	0.08	KHSRP	H&K	rs1294369902				0.137	TAF1	0	0.043	7
chrX_71465748_71465749_+_T_G	ReP	ReP_both_cells_min_0d05	0.08	KHSRP	H&K					0.137	TAF1	0	0.043	7
chrX_71465749_71465750_+_A_C	ReP	ReP_both_cells_min_0d05	0.08	KHSRP	H&K					-0.007	TAF1	0	0.043	7
chrX_71465750_71465751_+_T_A	ReP	ReP_both_cells_min_0d05	0.08	KHSRP	H&K					1.101	TAF1	0	0.043	7
chrX_71465750_71465751_+_T_C	ReP	ReP_both_cells_min_0d05	0.08	KHSRP	H&K	rs751435870				1.101	TAF1	0	0.043	7
chrX_71465750_71465751_+_T_G	ReP	ReP_both_cells_min_0d05	0.08	KHSRP	H&K					1.101	TAF1	0	0.043	7
chr5_138435742_138435743_+_C_G	ReP	ReP_both_cells_min_0d05	0.08	IGF2BP1	H&K					1.395	KDM3B	0.012543	0.06	35
chr5_138435743_138435744_+_T_G	ReP	ReP_both_cells_min_0d05	0.08	IGF2BP1	H&K					4.027	KDM3B	0.012543	0.06	35
chr5_138435744_138435745_+_C_G	ReP	ReP_both_cells_min_0d05	0.08	IGF2BP1	H&K					3.173	KDM3B	0.012543	0.06	35
chr5_138435745_138435746_+_A_G	ReP	ReP_both_cells_min_0d05	0.08	IGF2BP1	H&K					3.292	KDM3B	0.012543	0.06	35
chr5_138435746_138435747_+_C_A	ReP	ReP_both_cells_min_0d05	0.08	IGF2BP1	H&K					1.847	KDM3B	0.012543	0.06	35
chr5_138435746_138435747_+_C_G	ReP	ReP_both_cells_min_0d05	0.08	IGF2BP1	H&K					1.847	KDM3B	0.012543	0.06	35
chr5_138435747_138435748_+_A_G	ReP	ReP_both_cells_min_0d05	0.08	IGF2BP1	H&K	rs1348085209				2.029	KDM3B	0.012543	0.06	35
chr5_138435748_138435749_+_A_G	ReP	ReP_both_cells_min_0d05	0.08	IGF2BP1	H&K	rs1370360144	1			1.645	KDM3B	0.012543	0.06	35
chr5_138435749_138435750_+_C_G	ReP	ReP_both_cells_min_0d05	0.08	IGF2BP1	H&K					2.421	KDM3B	0.012543	0.06	35
chr12_115961152_115961153_-_C_G	ReP	ReP_both_cells_min_0d05	0.08	IGF2BP1	H&K					0.695	MED13L	0.020314	0.064	45
chr12_115961153_115961154_-_A_G	ReP	ReP_both_cells_min_0d05	0.08	IGF2BP1	H&K	rs1466015859				-0.059	MED13L	0.020314	0.064	45
chr12_115961154_115961155_-_C_G	ReP	ReP_both_cells_min_0d05	0.08	IGF2BP1	H&K					0.305	MED13L	0.020314	0.064	45
chr12_115961155_115961156_-_C_G	ReP	ReP_both_cells_min_0d05	0.08	IGF2BP1	H&K	rs1486436405				0.385	MED13L	0.020314	0.064	45
chr12_115961156_115961157_-_T_G	ReP	ReP_both_cells_min_0d05	0.08	IGF2BP1	H&K					0.487	MED13L	0.020314	0.064	45
chr12_115961157_115961158_-_C_A	ReP	ReP_both_cells_min_0d05	0.08	IGF2BP1	H&K					2.902	MED13L	0.020314	0.064	45
chr12_115961157_115961158_-_C_G	ReP	ReP_both_cells_min_0d05	0.08	IGF2BP1	H&K					2.902	MED13L	0.020314	0.064	45
chr12_115961158_115961159_-_T_A	ReP	ReP_both_cells_min_0d05	0.08	IGF2BP1	H&K					0.766	MED13L	0.020314	0.064	45
chr12_115961158_115961159_-_T_C	ReP	ReP_both_cells_min_0d05	0.08	IGF2BP1	H&K	rs1875731206				0.766	MED13L	0.020314	0.064	45
chr12_115961158_115961159_-_T_G	ReP	ReP_both_cells_min_0d05	0.08	IGF2BP1	H&K					0.766	MED13L	0.020314	0.064	45
chr12_115961159_115961160_-_C_A	ReP	ReP_both_cells_min_0d05	0.08	IGF2BP1	H&K					1.216	MED13L	0.020314	0.064	45
chr12_115961159_115961160_-_C_G	ReP	ReP_both_cells_min_0d05	0.08	IGF2BP1	H&K					1.216	MED13L	0.020314	0.064	45
chr12_115961161_115961162_-_C_G	ReP	ReP_both_cells_min_0d05	0.08	IGF2BP1	H&K					2.277	MED13L	0.020314	0.064	45
chr12_115961162_115961163_-_C_G	ReP	ReP_both_cells_min_0d05	0.08	IGF2BP1	H&K					0.791	MED13L	0.020314	0.064	45
chr16_3727476_3727477_-_T_C	ReP	ReP_both_cells_min_0d05	0.08	TIA1	H&K					2.203	CREBBP	0.025349	0.066	48
chr16_3727476_3727477_-_T_G	ReP	ReP_both_cells_min_0d05	0.08	HNRNPC|TIA1	H&K(TIA1)|K(HNRNPC)					2.203	CREBBP	0.025349	0.066	48
chr16_3727477_3727478_-_T_C	ReP	ReP_both_cells_min_0d05	0.08	HNRNPC|TIA1	H&K(TIA1)|K(HNRNPC)					3.624	CREBBP	0.025349	0.066	48
chr16_3727477_3727478_-_T_G	ReP	ReP_both_cells_min_0d05	0.08	HNRNPC|TIA1	H&K(TIA1)|K(HNRNPC)					3.624	CREBBP	0.025349	0.066	48
chr16_3727478_3727479_-_T_A	ReP	ReP_both_cells_min_0d05	0.08	HNRNPC|TIA1	H&K(TIA1)|K(HNRNPC)					3.608	CREBBP	0.025349	0.066	48
chr16_3727478_3727479_-_T_C	ReP	ReP_both_cells_min_0d05	0.08	HNRNPC|TIA1	H&K(TIA1)|K(HNRNPC)					3.608	CREBBP	0.025349	0.066	48
chr16_3727478_3727479_-_T_G	ReP	ReP_both_cells_min_0d05	0.08	HNRNPC|TIA1	H&K(TIA1)|K(HNRNPC)					3.608	CREBBP	0.025349	0.066	48
chr16_3727479_3727480_-_T_A	ReP	ReP_both_cells_min_0d05	0.08	HNRNPC|TIA1	H&K(TIA1)|K(HNRNPC)					1.13	CREBBP	0.025349	0.066	48
chr16_3727479_3727480_-_T_C	ReP	ReP_both_cells_min_0d05	0.08	HNRNPC|TIA1	H&K(TIA1)|K(HNRNPC)					1.13	CREBBP	0.025349	0.066	48
chr16_3727479_3727480_-_T_G	ReP	ReP_both_cells_min_0d05	0.08	HNRNPC|TIA1	H&K(TIA1)|K(HNRNPC)					1.13	CREBBP	0.025349	0.066	48
chr16_3727480_3727481_-_T_C	ReP	ReP_both_cells_min_0d05	0.08	HNRNPC|TIA1	H&K(TIA1)|K(HNRNPC)					0.805	CREBBP	0.025349	0.066	48
chr16_3727480_3727481_-_T_G	ReP	ReP_both_cells_min_0d05	0.08	HNRNPC|TIA1	H&K(TIA1)|K(HNRNPC)					0.805	CREBBP	0.025349	0.066	48
chr16_3727481_3727482_-_T_A	ReP	ReP_both_cells_min_0d05	0.08	HNRNPC|TIA1	H&K(TIA1)|K(HNRNPC)					0.322	CREBBP	0.025349	0.066	48
chr16_3727481_3727482_-_T_C	ReP	ReP_both_cells_min_0d05	0.08	HNRNPC|TIA1	H&K(TIA1)|K(HNRNPC)					0.322	CREBBP	0.025349	0.066	48
chr16_3727481_3727482_-_T_G	ReP	ReP_both_cells_min_0d05	0.08	HNRNPC|TIA1	H&K(TIA1)|K(HNRNPC)					0.322	CREBBP	0.025349	0.066	48
chr16_3727482_3727483_-_T_G	ReP	ReP_both_cells_min_0d05	0.08	HNRNPC|TIA1	H&K(TIA1)|K(HNRNPC)					2.593	CREBBP	0.025349	0.066	48
chr16_3727483_3727484_-_T_A	ReP	ReP_both_cells_min_0d05	0.08	TIA1	H&K					0.614	CREBBP	0.025349	0.066	48
chr16_3727483_3727484_-_T_G	ReP	ReP_both_cells_min_0d05	0.08	TIA1	H&K					0.614	CREBBP	0.025349	0.066	48
chr2_197418730_197418731_-_T_A	ReP	ReP_both_cells_min_0d05	0.08	KHSRP	H&K					5.363	SF3B1	0.013864	0.066	49
chr2_197418730_197418731_-_T_G	ReP	ReP_both_cells_min_0d05	0.08	KHSRP	H&K	rs192735322				5.363	SF3B1	0.013864	0.066	49
chr2_197418731_197418732_-_G_C	ReP	ReP_both_cells_min_0d05	0.08	KHSRP	H&K					1.697	SF3B1	0.013864	0.066	49
chr2_197420120_197420121_-_T_C	ReP	ReP_both_cells_min_0d05	0.08	TIA1	H&K					4.014	SF3B1	0.013864	0.066	49
chr2_197420120_197420121_-_T_G	ReP	ReP_both_cells_min_0d05	0.08	TIA1	H&K					4.014	SF3B1	0.013864	0.066	49
chr2_197420121_197420122_-_T_C	ReP	ReP_both_cells_min_0d05	0.08	TIA1	H&K					2.981	SF3B1	0.013864	0.066	49
chr2_197420121_197420122_-_T_G	ReP	ReP_both_cells_min_0d05	0.08	TIA1	H&K					2.981	SF3B1	0.013864	0.066	49
chr2_197420122_197420123_-_T_C	ReP	ReP_both_cells_min_0d05	0.08	TIA1	H&K	rs2085216208				0.955	SF3B1	0.013864	0.066	49
chr2_197420122_197420123_-_T_G	ReP	ReP_both_cells_min_0d05	0.08	TIA1	H&K					0.955	SF3B1	0.013864	0.066	49
chr2_197420123_197420124_-_T_A	ReP	ReP_both_cells_min_0d05	0.08	TIA1	H&K					2.418	SF3B1	0.013864	0.066	49
chr2_197420123_197420124_-_T_C	ReP	ReP_both_cells_min_0d05	0.08	TIA1	H&K					2.418	SF3B1	0.013864	0.066	49
chr2_197420123_197420124_-_T_G	ReP	ReP_both_cells_min_0d05	0.08	TIA1	H&K					2.418	SF3B1	0.013864	0.066	49
chr2_197420125_197420126_-_T_C	ReP	ReP_both_cells_min_0d05	0.08	TIA1	H&K					5.743	SF3B1	0.013864	0.066	49
chr2_197420125_197420126_-_T_G	ReP	ReP_both_cells_min_0d05	0.08	TIA1	H&K					5.743	SF3B1	0.013864	0.066	49
chr2_197420350_197420351_-_T_C	ReP	ReP_both_cells_min_0d05	0.08	TIA1	H&K	rs746349938				4.525	SF3B1	0.013864	0.066	49
chr2_197420350_197420351_-_T_G	ReP	ReP_both_cells_min_0d05	0.08	TIA1	H&K					4.525	SF3B1	0.013864	0.066	49
chr2_197420351_197420352_-_T_C	ReP	ReP_both_cells_min_0d05	0.08	TIA1	H&K					2.933	SF3B1	0.013864	0.066	49
chr2_197420351_197420352_-_T_G	ReP	ReP_both_cells_min_0d05	0.08	TIA1	H&K					2.933	SF3B1	0.013864	0.066	49
chr2_197420352_197420353_-_T_A	ReP	ReP_both_cells_min_0d05	0.08	TIA1	H&K					1.863	SF3B1	0.013864	0.066	49
chr2_197420352_197420353_-_T_C	ReP	ReP_both_cells_min_0d05	0.08	TIA1	H&K					1.863	SF3B1	0.013864	0.066	49
chr2_197420352_197420353_-_T_G	ReP	ReP_both_cells_min_0d05	0.08	TIA1	H&K					1.863	SF3B1	0.013864	0.066	49
chr2_197420353_197420354_-_T_A	ReP	ReP_both_cells_min_0d05	0.08	TIA1	H&K					5.458	SF3B1	0.013864	0.066	49
chr2_197420353_197420354_-_T_C	ReP	ReP_both_cells_min_0d05	0.08	TIA1	H&K					5.458	SF3B1	0.013864	0.066	49
chr2_197420353_197420354_-_T_G	ReP	ReP_both_cells_min_0d05	0.08	TIA1	H&K					5.458	SF3B1	0.013864	0.066	49
chr2_197420354_197420355_-_T_C	ReP	ReP_both_cells_min_0d05	0.08	TIA1	H&K					3.131	SF3B1	0.013864	0.066	49
chr2_197420354_197420355_-_T_G	ReP	ReP_both_cells_min_0d05	0.08	TIA1	H&K					3.131	SF3B1	0.013864	0.066	49
chr2_197420355_197420356_-_T_C	ReP	ReP_both_cells_min_0d05	0.08	TIA1	H&K					7.23	SF3B1	0.013864	0.066	49
chr2_197420355_197420356_-_T_G	ReP	ReP_both_cells_min_0d05	0.08	TIA1	H&K					7.23	SF3B1	0.013864	0.066	49
chr2_197420356_197420357_-_T_G	ReP	ReP_both_cells_min_0d05	0.08	TIA1	H&K					3.594	SF3B1	0.013864	0.066	49
chr2_197420358_197420359_-_A_G	ReP	ReP_both_cells_min_0d05	0.08	TIA1	H&K					2.124	SF3B1	0.013864	0.066	49
chr6_42866991_42866992_+_T_G	ReP	ReP_both_cells_min_0d05	0.08	IGF2BP1	H&K					-0.114	GLTSCR1L	0	0.071	59
chr6_42866992_42866993_+_C_G	ReP	ReP_both_cells_min_0d05	0.08	IGF2BP1	H&K					0.243	GLTSCR1L	0	0.071	59
chr6_42866993_42866994_+_A_G	ReP	ReP_both_cells_min_0d05	0.08	IGF2BP1	H&K					-0.079	GLTSCR1L	0	0.071	59
chr6_42866994_42866995_+_C_G	ReP	ReP_both_cells_min_0d05	0.08	IGF2BP1	H&K					0.839	GLTSCR1L	0	0.071	59
chr14_73100384_73100385_+_T_C	ReP	ReP_both_cells_min_0d05	0.08	TIA1	H&K					6.11	RBM25	0.016196	0.077	86
chr14_73100384_73100385_+_T_G	ReP	ReP_both_cells_min_0d05	0.08	TIA1	H&K					6.11	RBM25	0.016196	0.077	86
chr14_73101458_73101459_+_T_G	ReP	ReP_both_cells_min_0d05	0.08	TIA1	H&K					2.418	RBM25	0.016196	0.077	86
chr14_73101459_73101460_+_T_C	ReP	ReP_both_cells_min_0d05	0.08	TIA1	H&K					-0.168	RBM25	0.016196	0.077	86
chr14_73101459_73101460_+_T_G	ReP	ReP_both_cells_min_0d05	0.08	TIA1	H&K					-0.168	RBM25	0.016196	0.077	86
chr14_73101460_73101461_+_T_C	ReP	ReP_both_cells_min_0d05	0.08	TIA1	H&K					0.766	RBM25	0.016196	0.077	86
chr14_73101460_73101461_+_T_G	ReP	ReP_both_cells_min_0d05	0.08	TIA1	H&K	rs1423410884	1			0.766	RBM25	0.016196	0.077	86
chr14_73101461_73101462_+_A_C	ReP	ReP_both_cells_min_0d05	0.08	TIA1	H&K					-0.483	RBM25	0.016196	0.077	86
chr14_73102524_73102525_+_T_G	ReP	ReP_both_cells_min_0d05	0.08	TIA1	H&K					2.323	RBM25	0.016196	0.077	86
chr14_73102526_73102527_+_T_G	ReP	ReP_both_cells_min_0d05	0.08	TIA1	H&K					1.847	RBM25	0.016196	0.077	86
chr14_73102527_73102528_+_T_G	ReP	ReP_both_cells_min_0d05	0.08	TIA1	H&K					-0.625	RBM25	0.016196	0.077	86
chr14_73102528_73102529_+_T_C	ReP	ReP_both_cells_min_0d05	0.08	TIA1	H&K					1.723	RBM25	0.016196	0.077	86
chr14_73102528_73102529_+_T_G	ReP	ReP_both_cells_min_0d05	0.08	TIA1	H&K					1.723	RBM25	0.016196	0.077	86
chr14_73102529_73102530_+_T_C	ReP	ReP_both_cells_min_0d05	0.08	TIA1	H&K	rs1896076020				0.574	RBM25	0.016196	0.077	86
chr14_73102529_73102530_+_T_G	ReP	ReP_both_cells_min_0d05	0.08	TIA1	H&K					0.574	RBM25	0.016196	0.077	86
chrX_123602206_123602207_-_T_C	ReP	ReP_both_cells_min_0d05	0.08	KHSRP	H&K					3.831	THOC2	0.016971	0.081	105
chrX_123602206_123602207_-_T_G	ReP	ReP_both_cells_min_0d05	0.08	KHSRP	H&K					3.831	THOC2	0.016971	0.081	105
chrX_123602207_123602208_-_T_C	ReP	ReP_both_cells_min_0d05	0.08	KHSRP	H&K					2.397	THOC2	0.016971	0.081	105
chrX_123602210_123602211_-_A_C	ReP	ReP_both_cells_min_0d05	0.08	KHSRP	H&K					1.207	THOC2	0.016971	0.081	105
chrX_123602211_123602212_-_T_A	ReP	ReP_both_cells_min_0d05	0.08	KHSRP	H&K					2.186	THOC2	0.016971	0.081	105
chrX_123602211_123602212_-_T_C	ReP	ReP_both_cells_min_0d05	0.08	KHSRP	H&K	rs2046307094				2.186	THOC2	0.016971	0.081	105
chrX_123602211_123602212_-_T_G	ReP	ReP_both_cells_min_0d05	0.08	KHSRP	H&K					2.186	THOC2	0.016971	0.081	105
chrX_123602212_123602213_-_G_A	ReP	ReP_both_cells_min_0d05	0.08	KHSRP	H&K					1.123	THOC2	0.016971	0.081	105
chrX_123602212_123602213_-_G_C	ReP	ReP_both_cells_min_0d05	0.08	KHSRP	H&K					1.123	THOC2	0.016971	0.081	105
chrX_123602212_123602213_-_G_T	ReP	ReP_both_cells_min_0d05	0.08	KHSRP	H&K					1.123	THOC2	0.016971	0.081	105
chrX_123602213_123602214_-_T_G	ReP	ReP_both_cells_min_0d05	0.08	KHSRP	H&K					1.524	THOC2	0.016971	0.081	105
chr7_155778905_155778906_+_A_G	ReP	ReP_both_cells_min_0d05	0.08	RBFOX2	H&K					-1.225	RBM33	0.017334	0.082	112
chr7_155778906_155778907_+_G_A	ReP	ReP_both_cells_min_0d05	0.08	RBFOX2	H&K	rs781423965	1			-0.176	RBM33	0.017334	0.082	112
chr7_155778906_155778907_+_G_C	ReP	ReP_both_cells_min_0d05	0.08	RBFOX2	H&K					-0.176	RBM33	0.017334	0.082	112
chr7_155778906_155778907_+_G_T	ReP	ReP_both_cells_min_0d05	0.08	RBFOX2	H&K					-0.176	RBM33	0.017334	0.082	112
chr7_155778907_155778908_+_C_A	ReP	ReP_both_cells_min_0d05	0.08	RBFOX2	H&K					-2.213	RBM33	0.017334	0.082	112
chr7_155778907_155778908_+_C_G	ReP	ReP_both_cells_min_0d05	0.08	RBFOX2	H&K					-2.213	RBM33	0.017334	0.082	112
chr7_155778907_155778908_+_C_T	ReP	ReP_both_cells_min_0d05	0.08	RBFOX2	H&K	rs77220462	1046			-2.213	RBM33	0.017334	0.082	112
chr7_155778908_155778909_+_A_C	ReP	ReP_both_cells_min_0d05	0.08	RBFOX2	H&K					-0.988	RBM33	0.017334	0.082	112
chr7_155778908_155778909_+_A_G	ReP	ReP_both_cells_min_0d05	0.08	RBFOX2	H&K	rs3807890	94741	1		-0.988	RBM33	0.017334	0.082	112
chr7_155778908_155778909_+_A_T	ReP	ReP_both_cells_min_0d05	0.08	RBFOX2	H&K					-0.988	RBM33	0.017334	0.082	112
chr7_155778909_155778910_+_T_A	ReP	ReP_both_cells_min_0d05	0.08	RBFOX2	H&K					-0.838	RBM33	0.017334	0.082	112
chr7_155778909_155778910_+_T_C	ReP	ReP_both_cells_min_0d05	0.08	RBFOX2	H&K					-0.838	RBM33	0.017334	0.082	112
chr7_155778909_155778910_+_T_G	ReP	ReP_both_cells_min_0d05	0.08	RBFOX2	H&K					-0.838	RBM33	0.017334	0.082	112
chr7_155778910_155778911_+_G_A	ReP	ReP_both_cells_min_0d05	0.08	RBFOX2	H&K					0.437	RBM33	0.017334	0.082	112
chr7_155778910_155778911_+_G_C	ReP	ReP_both_cells_min_0d05	0.08	RBFOX2	H&K					0.437	RBM33	0.017334	0.082	112
chr7_155778910_155778911_+_G_T	ReP	ReP_both_cells_min_0d05	0.08	RBFOX2	H&K					0.437	RBM33	0.017334	0.082	112
chr7_155778911_155778912_+_C_G	ReP	ReP_both_cells_min_0d05	0.08	RBFOX2	H&K					-0.464	RBM33	0.017334	0.082	112
chr7_155778912_155778913_+_T_C	ReP	ReP_both_cells_min_0d05	0.08	RBFOX2	H&K					0.207	RBM33	0.017334	0.082	112
chr10_28620216_28620217_+_T_G	ReP	ReP_both_cells_min_0d05	0.08	TIA1	H&K					2.245	WAC	0	0.084	118
chr10_28620217_28620218_+_T_A	ReP	ReP_both_cells_min_0d05	0.08	TIA1	H&K					3.875	WAC	0	0.084	118
chr10_28620217_28620218_+_T_C	ReP	ReP_both_cells_min_0d05	0.08	TIA1	H&K					3.875	WAC	0	0.084	118
chr10_28620217_28620218_+_T_G	ReP	ReP_both_cells_min_0d05	0.08	TIA1	H&K	rs1841640513				3.875	WAC	0	0.084	118
chr10_28620218_28620219_+_T_C	ReP	ReP_both_cells_min_0d05	0.08	TIA1	H&K					3.684	WAC	0	0.084	118
chr10_28620218_28620219_+_T_G	ReP	ReP_both_cells_min_0d05	0.08	TIA1	H&K					3.684	WAC	0	0.084	118
chr10_28620219_28620220_+_T_G	ReP	ReP_both_cells_min_0d05	0.08	TIA1	H&K					4.847	WAC	0	0.084	118
chr1_224389537_224389538_-_T_C	ReP	ReP_both_cells_min_0d05	0.08	TIA1	H&K					2.911	WDR26	0	0.085	124
chr1_224389537_224389538_-_T_G	ReP	ReP_both_cells_min_0d05	0.08	TIA1	H&K					2.911	WDR26	0	0.085	124
chr1_224389538_224389539_-_T_G	ReP	ReP_both_cells_min_0d05	0.08	TIA1	H&K					4.883	WDR26	0	0.085	124
chr1_224389539_224389540_-_T_C	ReP	ReP_both_cells_min_0d05	0.08	TIA1	H&K	rs1455574063	2			6.698	WDR26	0	0.085	124
chr1_224389539_224389540_-_T_G	ReP	ReP_both_cells_min_0d05	0.08	TIA1	H&K					6.698	WDR26	0	0.085	124
chr1_224389540_224389541_-_T_G	ReP	ReP_both_cells_min_0d05	0.08	TIA1	H&K					4.859	WDR26	0	0.085	124
chr1_224389541_224389542_-_T_C	ReP	ReP_both_cells_min_0d05	0.08	TIA1	H&K					4.923	WDR26	0	0.085	124
chr1_224389541_224389542_-_T_G	ReP	ReP_both_cells_min_0d05	0.08	TIA1	H&K					4.923	WDR26	0	0.085	124
chr1_224389542_224389543_-_T_C	ReP	ReP_both_cells_min_0d05	0.08	TIA1	H&K					4.2	WDR26	0	0.085	124
chr1_224389542_224389543_-_T_G	ReP	ReP_both_cells_min_0d05	0.08	TIA1	H&K					4.2	WDR26	0	0.085	124
chr1_224389544_224389545_-_T_G	ReP	ReP_both_cells_min_0d05	0.08	TIA1	H&K					4.382	WDR26	0	0.085	124
chrX_20152603_20152604_-_A_G	ReP	ReP_both_cells_min_0d05	0.08	IGF2BP1	H&K	rs1348148993	3			-1.505	RPS6KA3	0	0.087	135
chrX_20152604_20152605_-_A_G	ReP	ReP_both_cells_min_0d05	0.08	IGF2BP1	H&K					0.078	RPS6KA3	0	0.087	135
chrX_20152604_20152605_-_A_T	ReP	ReP_both_cells_min_0d05	0.08	IGF2BP1	H&K					0.078	RPS6KA3	0	0.087	135
chrX_20152605_20152606_-_C_G	ReP	ReP_both_cells_min_0d05	0.08	IGF2BP1	H&K	rs1306841656				0.036	RPS6KA3	0	0.087	135
chrX_20152606_20152607_-_T_C	ReP	ReP_both_cells_min_0d05	0.08	IGF2BP1	H&K					0.149	RPS6KA3	0	0.087	135
chrX_20152607_20152608_-_A_G	ReP	ReP_both_cells_min_0d05	0.08	IGF2BP1	H&K					-0.44	RPS6KA3	0	0.087	135
chrX_20152608_20152609_-_C_A	ReP	ReP_both_cells_min_0d05	0.08	IGF2BP1	H&K					0.029	RPS6KA3	0	0.087	135
chrX_20152608_20152609_-_C_G	ReP	ReP_both_cells_min_0d05	0.08	IGF2BP1	H&K	rs758481332				0.029	RPS6KA3	0	0.087	135
chrX_20152609_20152610_-_A_C	ReP	ReP_both_cells_min_0d05	0.08	IGF2BP1	H&K					-0.002	RPS6KA3	0	0.087	135
chrX_20152609_20152610_-_A_G	ReP	ReP_both_cells_min_0d05	0.08	IGF2BP1	H&K					-0.002	RPS6KA3	0	0.087	135
chrX_20152610_20152611_-_A_G	ReP	ReP_both_cells_min_0d05	0.08	IGF2BP1	H&K					-0.241	RPS6KA3	0	0.087	135
chrX_20152611_20152612_-_C_G	ReP	ReP_both_cells_min_0d05	0.08	IGF2BP1	H&K					0.965	RPS6KA3	0	0.087	135
chrX_20152611_20152612_-_C_T	ReP	ReP_both_cells_min_0d05	0.08	IGF2BP1	H&K	rs181544007	404			0.965	RPS6KA3	0	0.087	135
chr2_54669084_54669085_+_C_G	ReP	ReP_both_cells_min_0d05	0.08	IGF2BP1	H&K					0.188	SPTBN1	0.041887	0.088	139
chr2_54669084_54669085_+_C_T	ReP	ReP_both_cells_min_0d05	0.08	IGF2BP1	H&K					0.188	SPTBN1	0.041887	0.088	139
chr2_54669085_54669086_+_C_G	ReP	ReP_both_cells_min_0d05	0.08	IGF2BP1	H&K					-0.122	SPTBN1	0.041887	0.088	139
chr2_54669087_54669088_+_C_A	ReP	ReP_both_cells_min_0d05	0.08	IGF2BP1	H&K					0.988	SPTBN1	0.041887	0.088	139
chr2_54669087_54669088_+_C_G	ReP	ReP_both_cells_min_0d05	0.08	IGF2BP1	H&K					0.988	SPTBN1	0.041887	0.088	139
chr2_54669088_54669089_+_A_G	ReP	ReP_both_cells_min_0d05	0.08	IGF2BP1	H&K					0.506	SPTBN1	0.041887	0.088	139
chr2_54669091_54669092_+_A_G	ReP	ReP_both_cells_min_0d05	0.08	IGF2BP1	H&K					1.516	SPTBN1	0.041887	0.088	139
chr2_54669091_54669092_+_A_T	ReP	ReP_both_cells_min_0d05	0.08	IGF2BP1	H&K					1.516	SPTBN1	0.041887	0.088	139
chr2_54669092_54669093_+_A_G	ReP	ReP_both_cells_min_0d05	0.08	IGF2BP1	H&K					4.029	SPTBN1	0.041887	0.088	139
chr17_50751444_50751445_+_T_G	ReP	ReP_both_cells_min_0d05	0.08	TIA1	H&K					4.235	LUC7L3	0	0.089	142
chr17_50751445_50751446_+_A_G	ReP	ReP_both_cells_min_0d05	0.08	TIA1	H&K					2.381	LUC7L3	0	0.089	142
chr17_50751445_50751446_+_A_T	ReP	ReP_both_cells_min_0d05	0.08	TIA1	H&K					2.381	LUC7L3	0	0.089	142
chr17_50751446_50751447_+_T_G	ReP	ReP_both_cells_min_0d05	0.08	TIA1	H&K					1.386	LUC7L3	0	0.089	142
chr17_50751448_50751449_+_T_C	ReP	ReP_both_cells_min_0d05	0.08	TIA1	H&K					0.968	LUC7L3	0	0.089	142
chr17_50751448_50751449_+_T_G	ReP	ReP_both_cells_min_0d05	0.08	TIA1	H&K					0.968	LUC7L3	0	0.089	142
chr17_50751449_50751450_+_T_C	ReP	ReP_both_cells_min_0d05	0.08	TIA1	H&K					2.561	LUC7L3	0	0.089	142
chr17_50751449_50751450_+_T_G	ReP	ReP_both_cells_min_0d05	0.08	TIA1	H&K					2.561	LUC7L3	0	0.089	142
chr17_50751450_50751451_+_T_C	ReP	ReP_both_cells_min_0d05	0.08	TIA1	H&K					5.654	LUC7L3	0	0.089	142
chr17_50751450_50751451_+_T_G	ReP	ReP_both_cells_min_0d05	0.08	TIA1	H&K					5.654	LUC7L3	0	0.089	142
chr17_50751451_50751452_+_T_C	ReP	ReP_both_cells_min_0d05	0.08	TIA1	H&K					1.395	LUC7L3	0	0.089	142
chr17_50751451_50751452_+_T_G	ReP	ReP_both_cells_min_0d05	0.08	TIA1	H&K					1.395	LUC7L3	0	0.089	142
chr17_50751452_50751453_+_T_C	ReP	ReP_both_cells_min_0d05	0.08	TIA1	H&K					4.724	LUC7L3	0	0.089	142
chr17_50751452_50751453_+_T_G	ReP	ReP_both_cells_min_0d05	0.08	TIA1	H&K					4.724	LUC7L3	0	0.089	142
chr17_50751453_50751454_+_T_C	ReP	ReP_both_cells_min_0d05	0.08	TIA1	H&K					3.846	LUC7L3	0	0.089	142
chr17_50751453_50751454_+_T_G	ReP	ReP_both_cells_min_0d05	0.08	TIA1	H&K					3.846	LUC7L3	0	0.089	142
chr10_96521063_96521064_-_T_C	ReP	ReP_both_cells_min_0d05	0.08	TIA1	H&K					5.196	TM9SF3	0	0.09	148
chr10_96521063_96521064_-_T_G	ReP	ReP_both_cells_min_0d05	0.08	TIA1	H&K					5.196	TM9SF3	0	0.09	148
chr10_96521064_96521065_-_T_C	ReP	ReP_both_cells_min_0d05	0.08	TIA1	H&K					7.3	TM9SF3	0	0.09	148
chr10_96521064_96521065_-_T_G	ReP	ReP_both_cells_min_0d05	0.08	TIA1	H&K					7.3	TM9SF3	0	0.09	148
chr10_96521065_96521066_-_T_C	ReP	ReP_both_cells_min_0d05	0.08	TIA1	H&K					5.391	TM9SF3	0	0.09	148
chr10_96521065_96521066_-_T_G	ReP	ReP_both_cells_min_0d05	0.08	TIA1	H&K					5.391	TM9SF3	0	0.09	148
chr10_96521066_96521067_-_T_G	ReP	ReP_both_cells_min_0d05	0.08	TIA1	H&K					5.425	TM9SF3	0	0.09	148
chr10_96521143_96521144_-_T_C	ReP	ReP_both_cells_min_0d05	0.08	TIA1	H&K					4.558	TM9SF3	0	0.09	148
chr10_96521143_96521144_-_T_G	ReP	ReP_both_cells_min_0d05	0.08	TIA1	H&K					4.558	TM9SF3	0	0.09	148
chr10_96521144_96521145_-_T_C	ReP	ReP_both_cells_min_0d05	0.08	TIA1	H&K					4.437	TM9SF3	0	0.09	148
chr10_96521144_96521145_-_T_G	ReP	ReP_both_cells_min_0d05	0.08	TIA1	H&K					4.437	TM9SF3	0	0.09	148
chr10_96521145_96521146_-_T_A	ReP	ReP_both_cells_min_0d05	0.08	TIA1	H&K					4.653	TM9SF3	0	0.09	148
chr10_96521145_96521146_-_T_C	ReP	ReP_both_cells_min_0d05	0.08	TIA1	H&K					4.653	TM9SF3	0	0.09	148
chr10_96521145_96521146_-_T_G	ReP	ReP_both_cells_min_0d05	0.08	TIA1	H&K	rs1847763614	2			4.653	TM9SF3	0	0.09	148
chr10_96521146_96521147_-_T_A	ReP	ReP_both_cells_min_0d05	0.08	TIA1	H&K					1.927	TM9SF3	0	0.09	148
chr10_96521146_96521147_-_T_C	ReP	ReP_both_cells_min_0d05	0.08	TIA1	H&K					1.927	TM9SF3	0	0.09	148
chr10_96521146_96521147_-_T_G	ReP	ReP_both_cells_min_0d05	0.08	TIA1	H&K					1.927	TM9SF3	0	0.09	148
chr10_96521148_96521149_-_T_A	ReP	ReP_both_cells_min_0d05	0.08	TIA1	H&K					3.963	TM9SF3	0	0.09	148
chr10_96521148_96521149_-_T_C	ReP	ReP_both_cells_min_0d05	0.08	TIA1	H&K					3.963	TM9SF3	0	0.09	148
chr10_96521148_96521149_-_T_G	ReP	ReP_both_cells_min_0d05	0.08	TIA1	H&K					3.963	TM9SF3	0	0.09	148
chr10_96521149_96521150_-_T_A	ReP	ReP_both_cells_min_0d05	0.08	TIA1	H&K					5.982	TM9SF3	0	0.09	148
chr10_96521149_96521150_-_T_C	ReP	ReP_both_cells_min_0d05	0.08	TIA1	H&K					5.982	TM9SF3	0	0.09	148
chr10_96521149_96521150_-_T_G	ReP	ReP_both_cells_min_0d05	0.08	TIA1	H&K	rs948800300				5.982	TM9SF3	0	0.09	148
chr10_96521151_96521152_-_A_G	ReP	ReP_both_cells_min_0d05	0.08	TIA1	H&K					0.246	TM9SF3	0	0.09	148
chr10_96521626_96521627_-_A_G	ReP	ReP_both_cells_min_0d05	0.08	IGF2BP1	H&K	rs1264169770	1			1.272	TM9SF3	0	0.09	148
chr10_96521627_96521628_-_C_G	ReP	ReP_both_cells_min_0d05	0.08	IGF2BP1	H&K					2.658	TM9SF3	0	0.09	148
chr3_186046503_186046504_-_T_G	ReP	ReP_both_cells_min_0d05	0.08	TIA1	H&K					0.044	ETV5	0	0.092	161
chr3_186046504_186046505_-_T_C	ReP	ReP_both_cells_min_0d05	0.08	TIA1	H&K					-0.39	ETV5	0	0.092	161
chr3_186046504_186046505_-_T_G	ReP	ReP_both_cells_min_0d05	0.08	TIA1	H&K					-0.39	ETV5	0	0.092	161
chr3_186046505_186046506_-_T_C	ReP	ReP_both_cells_min_0d05	0.08	TIA1	H&K					0.176	ETV5	0	0.092	161
chr3_186046505_186046506_-_T_G	ReP	ReP_both_cells_min_0d05	0.08	TIA1	H&K					0.176	ETV5	0	0.092	161
chr3_186046506_186046507_-_T_G	ReP	ReP_both_cells_min_0d05	0.08	TIA1	H&K					0.094	ETV5	0	0.092	161
chr3_186046507_186046508_-_T_G	ReP	ReP_both_cells_min_0d05	0.08	TIA1	H&K	rs1315658758	1			0.214	ETV5	0	0.092	161
chr19_8489042_8489043_+_A_G	ReP	ReP_both_cells_min_0d05	0.08	TIA1	H&K					1.283	HNRNPM	0	0.093	163
chr19_8489043_8489044_+_A_G	ReP	ReP_both_cells_min_0d05	0.08	TIA1	H&K	rs898492076				0.641	HNRNPM	0	0.093	163
chr19_8489044_8489045_+_T_A	ReP	ReP_both_cells_min_0d05	0.08	TIA1	H&K	rs1431136463	1			2.747	HNRNPM	0	0.093	163
chr19_8489044_8489045_+_T_G	ReP	ReP_both_cells_min_0d05	0.08	TIA1	H&K					2.747	HNRNPM	0	0.093	163
chr19_8489045_8489046_+_T_G	ReP	ReP_both_cells_min_0d05	0.08	TIA1	H&K					2.753	HNRNPM	0	0.093	163
chr19_8489046_8489047_+_T_C	ReP	ReP_both_cells_min_0d05	0.08	TIA1	H&K	rs1971521082	1			2.709	HNRNPM	0	0.093	163
chr19_8489046_8489047_+_T_G	ReP	ReP_both_cells_min_0d05	0.08	TIA1	H&K					2.709	HNRNPM	0	0.093	163
chr19_8489047_8489048_+_T_A	ReP	ReP_both_cells_min_0d05	0.08	TIA1	H&K					3.521	HNRNPM	0	0.093	163
chr19_8489047_8489048_+_T_C	ReP	ReP_both_cells_min_0d05	0.08	TIA1	H&K					3.521	HNRNPM	0	0.093	163
chr19_8489047_8489048_+_T_G	ReP	ReP_both_cells_min_0d05	0.08	TIA1	H&K					3.521	HNRNPM	0	0.093	163
chr19_8489048_8489049_+_T_A	ReP	ReP_both_cells_min_0d05	0.08	TIA1	H&K					1.168	HNRNPM	0	0.093	163
chr19_8489048_8489049_+_T_C	ReP	ReP_both_cells_min_0d05	0.08	TIA1	H&K	rs1177229368	3			1.168	HNRNPM	0	0.093	163
chr19_8489048_8489049_+_T_G	ReP	ReP_both_cells_min_0d05	0.08	TIA1	H&K					1.168	HNRNPM	0	0.093	163
chr19_8489049_8489050_+_T_A	ReP	ReP_both_cells_min_0d05	0.08	TIA1	H&K					1.696	HNRNPM	0	0.093	163
chr19_8489049_8489050_+_T_C	ReP	ReP_both_cells_min_0d05	0.08	TIA1	H&K					1.696	HNRNPM	0	0.093	163
chr19_8489049_8489050_+_T_G	ReP	ReP_both_cells_min_0d05	0.08	TIA1	H&K					1.696	HNRNPM	0	0.093	163
chr19_8489050_8489051_+_T_C	ReP	ReP_both_cells_min_0d05	0.08	TIA1	H&K	rs1971521535				1.837	HNRNPM	0	0.093	163
chr19_8489050_8489051_+_T_G	ReP	ReP_both_cells_min_0d05	0.08	TIA1	H&K					1.837	HNRNPM	0	0.093	163
chr19_8489051_8489052_+_T_C	ReP	ReP_both_cells_min_0d05	0.08	TIA1	H&K					3.167	HNRNPM	0	0.093	163
chr19_8489051_8489052_+_T_G	ReP	ReP_both_cells_min_0d05	0.08	TIA1	H&K	rs1971521680				3.167	HNRNPM	0	0.093	163
chr9_83969310_83969311_-_T_C	ReP	ReP_both_cells_min_0d05	0.08	TIA1	H&K	rs1402095620				2.27	HNRNPK	0	0.096	177
chr9_83969310_83969311_-_T_G	ReP	ReP_both_cells_min_0d05	0.08	TIA1	H&K					2.27	HNRNPK	0	0.096	177
chr9_83969311_83969312_-_T_G	ReP	ReP_both_cells_min_0d05	0.08	TIA1	H&K					3.121	HNRNPK	0	0.096	177
chr9_83969312_83969313_-_T_C	ReP	ReP_both_cells_min_0d05	0.08	TIA1	H&K					6.91	HNRNPK	0	0.096	177
chr9_83969312_83969313_-_T_G	ReP	ReP_both_cells_min_0d05	0.08	TIA1	H&K					6.91	HNRNPK	0	0.096	177
chr9_83969313_83969314_-_T_G	ReP	ReP_both_cells_min_0d05	0.08	TIA1	H&K	rs1956717710				5.163	HNRNPK	0	0.096	177
chr9_83969314_83969315_-_T_G	ReP	ReP_both_cells_min_0d05	0.08	TIA1	H&K					3.004	HNRNPK	0	0.096	177
chr9_83969317_83969318_-_T_G	ReP	ReP_both_cells_min_0d05	0.08	TIA1	H&K					1.133	HNRNPK	0	0.096	177
chr9_83969319_83969320_-_T_G	ReP	ReP_both_cells_min_0d05	0.08	TIA1	H&K					0.439	HNRNPK	0	0.096	177
chr3_170171296_170171297_-_T_C	ReP	ReP_both_cells_min_0d05	0.08	KHSRP	H&K					0.561	PHC3	0.02036	0.097	182
chr3_170171296_170171297_-_T_G	ReP	ReP_both_cells_min_0d05	0.08	KHSRP	H&K					0.561	PHC3	0.02036	0.097	182
chr3_170171297_170171298_-_T_C	ReP	ReP_both_cells_min_0d05	0.08	KHSRP	H&K					0.483	PHC3	0.02036	0.097	182
chr3_170171298_170171299_-_T_G	ReP	ReP_both_cells_min_0d05	0.08	KHSRP	H&K					-0.015	PHC3	0.02036	0.097	182
chr3_170171299_170171300_-_A_G	ReP	ReP_both_cells_min_0d05	0.08	KHSRP	H&K	rs1474332508				0.279	PHC3	0.02036	0.097	182
chr3_170171300_170171301_-_T_C	ReP	ReP_both_cells_min_0d05	0.08	KHSRP	H&K					1.222	PHC3	0.02036	0.097	182
chr3_170171300_170171301_-_T_G	ReP	ReP_both_cells_min_0d05	0.08	KHSRP	H&K					1.222	PHC3	0.02036	0.097	182
chr3_170171301_170171302_-_T_A	ReP	ReP_both_cells_min_0d05	0.08	KHSRP	H&K					-0.978	PHC3	0.02036	0.097	182
chr3_170171301_170171302_-_T_C	ReP	ReP_both_cells_min_0d05	0.08	KHSRP	H&K	rs1423795549				-0.978	PHC3	0.02036	0.097	182
chr3_170171302_170171303_-_G_A	ReP	ReP_both_cells_min_0d05	0.08	KHSRP	H&K	rs1048673221	1			0.023	PHC3	0.02036	0.097	182
chr3_170171302_170171303_-_G_C	ReP	ReP_both_cells_min_0d05	0.08	KHSRP	H&K					0.023	PHC3	0.02036	0.097	182
chr3_170171302_170171303_-_G_T	ReP	ReP_both_cells_min_0d05	0.08	KHSRP	H&K					0.023	PHC3	0.02036	0.097	182
chr3_170171303_170171304_-_T_G	ReP	ReP_both_cells_min_0d05	0.08	KHSRP	H&K					1.747	PHC3	0.02036	0.097	182
chr3_170171304_170171305_-_T_C	ReP	ReP_both_cells_min_0d05	0.08	KHSRP	H&K					0.44	PHC3	0.02036	0.097	182
chr11_118601978_118601979_+_C_G	ReP	ReP_both_cells_min_0d05	0.08	IGF2BP1	H&K					0.159	ARCN1	0	0.101	206
chr11_118602009_118602010_+_C_G	ReP	ReP_both_cells_min_0d05	0.08	IGF2BP1	H&K					0.881	ARCN1	0	0.101	206
chr11_118602010_118602011_+_C_G	ReP	ReP_both_cells_min_0d05	0.08	IGF2BP1	H&K					0.09	ARCN1	0	0.101	206
chr11_118602012_118602013_+_C_G	ReP	ReP_both_cells_min_0d05	0.08	IGF2BP1	H&K					-0.15	ARCN1	0	0.101	206
chr11_118602013_118602014_+_T_G	ReP	ReP_both_cells_min_0d05	0.08	IGF2BP1	H&K					1.442	ARCN1	0	0.101	206
chr11_118602014_118602015_+_C_G	ReP	ReP_both_cells_min_0d05	0.08	IGF2BP1	H&K					0.33	ARCN1	0	0.101	206
chr11_118602015_118602016_+_C_G	ReP	ReP_both_cells_min_0d05	0.08	IGF2BP1	H&K					0.898	ARCN1	0	0.101	206
chr11_118602018_118602019_+_T_G	ReP	ReP_both_cells_min_0d05	0.08	IGF2BP1	H&K					0.042	ARCN1	0	0.101	206
chr11_118602019_118602020_+_C_G	ReP	ReP_both_cells_min_0d05	0.08	IGF2BP1	H&K					1.132	ARCN1	0	0.101	206
chr6_156937773_156937774_+_T_C	ReP	ReP_both_cells_min_0d05	0.08	KHSRP	H&K	rs1486339975				0.876	ARID1B	0.044396	0.102	213
chr6_156937774_156937775_+_T_G	ReP	ReP_both_cells_min_0d05	0.08	KHSRP	H&K					-0.414	ARID1B	0.044396	0.102	213
chr6_156937775_156937776_+_G_C	ReP	ReP_both_cells_min_0d05	0.08	KHSRP	H&K					-0.898	ARID1B	0.044396	0.102	213
chr6_156937776_156937777_+_T_A	ReP	ReP_both_cells_min_0d05	0.08	KHSRP	H&K					0.036	ARID1B	0.044396	0.102	213
chr6_156937776_156937777_+_T_C	ReP	ReP_both_cells_min_0d05	0.08	KHSRP	H&K					0.036	ARID1B	0.044396	0.102	213
chr6_156937776_156937777_+_T_G	ReP	ReP_both_cells_min_0d05	0.08	KHSRP	H&K					0.036	ARID1B	0.044396	0.102	213
chr6_156937777_156937778_+_T_C	ReP	ReP_both_cells_min_0d05	0.08	KHSRP	H&K					0.588	ARID1B	0.044396	0.102	213
chr6_156937777_156937778_+_T_G	ReP	ReP_both_cells_min_0d05	0.08	KHSRP	H&K					0.588	ARID1B	0.044396	0.102	213
chr6_156937778_156937779_+_A_C	ReP	ReP_both_cells_min_0d05	0.08	KHSRP	H&K					-0.37	ARID1B	0.044396	0.102	213
chr6_156937778_156937779_+_A_G	ReP	ReP_both_cells_min_0d05	0.08	KHSRP	H&K					-0.37	ARID1B	0.044396	0.102	213
chr6_156937779_156937780_+_T_C	ReP	ReP_both_cells_min_0d05	0.08	KHSRP	H&K	rs1466796547	1			0.369	ARID1B	0.044396	0.102	213
chr6_156937779_156937780_+_T_G	ReP	ReP_both_cells_min_0d05	0.08	KHSRP	H&K	rs1466796547				0.369	ARID1B	0.044396	0.102	213
chr6_156937780_156937781_+_G_C	ReP	ReP_both_cells_min_0d05	0.08	KHSRP	H&K					-0.93	ARID1B	0.044396	0.102	213
chr6_156937781_156937782_+_T_C	ReP	ReP_both_cells_min_0d05	0.08	KHSRP	H&K					0.469	ARID1B	0.044396	0.102	213
chr6_156937781_156937782_+_T_G	ReP	ReP_both_cells_min_0d05	0.08	KHSRP	H&K					0.469	ARID1B	0.044396	0.102	213
chr6_156937782_156937783_+_A_C	ReP	ReP_both_cells_min_0d05	0.08	KHSRP	H&K					-1.162	ARID1B	0.044396	0.102	213
chr6_156937783_156937784_+_T_A	ReP	ReP_both_cells_min_0d05	0.08	KHSRP	H&K					-1.2	ARID1B	0.044396	0.102	213
chr6_156937783_156937784_+_T_C	ReP	ReP_both_cells_min_0d05	0.08	KHSRP	H&K	rs754658132				-1.2	ARID1B	0.044396	0.102	213
chr6_156937783_156937784_+_T_G	ReP	ReP_both_cells_min_0d05	0.08	KHSRP	H&K					-1.2	ARID1B	0.044396	0.102	213
chr17_59694045_59694046_+_A_G	ReP	ReP_both_cells_min_0d05	0.08	TIA1	H&K					2.025	CLTC	0.045332	0.104	225
chr17_59694046_59694047_+_A_G	ReP	ReP_both_cells_min_0d05	0.08	TIA1	H&K					1.64	CLTC	0.045332	0.104	225
chr17_59694047_59694048_+_T_G	ReP	ReP_both_cells_min_0d05	0.08	TIA1	H&K					4.595	CLTC	0.045332	0.104	225
chr17_59694048_59694049_+_T_G	ReP	ReP_both_cells_min_0d05	0.08	TIA1	H&K					7.519	CLTC	0.045332	0.104	225
chr17_59694049_59694050_+_T_C	ReP	ReP_both_cells_min_0d05	0.08	TIA1	H&K					4.484	CLTC	0.045332	0.104	225
chr17_59694049_59694050_+_T_G	ReP	ReP_both_cells_min_0d05	0.08	TIA1	H&K					4.484	CLTC	0.045332	0.104	225
chr17_59694051_59694052_+_T_A	ReP	ReP_both_cells_min_0d05	0.08	TIA1	H&K					3.162	CLTC	0.045332	0.104	225
chr17_59694051_59694052_+_T_C	ReP	ReP_both_cells_min_0d05	0.08	TIA1	H&K	rs1244062382	1			3.162	CLTC	0.045332	0.104	225
chr17_59694051_59694052_+_T_G	ReP	ReP_both_cells_min_0d05	0.08	TIA1	H&K					3.162	CLTC	0.045332	0.104	225
chr17_59694052_59694053_+_T_A	ReP	ReP_both_cells_min_0d05	0.08	TIA1	H&K					3.114	CLTC	0.045332	0.104	225
chr17_59694052_59694053_+_T_C	ReP	ReP_both_cells_min_0d05	0.08	TIA1	H&K					3.114	CLTC	0.045332	0.104	225
chr17_59694052_59694053_+_T_G	ReP	ReP_both_cells_min_0d05	0.08	TIA1	H&K					3.114	CLTC	0.045332	0.104	225
chr17_59694053_59694054_+_T_C	ReP	ReP_both_cells_min_0d05	0.08	TIA1	H&K					5.261	CLTC	0.045332	0.104	225
chr17_59694053_59694054_+_T_G	ReP	ReP_both_cells_min_0d05	0.08	TIA1	H&K					5.261	CLTC	0.045332	0.104	225
chr17_59694054_59694055_+_T_C	ReP	ReP_both_cells_min_0d05	0.08	TIA1	H&K					3.375	CLTC	0.045332	0.104	225
chr17_59694054_59694055_+_T_G	ReP	ReP_both_cells_min_0d05	0.08	TIA1	H&K					3.375	CLTC	0.045332	0.104	225
chr8_140527631_140527632_-_A_G	ReP	ReP_both_cells_min_0d05	0.08	IGF2BP1	H&K					-0.335	AGO2	0.022251	0.106	232
chr8_140527632_140527633_-_A_G	ReP	ReP_both_cells_min_0d05	0.08	IGF2BP1	H&K	rs2072528082				-0.008	AGO2	0.022251	0.106	232
chr8_140527633_140527634_-_C_G	ReP	ReP_both_cells_min_0d05	0.08	IGF2BP1	H&K					2.78	AGO2	0.022251	0.106	232
chr8_140527635_140527636_-_C_G	ReP	ReP_both_cells_min_0d05	0.08	IGF2BP1	H&K					1.804	AGO2	0.022251	0.106	232
chr8_140527636_140527637_-_C_G	ReP	ReP_both_cells_min_0d05	0.08	IGF2BP1	H&K					1.219	AGO2	0.022251	0.106	232
chr8_140527637_140527638_-_T_G	ReP	ReP_both_cells_min_0d05	0.08	IGF2BP1	H&K					0.342	AGO2	0.022251	0.106	232
chr8_140527638_140527639_-_T_G	ReP	ReP_both_cells_min_0d05	0.08	IGF2BP1	H&K					0.032	AGO2	0.022251	0.106	232
chr8_140527640_140527641_-_C_G	ReP	ReP_both_cells_min_0d05	0.08	IGF2BP1	H&K	rs1194699665	1			1.15	AGO2	0.022251	0.106	232
chr8_140527641_140527642_-_C_G	ReP	ReP_both_cells_min_0d05	0.08	IGF2BP1	H&K					0.255	AGO2	0.022251	0.106	232
chr8_140528321_140528322_-_T_C	ReP	ReP_both_cells_min_0d05	0.08	TIA1	H&K					0.086	AGO2	0.022251	0.106	232
chr8_140528321_140528322_-_T_G	ReP	ReP_both_cells_min_0d05	0.08	TIA1	H&K					0.086	AGO2	0.022251	0.106	232
chr8_140528322_140528323_-_T_C	ReP	ReP_both_cells_min_0d05	0.08	TIA1	H&K					2.692	AGO2	0.022251	0.106	232
chr8_140528322_140528323_-_T_G	ReP	ReP_both_cells_min_0d05	0.08	TIA1	H&K					2.692	AGO2	0.022251	0.106	232
chr8_140528323_140528324_-_T_C	ReP	ReP_both_cells_min_0d05	0.08	TIA1	H&K					1.845	AGO2	0.022251	0.106	232
chr8_140528323_140528324_-_T_G	ReP	ReP_both_cells_min_0d05	0.08	TIA1	H&K					1.845	AGO2	0.022251	0.106	232
chr8_140528324_140528325_-_T_G	ReP	ReP_both_cells_min_0d05	0.08	TIA1	H&K					1.19	AGO2	0.022251	0.106	232
chr8_140528326_140528327_-_T_C	ReP	ReP_both_cells_min_0d05	0.08	FUBP3|TIA1	H(FUBP3)|H&K(TIA1)					2.634	AGO2	0.022251	0.106	232
chr8_140528326_140528327_-_T_G	ReP	ReP_both_cells_min_0d05	0.08	FUBP3|TIA1	H(FUBP3)|H&K(TIA1)					2.634	AGO2	0.022251	0.106	232
chr8_140528327_140528328_-_T_G	ReP	ReP_both_cells_min_0d05	0.08	TIA1	H&K					2.796	AGO2	0.022251	0.106	232
chr8_140528329_140528330_-_A_G	ReP	ReP_both_cells_min_0d05	0.08	TIA1	H&K					0.93	AGO2	0.022251	0.106	232
chr8_140528330_140528331_-_T_G	ReP	ReP_both_cells_min_0d05	0.08	TIA1	H&K					1.04	AGO2	0.022251	0.106	232
chr1_204551676_204551677_+_T_C	ReP	ReP_both_cells_min_0d05	0.08	RBFOX2	H&K					0.207	MDM4	0	0.112	264
chr1_204551676_204551677_+_T_G	ReP	ReP_both_cells_min_0d05	0.08	RBFOX2	H&K					0.207	MDM4	0	0.112	264
chr1_204551677_204551678_+_G_A	ReP	ReP_both_cells_min_0d05	0.08	RBFOX2	H&K	rs1663220158				-0.347	MDM4	0	0.112	264
chr1_204551677_204551678_+_G_C	ReP	ReP_both_cells_min_0d05	0.08	RBFOX2	H&K					-0.347	MDM4	0	0.112	264
chr1_204551677_204551678_+_G_T	ReP	ReP_both_cells_min_0d05	0.08	RBFOX2	H&K					-0.347	MDM4	0	0.112	264
chr1_204551678_204551679_+_C_A	ReP	ReP_both_cells_min_0d05	0.08	RBFOX2	H&K					-0.541	MDM4	0	0.112	264
chr1_204551678_204551679_+_C_G	ReP	ReP_both_cells_min_0d05	0.08	RBFOX2	H&K					-0.541	MDM4	0	0.112	264
chr1_204551678_204551679_+_C_T	ReP	ReP_both_cells_min_0d05	0.08	RBFOX2	H&K					-0.541	MDM4	0	0.112	264
chr1_204551679_204551680_+_A_C	ReP	ReP_both_cells_min_0d05	0.08	RBFOX2	H&K	rs972337136				-0.237	MDM4	0	0.112	264
chr1_204551679_204551680_+_A_G	ReP	ReP_both_cells_min_0d05	0.08	RBFOX2	H&K	rs972337136	1			-0.237	MDM4	0	0.112	264
chr1_204551679_204551680_+_A_T	ReP	ReP_both_cells_min_0d05	0.08	RBFOX2	H&K					-0.237	MDM4	0	0.112	264
chr1_204551680_204551681_+_T_A	ReP	ReP_both_cells_min_0d05	0.08	RBFOX2	H&K					-0.347	MDM4	0	0.112	264
chr1_204551680_204551681_+_T_C	ReP	ReP_both_cells_min_0d05	0.08	RBFOX2	H&K					-0.347	MDM4	0	0.112	264
chr1_204551680_204551681_+_T_G	ReP	ReP_both_cells_min_0d05	0.08	RBFOX2	H&K					-0.347	MDM4	0	0.112	264
chr1_204551681_204551682_+_G_A	ReP	ReP_both_cells_min_0d05	0.08	RBFOX2	H&K	rs1188585733	5			-1.232	MDM4	0	0.112	264
chr1_204551681_204551682_+_G_C	ReP	ReP_both_cells_min_0d05	0.08	RBFOX2	H&K					-1.232	MDM4	0	0.112	264
chr1_204551681_204551682_+_G_T	ReP	ReP_both_cells_min_0d05	0.08	RBFOX2	H&K					-1.232	MDM4	0	0.112	264
chr1_204551682_204551683_+_T_G	ReP	ReP_both_cells_min_0d05	0.08	RBFOX2	H&K					0.468	MDM4	0	0.112	264
chr13_79314887_79314888_-_T_A	ReP	ReP_both_cells_min_0d05	0.08	KHSRP	H&K					1.712	RBM26	0.035521	0.112	273
chr13_79320168_79320169_-_T_C	ReP	ReP_both_cells_min_0d05	0.08	KHSRP	H&K					3.267	RBM26	0.035521	0.112	273
chr13_79320169_79320170_-_A_C	ReP	ReP_both_cells_min_0d05	0.08	KHSRP	H&K					5.874	RBM26	0.035521	0.112	273
chr13_79320170_79320171_-_T_C	ReP	ReP_both_cells_min_0d05	0.08	KHSRP	H&K					6.812	RBM26	0.035521	0.112	273
chr13_79320170_79320171_-_T_G	ReP	ReP_both_cells_min_0d05	0.08	KHSRP	H&K					6.812	RBM26	0.035521	0.112	273
chr13_79320171_79320172_-_G_C	ReP	ReP_both_cells_min_0d05	0.08	KHSRP	H&K					4.206	RBM26	0.035521	0.112	273
chr13_79320172_79320173_-_T_C	ReP	ReP_both_cells_min_0d05	0.08	KHSRP	H&K	rs776696519				3.871	RBM26	0.035521	0.112	273
chr13_79320172_79320173_-_T_G	ReP	ReP_both_cells_min_0d05	0.08	KHSRP	H&K					3.871	RBM26	0.035521	0.112	273
chr13_79320173_79320174_-_A_C	ReP	ReP_both_cells_min_0d05	0.08	KHSRP	H&K					5.874	RBM26	0.035521	0.112	273
chr13_79320174_79320175_-_T_C	ReP	ReP_both_cells_min_0d05	0.08	KHSRP	H&K					5.038	RBM26	0.035521	0.112	273
chr13_79320174_79320175_-_T_G	ReP	ReP_both_cells_min_0d05	0.08	KHSRP	H&K					5.038	RBM26	0.035521	0.112	273
chr13_79320175_79320176_-_T_A	ReP	ReP_both_cells_min_0d05	0.08	KHSRP	H&K					6.769	RBM26	0.035521	0.112	273
chr13_79320175_79320176_-_T_C	ReP	ReP_both_cells_min_0d05	0.08	KHSRP	H&K					6.769	RBM26	0.035521	0.112	273
chr1_244854678_244854679_-_T_C	ReP	ReP_both_cells_min_0d05	0.08	KHSRP	H&K					3.639	HNRNPU	0.023985	0.114	283
chr1_244854678_244854679_-_T_G	ReP	ReP_both_cells_min_0d05	0.08	KHSRP	H&K					3.639	HNRNPU	0.023985	0.114	283
chr1_244854679_244854680_-_G_C	ReP	ReP_both_cells_min_0d05	0.08	KHSRP	H&K					0.251	HNRNPU	0.023985	0.114	283
chr1_244854680_244854681_-_T_G	ReP	ReP_both_cells_min_0d05	0.08	KHSRP	H&K					0.114	HNRNPU	0.023985	0.114	283
chr1_244854681_244854682_-_A_C	ReP	ReP_both_cells_min_0d05	0.08	KHSRP	H&K					0.312	HNRNPU	0.023985	0.114	283
chr1_244854681_244854682_-_A_G	ReP	ReP_both_cells_min_0d05	0.08	KHSRP	H&K	rs1266327884				0.312	HNRNPU	0.023985	0.114	283
chr1_244854682_244854683_-_A_C	ReP	ReP_both_cells_min_0d05	0.08	KHSRP	H&K					1.728	HNRNPU	0.023985	0.114	283
chr1_244854682_244854683_-_A_G	ReP	ReP_both_cells_min_0d05	0.08	KHSRP	H&K					1.728	HNRNPU	0.023985	0.114	283
chr1_244854683_244854684_-_T_A	ReP	ReP_both_cells_min_0d05	0.08	KHSRP	H&K					0.62	HNRNPU	0.023985	0.114	283
chr1_244854683_244854684_-_T_C	ReP	ReP_both_cells_min_0d05	0.08	KHSRP	H&K					0.62	HNRNPU	0.023985	0.114	283
chr1_244854684_244854685_-_G_C	ReP	ReP_both_cells_min_0d05	0.08	KHSRP	H&K					0.254	HNRNPU	0.023985	0.114	283
chr1_244854685_244854686_-_T_G	ReP	ReP_both_cells_min_0d05	0.08	KHSRP	H&K					1.772	HNRNPU	0.023985	0.114	283
chr1_244854686_244854687_-_T_C	ReP	ReP_both_cells_min_0d05	0.08	KHSRP	H&K					0.639	HNRNPU	0.023985	0.114	283
chr1_77948431_77948432_-_T_A	ReP	ReP_both_cells_min_0d05	0.08	KHSRP	H&K					8.867	FUBP1	0.024336	0.115	288
chr15_58597161_58597162_-_T_G	ReP	ReP_both_cells_min_0d05	0.08	IGF2BP1	H&K					2.453	ADAM10	0.0247	0.117	302
chr15_58597162_58597163_-_A_G	ReP	ReP_both_cells_min_0d05	0.08	IGF2BP1	H&K	rs77874096	4758			-2.113	ADAM10	0.0247	0.117	302
chr15_58597163_58597164_-_A_G	ReP	ReP_both_cells_min_0d05	0.08	IGF2BP1	H&K	rs200093520				3.236	ADAM10	0.0247	0.117	302
chr15_58597164_58597165_-_C_G	ReP	ReP_both_cells_min_0d05	0.08	IGF2BP1	H&K					6.699	ADAM10	0.0247	0.117	302
chr15_58597165_58597166_-_C_A	ReP	ReP_both_cells_min_0d05	0.08	IGF2BP1	H&K					6.708	ADAM10	0.0247	0.117	302
chr15_58597165_58597166_-_C_G	ReP	ReP_both_cells_min_0d05	0.08	IGF2BP1	H&K					6.708	ADAM10	0.0247	0.117	302
chr15_58597167_58597168_-_T_C	ReP	ReP_both_cells_min_0d05	0.08	IGF2BP1	H&K					6.257	ADAM10	0.0247	0.117	302
chr15_58597167_58597168_-_T_G	ReP	ReP_both_cells_min_0d05	0.08	IGF2BP1	H&K					6.257	ADAM10	0.0247	0.117	302
chr15_58597168_58597169_-_C_A	ReP	ReP_both_cells_min_0d05	0.08	IGF2BP1	H&K					5.45	ADAM10	0.0247	0.117	302
chr15_58597168_58597169_-_C_G	ReP	ReP_both_cells_min_0d05	0.08	IGF2BP1	H&K					5.45	ADAM10	0.0247	0.117	302
chr15_58597170_58597171_-_A_G	ReP	ReP_both_cells_min_0d05	0.08	IGF2BP1	H&K					4.256	ADAM10	0.0247	0.117	302
chr15_58597171_58597172_-_C_G	ReP	ReP_both_cells_min_0d05	0.08	IGF2BP1	H&K					5.799	ADAM10	0.0247	0.117	302
chr21_33558833_33558834_+_T_G	ReP	ReP_both_cells_min_0d05	0.08	KHSRP	H&K					2.136	SON	0.051624	0.118	314
chr21_33558834_33558835_+_G_A	ReP	ReP_both_cells_min_0d05	0.08	KHSRP	H&K					4.561	SON	0.051624	0.118	314
chr21_33558834_33558835_+_G_C	ReP	ReP_both_cells_min_0d05	0.08	KHSRP	H&K					4.561	SON	0.051624	0.118	314
chr21_33558834_33558835_+_G_T	ReP	ReP_both_cells_min_0d05	0.08	KHSRP	H&K					4.561	SON	0.051624	0.118	314
chr21_33558835_33558836_+_T_A	ReP	ReP_both_cells_min_0d05	0.08	KHSRP	H&K					2.189	SON	0.051624	0.118	314
chr21_33558835_33558836_+_T_G	ReP	ReP_both_cells_min_0d05	0.08	KHSRP	H&K					2.189	SON	0.051624	0.118	314
chr21_33558837_33558838_+_T_G	ReP	ReP_both_cells_min_0d05	0.08	KHSRP	H&K					2.205	SON	0.051624	0.118	314
chr21_33558838_33558839_+_T_C	ReP	ReP_both_cells_min_0d05	0.08	KHSRP	H&K					3.654	SON	0.051624	0.118	314
chr21_33558838_33558839_+_T_G	ReP	ReP_both_cells_min_0d05	0.08	KHSRP	H&K					3.654	SON	0.051624	0.118	314
chr21_33558840_33558841_+_T_C	ReP	ReP_both_cells_min_0d05	0.08	KHSRP	H&K					1.969	SON	0.051624	0.118	314
chr21_33558840_33558841_+_T_G	ReP	ReP_both_cells_min_0d05	0.08	KHSRP	H&K					1.969	SON	0.051624	0.118	314
chr17_68531819_68531820_+_T_G	ReP	ReP_both_cells_min_0d05	0.08	TIA1	H&K					0.932	PRKAR1A	0	0.119	325
chr17_68531821_68531822_+_T_G	ReP	ReP_both_cells_min_0d05	0.08	TIA1	H&K					0.686	PRKAR1A	0	0.119	325
chr17_68531822_68531823_+_T_G	ReP	ReP_both_cells_min_0d05	0.08	TIA1	H&K					1.528	PRKAR1A	0	0.119	325
chr17_68531823_68531824_+_T_A	ReP	ReP_both_cells_min_0d05	0.08	TIA1	H&K					2.717	PRKAR1A	0	0.119	325
chr17_68531823_68531824_+_T_C	ReP	ReP_both_cells_min_0d05	0.08	TIA1	H&K	rs2085983892				2.717	PRKAR1A	0	0.119	325
chr17_68531823_68531824_+_T_G	ReP	ReP_both_cells_min_0d05	0.08	TIA1	H&K					2.717	PRKAR1A	0	0.119	325
chr17_68531824_68531825_+_T_C	ReP	ReP_both_cells_min_0d05	0.08	TIA1	H&K					0.999	PRKAR1A	0	0.119	325
chr17_68531824_68531825_+_T_G	ReP	ReP_both_cells_min_0d05	0.08	TIA1	H&K					0.999	PRKAR1A	0	0.119	325
chr17_68531825_68531826_+_T_C	ReP	ReP_both_cells_min_0d05	0.08	TIA1	H&K					2.565	PRKAR1A	0	0.119	325
chr17_68531825_68531826_+_T_G	ReP	ReP_both_cells_min_0d05	0.08	TIA1	H&K					2.565	PRKAR1A	0	0.119	325
chr5_32355278_32355279_-_T_C	ReP	ReP_both_cells_min_0d05	0.08	TIA1	H&K					5.008	ZFR	0.04934	0.128	389
chr5_32355278_32355279_-_T_G	ReP	ReP_both_cells_min_0d05	0.08	TIA1	H&K					5.008	ZFR	0.04934	0.128	389
chr5_32355279_32355280_-_T_A	ReP	ReP_both_cells_min_0d05	0.08	TIA1	H&K					5.031	ZFR	0.04934	0.128	389
chr5_32355279_32355280_-_T_C	ReP	ReP_both_cells_min_0d05	0.08	TIA1	H&K					5.031	ZFR	0.04934	0.128	389
chr5_32355279_32355280_-_T_G	ReP	ReP_both_cells_min_0d05	0.08	TIA1	H&K	rs753540299				5.031	ZFR	0.04934	0.128	389
chr5_32355280_32355281_-_T_A	ReP	ReP_both_cells_min_0d05	0.08	TIA1	H&K					6.394	ZFR	0.04934	0.128	389
chr5_32355280_32355281_-_T_C	ReP	ReP_both_cells_min_0d05	0.08	TIA1	H&K					6.394	ZFR	0.04934	0.128	389
chr5_32355280_32355281_-_T_G	ReP	ReP_both_cells_min_0d05	0.08	TIA1	H&K					6.394	ZFR	0.04934	0.128	389
chr5_32355281_32355282_-_T_G	ReP	ReP_both_cells_min_0d05	0.08	TIA1	H&K					4.713	ZFR	0.04934	0.128	389
chr5_32355282_32355283_-_T_G	ReP	ReP_both_cells_min_0d05	0.08	TIA1	H&K					2.478	ZFR	0.04934	0.128	389
chr5_32355283_32355284_-_T_G	ReP	ReP_both_cells_min_0d05	0.08	TIA1	H&K					5.05	ZFR	0.04934	0.128	389
chr5_32355510_32355511_-_T_C	ReP	ReP_both_cells_min_0d05	0.08	FUBP3|TIA1	H(FUBP3)|H&K(TIA1)					2.081	ZFR	0.04934	0.128	389
chr5_32355510_32355511_-_T_G	ReP	ReP_both_cells_min_0d05	0.08	TIA1	H&K					2.081	ZFR	0.04934	0.128	389
chr5_32355511_32355512_-_T_G	ReP	ReP_both_cells_min_0d05	0.08	FUBP3|TIA1	H(FUBP3)|H&K(TIA1)					3.682	ZFR	0.04934	0.128	389
chr5_32355513_32355514_-_T_G	ReP	ReP_both_cells_min_0d05	0.08	FUBP3|TIA1	H(FUBP3)|H&K(TIA1)					0.497	ZFR	0.04934	0.128	389
chr7_135388178_135388179_-_T_A	ReP	ReP_both_cells_min_0d05	0.08	KHSRP	H&K					3.671	CNOT4	0.03024	0.143	503
chr7_135388179_135388180_-_G_C	ReP	ReP_both_cells_min_0d05	0.08	KHSRP	H&K					0.994	CNOT4	0.03024	0.143	503
chr1_114717275_114717276_-_T_C	ReP	ReP_both_cells_min_0d05	0.08	TIA1	H&K	rs916382276	24			5.39	CSDE1	0.045633	0.144	516
chr1_114717275_114717276_-_T_G	ReP	ReP_both_cells_min_0d05	0.08	TIA1	H&K					5.39	CSDE1	0.045633	0.144	516
chr1_114717276_114717277_-_T_G	ReP	ReP_both_cells_min_0d05	0.08	TIA1	H&K					5.626	CSDE1	0.045633	0.144	516
chr1_114717277_114717278_-_T_G	ReP	ReP_both_cells_min_0d05	0.08	TIA1	H&K					3.041	CSDE1	0.045633	0.144	516
chr1_114717278_114717279_-_T_G	ReP	ReP_both_cells_min_0d05	0.08	TIA1	H&K	rs1185309494	2			5.626	CSDE1	0.045633	0.144	516
chr1_114717279_114717280_-_T_G	ReP	ReP_both_cells_min_0d05	0.08	TIA1	H&K					4.192	CSDE1	0.045633	0.144	516
chr1_114717281_114717282_-_T_G	ReP	ReP_both_cells_min_0d05	0.08	TIA1	H&K	rs1659232033				3.261	CSDE1	0.045633	0.144	516
chr1_114718088_114718089_-_T_G	ReP	ReP_both_cells_min_0d05	0.08	IGF2BP1	H&K					6.424	CSDE1	0.045633	0.144	516
chr1_1786948_1786949_-_C_G	ReP	ReP_both_cells_min_0d05	0.08	IGF2BP1	H&K	rs149840053				3.573	GNB1	0	0.145	521
chr1_1786949_1786950_-_T_G	ReP	ReP_both_cells_min_0d05	0.08	IGF2BP1	H&K					1.427	GNB1	0	0.145	521
chr1_1786950_1786951_-_C_G	ReP	ReP_both_cells_min_0d05	0.08	IGF2BP1	H&K					3.297	GNB1	0	0.145	521
chr1_1786951_1786952_-_C_G	ReP	ReP_both_cells_min_0d05	0.08	IGF2BP1	H&K					2.541	GNB1	0	0.145	521
chr1_1786952_1786953_-_C_G	ReP	ReP_both_cells_min_0d05	0.08	IGF2BP1	H&K					4.009	GNB1	0	0.145	521
chr1_1786953_1786954_-_C_A	ReP	ReP_both_cells_min_0d05	0.08	IGF2BP1	H&K					1.545	GNB1	0	0.145	521
chr1_1786953_1786954_-_C_G	ReP	ReP_both_cells_min_0d05	0.08	IGF2BP1	H&K					1.545	GNB1	0	0.145	521
chr1_1786954_1786955_-_T_G	ReP	ReP_both_cells_min_0d05	0.08	IGF2BP1	H&K					1.527	GNB1	0	0.145	521
chr1_1786955_1786956_-_C_G	ReP	ReP_both_cells_min_0d05	0.08	IGF2BP1	H&K					1.256	GNB1	0	0.145	521
chr1_1786957_1786958_-_A_G	ReP	ReP_both_cells_min_0d05	0.08	IGF2BP1	H&K	rs764092388	5			0.148	GNB1	0	0.145	521
chr1_1786958_1786959_-_C_G	ReP	ReP_both_cells_min_0d05	0.08	IGF2BP1	H&K					2.885	GNB1	0	0.145	521
chr12_56597783_56597784_-_A_G	ReP	ReP_both_cells_min_0d05	0.08	IGF2BP1	H&K					0.293	BAZ2A	0.077856	0.146	528
chr12_56597784_56597785_-_C_G	ReP	ReP_both_cells_min_0d05	0.08	IGF2BP1	H&K					-0.002	BAZ2A	0.077856	0.146	528
chr12_54284869_54284870_+_T_G	ReP	ReP_both_cells_min_0d05	0.08	TIA1	H&K					2.332	HNRNPA1	0	0.147	541
chr12_54284871_54284872_+_T_G	ReP	ReP_both_cells_min_0d05	0.08	TIA1	H&K					1.432	HNRNPA1	0	0.147	541
chr12_54284872_54284873_+_T_G	ReP	ReP_both_cells_min_0d05	0.08	TIA1	H&K					1.805	HNRNPA1	0	0.147	541
chr12_54284873_54284874_+_T_G	ReP	ReP_both_cells_min_0d05	0.08	TIA1	H&K					2.466	HNRNPA1	0	0.147	541
chr12_54284874_54284875_+_T_C	ReP	ReP_both_cells_min_0d05	0.08	TIA1	H&K	rs1944240270				1.987	HNRNPA1	0	0.147	541
chr12_54284874_54284875_+_T_G	ReP	ReP_both_cells_min_0d05	0.08	TIA1	H&K					1.987	HNRNPA1	0	0.147	541
chr12_54284875_54284876_+_T_G	ReP	ReP_both_cells_min_0d05	0.08	TIA1	H&K					4.292	HNRNPA1	0	0.147	541
chr12_54284876_54284877_+_T_A	ReP	ReP_both_cells_min_0d05	0.08	TIA1	H&K					6.827	HNRNPA1	0	0.147	541
chr12_54284876_54284877_+_T_C	ReP	ReP_both_cells_min_0d05	0.08	TIA1	H&K					6.827	HNRNPA1	0	0.147	541
chr12_54284876_54284877_+_T_G	ReP	ReP_both_cells_min_0d05	0.08	TIA1	H&K					6.827	HNRNPA1	0	0.147	541
chr12_54284877_54284878_+_T_C	ReP	ReP_both_cells_min_0d05	0.08	TIA1	H&K					5.127	HNRNPA1	0	0.147	541
chr12_54284877_54284878_+_T_G	ReP	ReP_both_cells_min_0d05	0.08	TIA1	H&K					5.127	HNRNPA1	0	0.147	541
chr12_54284878_54284879_+_T_C	ReP	ReP_both_cells_min_0d05	0.08	TIA1	H&K					0.625	HNRNPA1	0	0.147	541
chr12_54284878_54284879_+_T_G	ReP	ReP_both_cells_min_0d05	0.08	TIA1	H&K					0.625	HNRNPA1	0	0.147	541
chr20_49634877_49634878_-_T_C	ReP	ReP_both_cells_min_0d05	0.08	TIA1	H&K					-0.006	B4GALT5	0	0.151	572
chr20_49634877_49634878_-_T_G	ReP	ReP_both_cells_min_0d05	0.08	TIA1	H&K	rs2085544064				-0.006	B4GALT5	0	0.151	572
chr20_49634878_49634879_-_T_C	ReP	ReP_both_cells_min_0d05	0.08	TIA1	H&K					0.472	B4GALT5	0	0.151	572
chr20_49634878_49634879_-_T_G	ReP	ReP_both_cells_min_0d05	0.08	TIA1	H&K					0.472	B4GALT5	0	0.151	572
chr20_49634879_49634880_-_T_G	ReP	ReP_both_cells_min_0d05	0.08	TIA1	H&K					1.556	B4GALT5	0	0.151	572
chr20_49634880_49634881_-_T_G	ReP	ReP_both_cells_min_0d05	0.08	TIA1	H&K					-0.29	B4GALT5	0	0.151	572
chr20_49634881_49634882_-_T_G	ReP	ReP_both_cells_min_0d05	0.08	TIA1	H&K					0.475	B4GALT5	0	0.151	572
chr20_49634883_49634884_-_T_G	ReP	ReP_both_cells_min_0d05	0.08	TIA1	H&K					1.193	B4GALT5	0	0.151	572
chr16_81711505_81711506_+_T_G	ReP	ReP_both_cells_min_0d05	0.08	TIA1	H&K					-1.42	CMIP	0.048205	0.152	580
chr16_81711507_81711508_+_T_A	ReP	ReP_both_cells_min_0d05	0.08	TIA1	H&K					-0.691	CMIP	0.048205	0.152	580
chr16_81711507_81711508_+_T_C	ReP	ReP_both_cells_min_0d05	0.08	TIA1	H&K	rs1908770217	1			-0.691	CMIP	0.048205	0.152	580
chr16_81711507_81711508_+_T_G	ReP	ReP_both_cells_min_0d05	0.08	TIA1	H&K					-0.691	CMIP	0.048205	0.152	580
chr16_81711508_81711509_+_T_G	ReP	ReP_both_cells_min_0d05	0.08	TIA1	H&K					-0.06	CMIP	0.048205	0.152	580
chr16_81711509_81711510_+_T_C	ReP	ReP_both_cells_min_0d05	0.08	TIA1	H&K	rs1908770627	1			-0.11	CMIP	0.048205	0.152	580
chr16_81711509_81711510_+_T_G	ReP	ReP_both_cells_min_0d05	0.08	TIA1	H&K					-0.11	CMIP	0.048205	0.152	580
chr16_81711510_81711511_+_T_G	ReP	ReP_both_cells_min_0d05	0.08	TIA1	H&K					-0.69	CMIP	0.048205	0.152	580
chr6_30601189_30601190_-_T_G	ReP	ReP_both_cells_min_0d05	0.08	IGF2BP1	H&K					-0.033	PPP1R10	0.059491	0.154	594
chr6_30601190_30601191_-_T_G	ReP	ReP_both_cells_min_0d05	0.08	IGF2BP1	H&K					-0.34	PPP1R10	0.059491	0.154	594
chr6_30601191_30601192_-_C_G	ReP	ReP_both_cells_min_0d05	0.08	IGF2BP1	H&K					1.132	PPP1R10	0.059491	0.154	594
chr6_30601192_30601193_-_C_G	ReP	ReP_both_cells_min_0d05	0.08	IGF2BP1	H&K					0.268	PPP1R10	0.059491	0.154	594
chr6_30601193_30601194_-_C_G	ReP	ReP_both_cells_min_0d05	0.08	IGF2BP1	H&K					4.008	PPP1R10	0.059491	0.154	594
chr6_30601195_30601196_-_T_G	ReP	ReP_both_cells_min_0d05	0.08	IGF2BP1	H&K					0.418	PPP1R10	0.059491	0.154	594
chr6_30601196_30601197_-_C_G	ReP	ReP_both_cells_min_0d05	0.08	IGF2BP1	H&K					0.965	PPP1R10	0.059491	0.154	594
chr6_30601198_30601199_-_C_G	ReP	ReP_both_cells_min_0d05	0.08	IGF2BP1	H&K					0.226	PPP1R10	0.059491	0.154	594
chr16_11872802_11872803_-_T_C	ReP	ReP_both_cells_min_0d05	0.08	TIA1	H&K	rs565199080	7			1.279	GSPT1	0.033726	0.16	653
chr16_11872802_11872803_-_T_G	ReP	ReP_both_cells_min_0d05	0.08	TIA1	H&K	rs565199080				1.279	GSPT1	0.033726	0.16	653
chr16_11872803_11872804_-_T_C	ReP	ReP_both_cells_min_0d05	0.08	TIA1	H&K					2.371	GSPT1	0.033726	0.16	653
chr16_11872803_11872804_-_T_G	ReP	ReP_both_cells_min_0d05	0.08	TIA1	H&K					2.371	GSPT1	0.033726	0.16	653
chr16_11872804_11872805_-_T_G	ReP	ReP_both_cells_min_0d05	0.08	TIA1	H&K					2.728	GSPT1	0.033726	0.16	653
chr16_11872805_11872806_-_T_G	ReP	ReP_both_cells_min_0d05	0.08	TIA1	H&K					7.721	GSPT1	0.033726	0.16	653
chr16_11872806_11872807_-_T_G	ReP	ReP_both_cells_min_0d05	0.08	TIA1	H&K					2.835	GSPT1	0.033726	0.16	653
chr16_11872807_11872808_-_T_G	ReP	ReP_both_cells_min_0d05	0.08	TIA1	H&K					4.612	GSPT1	0.033726	0.16	653
chr16_11872808_11872809_-_T_G	ReP	ReP_both_cells_min_0d05	0.08	TIA1	H&K					1.681	GSPT1	0.033726	0.16	653
chr16_11872809_11872810_-_A_G	ReP	ReP_both_cells_min_0d05	0.08	TIA1	H&K	rs2053993546				0.776	GSPT1	0.033726	0.16	653
chr16_11872810_11872811_-_A_G	ReP	ReP_both_cells_min_0d05	0.08	TIA1	H&K					3.195	GSPT1	0.033726	0.16	653
chr2_28947676_28947677_+_A_G	ReP	ReP_both_cells_min_0d05	0.08	TIA1	H&K					0.07	WDR43	0.05191	0.163	680
chr2_28947677_28947678_+_A_G	ReP	ReP_both_cells_min_0d05	0.08	TIA1	H&K					0.376	WDR43	0.05191	0.163	680
chr2_28947677_28947678_+_A_T	ReP	ReP_both_cells_min_0d05	0.08	TIA1	H&K					0.376	WDR43	0.05191	0.163	680
chr2_28947678_28947679_+_T_A	ReP	ReP_both_cells_min_0d05	0.08	TIA1	H&K					0.289	WDR43	0.05191	0.163	680
chr2_28947678_28947679_+_T_G	ReP	ReP_both_cells_min_0d05	0.08	TIA1	H&K					0.289	WDR43	0.05191	0.163	680
chr2_28947679_28947680_+_T_A	ReP	ReP_both_cells_min_0d05	0.08	TIA1	H&K					2.915	WDR43	0.05191	0.163	680
chr2_28947679_28947680_+_T_G	ReP	ReP_both_cells_min_0d05	0.08	TIA1	H&K					2.915	WDR43	0.05191	0.163	680
chr2_28947680_28947681_+_T_C	ReP	ReP_both_cells_min_0d05	0.08	TIA1	H&K					3.131	WDR43	0.05191	0.163	680
chr2_28947680_28947681_+_T_G	ReP	ReP_both_cells_min_0d05	0.08	TIA1	H&K	rs143495946	42			3.131	WDR43	0.05191	0.163	680
chr2_28947681_28947682_+_T_C	ReP	ReP_both_cells_min_0d05	0.08	TIA1	H&K	rs1671570952	1			1.962	WDR43	0.05191	0.163	680
chr2_28947681_28947682_+_T_G	ReP	ReP_both_cells_min_0d05	0.08	TIA1	H&K					1.962	WDR43	0.05191	0.163	680
chr2_28947682_28947683_+_T_A	ReP	ReP_both_cells_min_0d05	0.08	TIA1	H&K					1.978	WDR43	0.05191	0.163	680
chr2_28947682_28947683_+_T_C	ReP	ReP_both_cells_min_0d05	0.08	TIA1	H&K					1.978	WDR43	0.05191	0.163	680
chr2_28947682_28947683_+_T_G	ReP	ReP_both_cells_min_0d05	0.08	TIA1	H&K					1.978	WDR43	0.05191	0.163	680
chr2_28947683_28947684_+_T_A	ReP	ReP_both_cells_min_0d05	0.08	TIA1	H&K					1.625	WDR43	0.05191	0.163	680
chr2_28947683_28947684_+_T_C	ReP	ReP_both_cells_min_0d05	0.08	TIA1	H&K					1.625	WDR43	0.05191	0.163	680
chr2_28947683_28947684_+_T_G	ReP	ReP_both_cells_min_0d05	0.08	TIA1	H&K					1.625	WDR43	0.05191	0.163	680
chr2_28947684_28947685_+_T_C	ReP	ReP_both_cells_min_0d05	0.08	TIA1	H&K					2.22	WDR43	0.05191	0.163	680
chr2_28947684_28947685_+_T_G	ReP	ReP_both_cells_min_0d05	0.08	TIA1	H&K					2.22	WDR43	0.05191	0.163	680
chr2_28947685_28947686_+_T_C	ReP	ReP_both_cells_min_0d05	0.08	TIA1	H&K					3.092	WDR43	0.05191	0.163	680
chr2_28947685_28947686_+_T_G	ReP	ReP_both_cells_min_0d05	0.08	TIA1	H&K					3.092	WDR43	0.05191	0.163	680
chr12_68841962_68841963_+_C_G	ReP	ReP_both_cells_min_0d05	0.08	IGF2BP1	H&K					-1.98	MDM2	0.034611	0.164	689
chr12_68841963_68841964_+_C_G	ReP	ReP_both_cells_min_0d05	0.08	IGF2BP1	H&K					0.199	MDM2	0.034611	0.164	689
chr12_68841964_68841965_+_A_G	ReP	ReP_both_cells_min_0d05	0.08	IGF2BP1	H&K	rs1883804223				-0.355	MDM2	0.034611	0.164	689
chr12_68841965_68841966_+_C_A	ReP	ReP_both_cells_min_0d05	0.08	IGF2BP1	H&K					-1.39	MDM2	0.034611	0.164	689
chr12_68841965_68841966_+_C_G	ReP	ReP_both_cells_min_0d05	0.08	IGF2BP1	H&K					-1.39	MDM2	0.034611	0.164	689
chr6_4060679_4060680_+_T_C	ReP	ReP_both_cells_min_0d05	0.08	KHSRP	H&K	rs1230159416	1			2.964	PRPF4B	0.074446	0.17	749
chr6_4060682_4060683_+_T_C	ReP	ReP_both_cells_min_0d05	0.08	KHSRP	H&K	rs532497866				4.922	PRPF4B	0.074446	0.17	749
chr6_4061428_4061429_+_T_C	ReP	ReP_both_cells_min_0d05	0.08	KHSRP	H&K					5.462	PRPF4B	0.074446	0.17	749
chr6_4061429_4061430_+_T_G	ReP	ReP_both_cells_min_0d05	0.08	KHSRP	H&K					3.782	PRPF4B	0.074446	0.17	749
chr6_4061430_4061431_+_G_C	ReP	ReP_both_cells_min_0d05	0.08	KHSRP	H&K					3.069	PRPF4B	0.074446	0.17	749
chr6_4061430_4061431_+_G_T	ReP	ReP_both_cells_min_0d05	0.08	KHSRP	H&K					3.069	PRPF4B	0.074446	0.17	749
chr6_4061431_4061432_+_T_A	ReP	ReP_both_cells_min_0d05	0.08	KHSRP	H&K					6.346	PRPF4B	0.074446	0.17	749
chr6_4061431_4061432_+_T_C	ReP	ReP_both_cells_min_0d05	0.08	KHSRP	H&K					6.346	PRPF4B	0.074446	0.17	749
chr6_4061431_4061432_+_T_G	ReP	ReP_both_cells_min_0d05	0.08	KHSRP	H&K					6.346	PRPF4B	0.074446	0.17	749
chr6_4061432_4061433_+_T_C	ReP	ReP_both_cells_min_0d05	0.08	KHSRP	H&K					3.486	PRPF4B	0.074446	0.17	749
chr6_4061432_4061433_+_T_G	ReP	ReP_both_cells_min_0d05	0.08	KHSRP	H&K					3.486	PRPF4B	0.074446	0.17	749
chr6_4061433_4061434_+_A_C	ReP	ReP_both_cells_min_0d05	0.08	KHSRP	H&K					6.927	PRPF4B	0.074446	0.17	749
chr6_4061433_4061434_+_A_G	ReP	ReP_both_cells_min_0d05	0.08	KHSRP	H&K					6.927	PRPF4B	0.074446	0.17	749
chr6_4061434_4061435_+_A_G	ReP	ReP_both_cells_min_0d05	0.08	KHSRP	H&K					2.371	PRPF4B	0.074446	0.17	749
chr6_4061436_4061437_+_T_C	ReP	ReP_both_cells_min_0d05	0.08	KHSRP	H&K					1.699	PRPF4B	0.074446	0.17	749
chr6_4061436_4061437_+_T_G	ReP	ReP_both_cells_min_0d05	0.08	KHSRP	H&K					1.699	PRPF4B	0.074446	0.17	749
chr6_4061437_4061438_+_A_C	ReP	ReP_both_cells_min_0d05	0.08	KHSRP	H&K					2.21	PRPF4B	0.074446	0.17	749
chr6_4061438_4061439_+_T_A	ReP	ReP_both_cells_min_0d05	0.08	KHSRP	H&K					0.153	PRPF4B	0.074446	0.17	749
chr6_4061438_4061439_+_T_C	ReP	ReP_both_cells_min_0d05	0.08	KHSRP	H&K	rs1581838873				0.153	PRPF4B	0.074446	0.17	749
chr6_4061438_4061439_+_T_G	ReP	ReP_both_cells_min_0d05	0.08	KHSRP	H&K					0.153	PRPF4B	0.074446	0.17	749
chr22_40328530_40328531_+_A_G	ReP	ReP_both_cells_min_0d05	0.08	TIA1	H&K					-0.049	TNRC6B	0.099192	0.173	781
chr22_40328532_40328533_+_T_G	ReP	ReP_both_cells_min_0d05	0.08	TIA1	H&K					0.853	TNRC6B	0.099192	0.173	781
chr22_40328534_40328535_+_T_G	ReP	ReP_both_cells_min_0d05	0.08	TIA1	H&K					-0.22	TNRC6B	0.099192	0.173	781
chr22_40328535_40328536_+_T_C	ReP	ReP_both_cells_min_0d05	0.08	TIA1	H&K					0.013	TNRC6B	0.099192	0.173	781
chr22_40328535_40328536_+_T_G	ReP	ReP_both_cells_min_0d05	0.08	TIA1	H&K					0.013	TNRC6B	0.099192	0.173	781
chr22_40328536_40328537_+_T_A	ReP	ReP_both_cells_min_0d05	0.08	TIA1	H&K	rs2071429449				0.827	TNRC6B	0.099192	0.173	781
chr22_40328536_40328537_+_T_C	ReP	ReP_both_cells_min_0d05	0.08	TIA1	H&K					0.827	TNRC6B	0.099192	0.173	781
chr22_40328536_40328537_+_T_G	ReP	ReP_both_cells_min_0d05	0.08	TIA1	H&K					0.827	TNRC6B	0.099192	0.173	781
chr22_40328537_40328538_+_T_A	ReP	ReP_both_cells_min_0d05	0.08	TIA1	H&K					0.383	TNRC6B	0.099192	0.173	781
chr22_40328537_40328538_+_T_C	ReP	ReP_both_cells_min_0d05	0.08	TIA1	H&K					0.383	TNRC6B	0.099192	0.173	781
chr22_40328537_40328538_+_T_G	ReP	ReP_both_cells_min_0d05	0.08	TIA1	H&K	rs1837488254				0.383	TNRC6B	0.099192	0.173	781
chr22_40328538_40328539_+_T_C	ReP	ReP_both_cells_min_0d05	0.08	TIA1	H&K					-0.002	TNRC6B	0.099192	0.173	781
chr22_40328538_40328539_+_T_G	ReP	ReP_both_cells_min_0d05	0.08	TIA1	H&K	rs2071429490	1			-0.002	TNRC6B	0.099192	0.173	781
chr22_40328539_40328540_+_T_C	ReP	ReP_both_cells_min_0d05	0.08	TIA1	H&K					-0.021	TNRC6B	0.099192	0.173	781
chr22_40328539_40328540_+_T_G	ReP	ReP_both_cells_min_0d05	0.08	TIA1	H&K					-0.021	TNRC6B	0.099192	0.173	781
chr6_17615449_17615450_-_T_C	ReP	ReP_both_cells_min_0d05	0.08	FUBP3|TIA1	H(FUBP3)|H&K(TIA1)					6.781	NUP153	0.082553	0.174	794
chr6_17615449_17615450_-_T_G	ReP	ReP_both_cells_min_0d05	0.08	FUBP3|TIA1	H(FUBP3)|H&K(TIA1)					6.781	NUP153	0.082553	0.174	794
chr6_17615450_17615451_-_T_C	ReP	ReP_both_cells_min_0d05	0.08	FUBP3|TIA1	H(FUBP3)|H&K(TIA1)					6.781	NUP153	0.082553	0.174	794
chr6_17615450_17615451_-_T_G	ReP	ReP_both_cells_min_0d05	0.08	FUBP3|TIA1	H(FUBP3)|H&K(TIA1)					6.781	NUP153	0.082553	0.174	794
chr6_17615451_17615452_-_T_G	ReP	ReP_both_cells_min_0d05	0.08	FUBP3|TIA1	H(FUBP3)|H&K(TIA1)					8.899	NUP153	0.082553	0.174	794
chr6_17615452_17615453_-_T_G	ReP	ReP_both_cells_min_0d05	0.08	TIA1	H&K					8.899	NUP153	0.082553	0.174	794
chr6_17615453_17615454_-_A_G	ReP	ReP_both_cells_min_0d05	0.08	TIA1	H&K					7.635	NUP153	0.082553	0.174	794
chr6_17615454_17615455_-_T_G	ReP	ReP_both_cells_min_0d05	0.08	TIA1	H&K					7.008	NUP153	0.082553	0.174	794
chr11_118748749_118748750_-_T_C	ReP	ReP_both_cells_min_0d05	0.08	TIA1	H&K					1.21	DDX6	0.036784	0.174	796
chr11_118748749_118748750_-_T_G	ReP	ReP_both_cells_min_0d05	0.08	TIA1	H&K					1.21	DDX6	0.036784	0.174	796
chr11_118748750_118748751_-_T_C	ReP	ReP_both_cells_min_0d05	0.08	TIA1	H&K	rs1860647493				2.618	DDX6	0.036784	0.174	796
chr11_118748750_118748751_-_T_G	ReP	ReP_both_cells_min_0d05	0.08	TIA1	H&K					2.618	DDX6	0.036784	0.174	796
chr11_118748751_118748752_-_T_C	ReP	ReP_both_cells_min_0d05	0.08	TIA1	H&K					2.625	DDX6	0.036784	0.174	796
chr11_118748751_118748752_-_T_G	ReP	ReP_both_cells_min_0d05	0.08	TIA1	H&K					2.625	DDX6	0.036784	0.174	796
chr11_118748752_118748753_-_T_G	ReP	ReP_both_cells_min_0d05	0.08	TIA1	H&K					1.068	DDX6	0.036784	0.174	796
chr11_118748753_118748754_-_T_G	ReP	ReP_both_cells_min_0d05	0.08	TIA1	H&K					2.557	DDX6	0.036784	0.174	796
chr11_118748754_118748755_-_T_G	ReP	ReP_both_cells_min_0d05	0.08	TIA1	H&K					0.259	DDX6	0.036784	0.174	796
chr11_118748755_118748756_-_T_G	ReP	ReP_both_cells_min_0d05	0.08	TIA1	H&K					0.665	DDX6	0.036784	0.174	796
chr11_118748758_118748759_-_A_G	ReP	ReP_both_cells_min_0d05	0.08	TIA1	H&K	rs1027716547				-0.883	DDX6	0.036784	0.174	796
chr22_21761839_21761840_-_C_G	ReP	ReP_both_cells_min_0d05	0.08	IGF2BP1	H&K					-0.063	MAPK1	0	0.175	806
chr22_21761840_21761841_-_C_G	ReP	ReP_both_cells_min_0d05	0.08	IGF2BP1	H&K					-0.124	MAPK1	0	0.175	806
chr22_21761841_21761842_-_C_G	ReP	ReP_both_cells_min_0d05	0.08	IGF2BP1	H&K					-0.157	MAPK1	0	0.175	806
chr22_21761842_21761843_-_C_G	ReP	ReP_both_cells_min_0d05	0.08	IGF2BP1	H&K					0.194	MAPK1	0	0.175	806
chr22_21761843_21761844_-_T_G	ReP	ReP_both_cells_min_0d05	0.08	IGF2BP1	H&K					-0.337	MAPK1	0	0.175	806
chr22_21761844_21761845_-_T_G	ReP	ReP_both_cells_min_0d05	0.08	IGF2BP1	H&K					-0.586	MAPK1	0	0.175	806
chr22_21761845_21761846_-_A_G	ReP	ReP_both_cells_min_0d05	0.08	IGF2BP1	H&K	rs1222759837				-0.287	MAPK1	0	0.175	806
chr22_21761846_21761847_-_C_G	ReP	ReP_both_cells_min_0d05	0.08	IGF2BP1	H&K					-0.277	MAPK1	0	0.175	806
chr22_21761847_21761848_-_C_G	ReP	ReP_both_cells_min_0d05	0.08	IGF2BP1	H&K					0.888	MAPK1	0	0.175	806
chr22_21762918_21762919_-_T_G	ReP	ReP_both_cells_min_0d05	0.08	IGF2BP1	H&K					3.054	MAPK1	0	0.175	806
chr22_21762919_21762920_-_C_G	ReP	ReP_both_cells_min_0d05	0.08	IGF2BP1	H&K					3.44	MAPK1	0	0.175	806
chr22_21762921_21762922_-_C_G	ReP	ReP_both_cells_min_0d05	0.08	IGF2BP1	H&K					4.367	MAPK1	0	0.175	806
chr22_21762923_21762924_-_T_G	ReP	ReP_both_cells_min_0d05	0.08	IGF2BP1	H&K					2.783	MAPK1	0	0.175	806
chr22_21762924_21762925_-_C_G	ReP	ReP_both_cells_min_0d05	0.08	IGF2BP1	H&K					4.869	MAPK1	0	0.175	806
chr22_21762926_21762927_-_C_G	ReP	ReP_both_cells_min_0d05	0.08	IGF2BP1	H&K					3.896	MAPK1	0	0.175	806
chr22_21762927_21762928_-_C_G	ReP	ReP_both_cells_min_0d05	0.08	IGF2BP1	H&K					3.927	MAPK1	0	0.175	806
chr2_134449295_134449296_+_T_G	ReP	ReP_both_cells_min_0d05	0.08	TIA1	H&K					1.192	MGAT5	0.068872	0.178	840
chr2_134449297_134449298_+_T_A	ReP	ReP_both_cells_min_0d05	0.08	TIA1	H&K					0.658	MGAT5	0.068872	0.178	840
chr2_134449297_134449298_+_T_C	ReP	ReP_both_cells_min_0d05	0.08	TIA1	H&K					0.658	MGAT5	0.068872	0.178	840
chr2_134449297_134449298_+_T_G	ReP	ReP_both_cells_min_0d05	0.08	TIA1	H&K					0.658	MGAT5	0.068872	0.178	840
chr2_134449298_134449299_+_T_G	ReP	ReP_both_cells_min_0d05	0.08	TIA1	H&K					0.349	MGAT5	0.068872	0.178	840
chr2_134449299_134449300_+_T_C	ReP	ReP_both_cells_min_0d05	0.08	TIA1	H&K					0.169	MGAT5	0.068872	0.178	840
chr2_134449299_134449300_+_T_G	ReP	ReP_both_cells_min_0d05	0.08	TIA1	H&K					0.169	MGAT5	0.068872	0.178	840
chr2_134449300_134449301_+_T_C	ReP	ReP_both_cells_min_0d05	0.08	TIA1	H&K					-1.269	MGAT5	0.068872	0.178	840
chr2_134449300_134449301_+_T_G	ReP	ReP_both_cells_min_0d05	0.08	TIA1	H&K					-1.269	MGAT5	0.068872	0.178	840
chr2_134449302_134449303_+_T_C	ReP	ReP_both_cells_min_0d05	0.08	TIA1	H&K					-0.243	MGAT5	0.068872	0.178	840
chr2_134449302_134449303_+_T_G	ReP	ReP_both_cells_min_0d05	0.08	TIA1	H&K					-0.243	MGAT5	0.068872	0.178	840
chr2_134449303_134449304_+_T_C	ReP	ReP_both_cells_min_0d05	0.08	TIA1	H&K					0.127	MGAT5	0.068872	0.178	840
chr2_134449303_134449304_+_T_G	ReP	ReP_both_cells_min_0d05	0.08	TIA1	H&K					0.127	MGAT5	0.068872	0.178	840
chr2_134449304_134449305_+_T_C	ReP	ReP_both_cells_min_0d05	0.08	TIA1	H&K					-0.083	MGAT5	0.068872	0.178	840
chr2_134449304_134449305_+_T_G	ReP	ReP_both_cells_min_0d05	0.08	TIA1	H&K					-0.083	MGAT5	0.068872	0.178	840
chr4_75644990_75644991_-_A_G	ReP	ReP_both_cells_min_0d05	0.08	IGF2BP1	H&K					1.54	G3BP2	0.037735	0.179	850
chr4_75644991_75644992_-_A_G	ReP	ReP_both_cells_min_0d05	0.08	IGF2BP1	H&K					3.118	G3BP2	0.037735	0.179	850
chr4_75644992_75644993_-_A_G	ReP	ReP_both_cells_min_0d05	0.08	IGF2BP1	H&K					2.242	G3BP2	0.037735	0.179	850
chr4_75644992_75644993_-_A_T	ReP	ReP_both_cells_min_0d05	0.08	IGF2BP1	H&K					2.242	G3BP2	0.037735	0.179	850
chr4_75644993_75644994_-_C_G	ReP	ReP_both_cells_min_0d05	0.08	IGF2BP1	H&K					2.154	G3BP2	0.037735	0.179	850
chr4_75644994_75644995_-_A_C	ReP	ReP_both_cells_min_0d05	0.08	IGF2BP1	H&K					3.265	G3BP2	0.037735	0.179	850
chr4_75644994_75644995_-_A_G	ReP	ReP_both_cells_min_0d05	0.08	IGF2BP1	H&K	rs1416264516	1			3.265	G3BP2	0.037735	0.179	850
chr4_75644995_75644996_-_T_G	ReP	ReP_both_cells_min_0d05	0.08	IGF2BP1	H&K					1.188	G3BP2	0.037735	0.179	850
chr4_75644996_75644997_-_A_G	ReP	ReP_both_cells_min_0d05	0.08	IGF2BP1	H&K					1.089	G3BP2	0.037735	0.179	850
chr4_75644997_75644998_-_A_G	ReP	ReP_both_cells_min_0d05	0.08	IGF2BP1	H&K					2.968	G3BP2	0.037735	0.179	850
chr4_75644998_75644999_-_A_G	ReP	ReP_both_cells_min_0d05	0.08	IGF2BP1	H&K					2.673	G3BP2	0.037735	0.179	850
chr4_75644999_75645000_-_A_G	ReP	ReP_both_cells_min_0d05	0.08	IGF2BP1	H&K					2.519	G3BP2	0.037735	0.179	850
chr12_76049328_76049329_-_T_A	ReP	ReP_both_cells_min_0d05	0.08	KHSRP	H&K					0.329	NAP1L1	0.038693	0.184	893
chr12_76049328_76049329_-_T_C	ReP	ReP_both_cells_min_0d05	0.08	KHSRP	H&K	rs1170647048				0.329	NAP1L1	0.038693	0.184	893
chr12_76049328_76049329_-_T_G	ReP	ReP_both_cells_min_0d05	0.08	KHSRP	H&K					0.329	NAP1L1	0.038693	0.184	893
chr12_76049330_76049331_-_T_G	ReP	ReP_both_cells_min_0d05	0.08	KHSRP	H&K					3.158	NAP1L1	0.038693	0.184	893
chr10_68984996_68984997_+_A_G	ReP	ReP_both_cells_min_0d05	0.08	TIA1	H&K					0.429	DDX21	0.071063	0.184	897
chr10_68984998_68984999_+_T_G	ReP	ReP_both_cells_min_0d05	0.08	TIA1	H&K					0.949	DDX21	0.071063	0.184	897
chr10_68985000_68985001_+_T_C	ReP	ReP_both_cells_min_0d05	0.08	TIA1	H&K					1.017	DDX21	0.071063	0.184	897
chr10_68985000_68985001_+_T_G	ReP	ReP_both_cells_min_0d05	0.08	TIA1	H&K					1.017	DDX21	0.071063	0.184	897
chr10_68985001_68985002_+_T_G	ReP	ReP_both_cells_min_0d05	0.08	TIA1	H&K					1.009	DDX21	0.071063	0.184	897
chr10_68985002_68985003_+_T_G	ReP	ReP_both_cells_min_0d05	0.08	TIA1	H&K					1.7	DDX21	0.071063	0.184	897
chr10_68985003_68985004_+_T_C	ReP	ReP_both_cells_min_0d05	0.08	TIA1	H&K					1.665	DDX21	0.071063	0.184	897
chr10_68985003_68985004_+_T_G	ReP	ReP_both_cells_min_0d05	0.08	TIA1	H&K					1.665	DDX21	0.071063	0.184	897
chr10_68985004_68985005_+_T_C	ReP	ReP_both_cells_min_0d05	0.08	TIA1	H&K					0.957	DDX21	0.071063	0.184	897
chr10_68985004_68985005_+_T_G	ReP	ReP_both_cells_min_0d05	0.08	TIA1	H&K					0.957	DDX21	0.071063	0.184	897
chr11_57818018_57818019_+_T_G	ReP	ReP_both_cells_min_0d05	0.08	TIA1	H&K					-0.362	CTNND1	0.08064	0.185	911
chr11_57818019_57818020_+_T_G	ReP	ReP_both_cells_min_0d05	0.08	TIA1	H&K					-0.193	CTNND1	0.08064	0.185	911
chr11_57818020_57818021_+_T_G	ReP	ReP_both_cells_min_0d05	0.08	TIA1	H&K					0.186	CTNND1	0.08064	0.185	911
chr11_57818022_57818023_+_T_A	ReP	ReP_both_cells_min_0d05	0.08	TIA1	H&K					-0.368	CTNND1	0.08064	0.185	911
chr11_57818022_57818023_+_T_C	ReP	ReP_both_cells_min_0d05	0.08	TIA1	H&K	rs553821060	7			-0.368	CTNND1	0.08064	0.185	911
chr11_57818022_57818023_+_T_G	ReP	ReP_both_cells_min_0d05	0.08	TIA1	H&K					-0.368	CTNND1	0.08064	0.185	911
chr11_57818023_57818024_+_T_A	ReP	ReP_both_cells_min_0d05	0.08	TIA1	H&K					0.136	CTNND1	0.08064	0.185	911
chr11_57818023_57818024_+_T_C	ReP	ReP_both_cells_min_0d05	0.08	TIA1	H&K	rs2064066908	1			0.136	CTNND1	0.08064	0.185	911
chr11_57818023_57818024_+_T_G	ReP	ReP_both_cells_min_0d05	0.08	TIA1	H&K					0.136	CTNND1	0.08064	0.185	911
chr11_57818025_57818026_+_T_C	ReP	ReP_both_cells_min_0d05	0.08	TIA1	H&K	rs1306194263	3			0.157	CTNND1	0.08064	0.185	911
chr11_57818025_57818026_+_T_G	ReP	ReP_both_cells_min_0d05	0.08	TIA1	H&K					0.157	CTNND1	0.08064	0.185	911
chr7_77639398_77639399_+_A_G	ReP	ReP_both_cells_min_0d05	0.08	TIA1	H&K					0.099	PTPN12	0.071888	0.186	916
chr7_77639400_77639401_+_T_A	ReP	ReP_both_cells_min_0d05	0.08	TIA1	H&K					0.162	PTPN12	0.071888	0.186	916
chr7_77639400_77639401_+_T_C	ReP	ReP_both_cells_min_0d05	0.08	TIA1	H&K	rs1333559049	1			0.162	PTPN12	0.071888	0.186	916
chr7_77639400_77639401_+_T_G	ReP	ReP_both_cells_min_0d05	0.08	TIA1	H&K					0.162	PTPN12	0.071888	0.186	916
chr7_77639402_77639403_+_T_C	ReP	ReP_both_cells_min_0d05	0.08	TIA1	H&K					2.371	PTPN12	0.071888	0.186	916
chr7_77639402_77639403_+_T_G	ReP	ReP_both_cells_min_0d05	0.08	TIA1	H&K					2.371	PTPN12	0.071888	0.186	916
chr7_77639403_77639404_+_T_C	ReP	ReP_both_cells_min_0d05	0.08	TIA1	H&K					0.114	PTPN12	0.071888	0.186	916
chr7_77639403_77639404_+_T_G	ReP	ReP_both_cells_min_0d05	0.08	TIA1	H&K					0.114	PTPN12	0.071888	0.186	916
chr7_77639404_77639405_+_T_A	ReP	ReP_both_cells_min_0d05	0.08	TIA1	H&K					0.985	PTPN12	0.071888	0.186	916
chr7_77639404_77639405_+_T_C	ReP	ReP_both_cells_min_0d05	0.08	TIA1	H&K					0.985	PTPN12	0.071888	0.186	916
chr7_77639404_77639405_+_T_G	ReP	ReP_both_cells_min_0d05	0.08	TIA1	H&K					0.985	PTPN12	0.071888	0.186	916
chr7_77639405_77639406_+_T_A	ReP	ReP_both_cells_min_0d05	0.08	TIA1	H&K					2.708	PTPN12	0.071888	0.186	916
chr7_77639405_77639406_+_T_C	ReP	ReP_both_cells_min_0d05	0.08	TIA1	H&K					2.708	PTPN12	0.071888	0.186	916
chr7_77639405_77639406_+_T_G	ReP	ReP_both_cells_min_0d05	0.08	TIA1	H&K					2.708	PTPN12	0.071888	0.186	916
chr7_77639406_77639407_+_T_C	ReP	ReP_both_cells_min_0d05	0.08	TIA1	H&K	rs1789720424				4.377	PTPN12	0.071888	0.186	916
chr7_77639406_77639407_+_T_G	ReP	ReP_both_cells_min_0d05	0.08	TIA1	H&K					4.377	PTPN12	0.071888	0.186	916
chr7_77639407_77639408_+_T_C	ReP	ReP_both_cells_min_0d05	0.08	TIA1	H&K					4.528	PTPN12	0.071888	0.186	916
chr7_77639407_77639408_+_T_G	ReP	ReP_both_cells_min_0d05	0.08	TIA1	H&K					4.528	PTPN12	0.071888	0.186	916
chr19_41306591_41306592_+_G_C	ReP	ReP_both_cells_min_0d05	0.08	PCBP1	H&K					2.444	HNRNPUL1	0.081254	0.186	920
chr2_190969925_190969926_-_A_G	ReP	ReP_both_cells_min_0d05	0.08	IGF2BP1	H&K	rs180904823	450		Benign	0.453	STAT1	0.081756	0.187	935
chr2_190969926_190969927_-_A_C	ReP	ReP_both_cells_min_0d05	0.08	IGF2BP1	H&K					0.545	STAT1	0.081756	0.187	935
chr2_190969926_190969927_-_A_G	ReP	ReP_both_cells_min_0d05	0.08	IGF2BP1	H&K					0.545	STAT1	0.081756	0.187	935
chr2_190969926_190969927_-_A_T	ReP	ReP_both_cells_min_0d05	0.08	IGF2BP1	H&K					0.545	STAT1	0.081756	0.187	935
chr2_190969927_190969928_-_C_A	ReP	ReP_both_cells_min_0d05	0.08	IGF2BP1	H&K					0.232	STAT1	0.081756	0.187	935
chr2_190969927_190969928_-_C_G	ReP	ReP_both_cells_min_0d05	0.08	IGF2BP1	H&K					0.232	STAT1	0.081756	0.187	935
chr2_190969928_190969929_-_A_C	ReP	ReP_both_cells_min_0d05	0.08	IGF2BP1	H&K					-1.023	STAT1	0.081756	0.187	935
chr2_190969928_190969929_-_A_G	ReP	ReP_both_cells_min_0d05	0.08	IGF2BP1	H&K					-1.023	STAT1	0.081756	0.187	935
chr2_190969928_190969929_-_A_T	ReP	ReP_both_cells_min_0d05	0.08	IGF2BP1	H&K					-1.023	STAT1	0.081756	0.187	935
chr2_190969929_190969930_-_T_G	ReP	ReP_both_cells_min_0d05	0.08	IGF2BP1	H&K					-0.051	STAT1	0.081756	0.187	935
chr2_190969930_190969931_-_A_G	ReP	ReP_both_cells_min_0d05	0.08	IGF2BP1	H&K	rs982454382	2			-0.723	STAT1	0.081756	0.187	935
chr2_190969930_190969931_-_A_T	ReP	ReP_both_cells_min_0d05	0.08	IGF2BP1	H&K	rs982454382				-0.723	STAT1	0.081756	0.187	935
chr2_190969931_190969932_-_C_G	ReP	ReP_both_cells_min_0d05	0.08	IGF2BP1	H&K					0.26	STAT1	0.081756	0.187	935
chr20_36783827_36783828_-_T_C	ReP	ReP_both_cells_min_0d05	0.08	TIA1	H&K					3.015	SOGA1	0.098466	0.194	1025
chr20_36783827_36783828_-_T_G	ReP	ReP_both_cells_min_0d05	0.08	TIA1	H&K	rs946453362				3.015	SOGA1	0.098466	0.194	1025
chr20_36783828_36783829_-_T_A	ReP	ReP_both_cells_min_0d05	0.08	TIA1	H&K					0.876	SOGA1	0.098466	0.194	1025
chr20_36783828_36783829_-_T_C	ReP	ReP_both_cells_min_0d05	0.08	TIA1	H&K					0.876	SOGA1	0.098466	0.194	1025
chr20_36783828_36783829_-_T_G	ReP	ReP_both_cells_min_0d05	0.08	TIA1	H&K					0.876	SOGA1	0.098466	0.194	1025
chr20_36783830_36783831_-_T_G	ReP	ReP_both_cells_min_0d05	0.08	TIA1	H&K					0.959	SOGA1	0.098466	0.194	1025
chr20_36783938_36783939_-_C_G	ReP	ReP_both_cells_min_0d05	0.08	IGF2BP1	H&K	rs1429984089	1			0.36	SOGA1	0.098466	0.194	1025
chr20_36783939_36783940_-_A_G	ReP	ReP_both_cells_min_0d05	0.08	IGF2BP1	H&K					0.416	SOGA1	0.098466	0.194	1025
chr20_36783940_36783941_-_C_G	ReP	ReP_both_cells_min_0d05	0.08	IGF2BP1	H&K					2.337	SOGA1	0.098466	0.194	1025
chr20_36783942_36783943_-_A_G	ReP	ReP_both_cells_min_0d05	0.08	IGF2BP1	H&K					0.051	SOGA1	0.098466	0.194	1025
chr20_36783943_36783944_-_C_A	ReP	ReP_both_cells_min_0d05	0.08	IGF2BP1	H&K					0.223	SOGA1	0.098466	0.194	1025
chr20_36783943_36783944_-_C_G	ReP	ReP_both_cells_min_0d05	0.08	IGF2BP1	H&K	rs1988017403				0.223	SOGA1	0.098466	0.194	1025
chr20_36783944_36783945_-_T_C	ReP	ReP_both_cells_min_0d05	0.08	IGF2BP1	H&K					0.662	SOGA1	0.098466	0.194	1025
chr20_36783945_36783946_-_C_G	ReP	ReP_both_cells_min_0d05	0.08	IGF2BP1	H&K					0.556	SOGA1	0.098466	0.194	1025
chr20_36783946_36783947_-_A_G	ReP	ReP_both_cells_min_0d05	0.08	IGF2BP1	H&K	rs117829475	1			0.217	SOGA1	0.098466	0.194	1025
chr20_36783946_36783947_-_A_T	ReP	ReP_both_cells_min_0d05	0.08	IGF2BP1	H&K					0.217	SOGA1	0.098466	0.194	1025
chr20_36783947_36783948_-_C_G	ReP	ReP_both_cells_min_0d05	0.08	IGF2BP1	H&K					1.414	SOGA1	0.098466	0.194	1025
chr2_65268856_65268857_+_A_G	ReP	ReP_both_cells_min_0d05	0.08	TIA1	H&K					2.114	ACTR2	0.041109	0.195	1042
chr2_65268857_65268858_+_A_G	ReP	ReP_both_cells_min_0d05	0.08	TIA1	H&K	rs895709974	2			2.182	ACTR2	0.041109	0.195	1042
chr2_65268859_65268860_+_T_G	ReP	ReP_both_cells_min_0d05	0.08	TIA1	H&K					5.28	ACTR2	0.041109	0.195	1042
chr2_65268860_65268861_+_T_G	ReP	ReP_both_cells_min_0d05	0.08	TIA1	H&K					5.324	ACTR2	0.041109	0.195	1042
chr2_65268861_65268862_+_T_C	ReP	ReP_both_cells_min_0d05	0.08	TIA1	H&K					3.768	ACTR2	0.041109	0.195	1042
chr2_65268861_65268862_+_T_G	ReP	ReP_both_cells_min_0d05	0.08	TIA1	H&K					3.768	ACTR2	0.041109	0.195	1042
chr2_65268862_65268863_+_T_A	ReP	ReP_both_cells_min_0d05	0.08	TIA1	H&K					2.85	ACTR2	0.041109	0.195	1042
chr2_65268862_65268863_+_T_C	ReP	ReP_both_cells_min_0d05	0.08	TIA1	H&K					2.85	ACTR2	0.041109	0.195	1042
chr2_65268862_65268863_+_T_G	ReP	ReP_both_cells_min_0d05	0.08	TIA1	H&K					2.85	ACTR2	0.041109	0.195	1042
chr2_65268864_65268865_+_T_C	ReP	ReP_both_cells_min_0d05	0.08	TIA1	H&K					2.597	ACTR2	0.041109	0.195	1042
chr2_65268864_65268865_+_T_G	ReP	ReP_both_cells_min_0d05	0.08	TIA1	H&K					2.597	ACTR2	0.041109	0.195	1042
chr2_65268865_65268866_+_T_C	ReP	ReP_both_cells_min_0d05	0.08	TIA1	H&K					1.093	ACTR2	0.041109	0.195	1042
chr2_65268865_65268866_+_T_G	ReP	ReP_both_cells_min_0d05	0.08	TIA1	H&K					1.093	ACTR2	0.041109	0.195	1042
chr3_142418324_142418325_-_T_C	ReP	ReP_both_cells_min_0d05	0.08	KHSRP	H&K					0.163	XRN1	0.12171	0.197	1059
chr3_142418324_142418325_-_T_G	ReP	ReP_both_cells_min_0d05	0.08	KHSRP	H&K					0.163	XRN1	0.12171	0.197	1059
chr3_142418326_142418327_-_T_C	ReP	ReP_both_cells_min_0d05	0.08	KHSRP	H&K					0.857	XRN1	0.12171	0.197	1059
chr3_142418326_142418327_-_T_G	ReP	ReP_both_cells_min_0d05	0.08	KHSRP	H&K					0.857	XRN1	0.12171	0.197	1059
chr3_142418328_142418329_-_A_C	ReP	ReP_both_cells_min_0d05	0.08	KHSRP	H&K					-1.698	XRN1	0.12171	0.197	1059
chr3_142418329_142418330_-_T_A	ReP	ReP_both_cells_min_0d05	0.08	KHSRP	H&K					0.906	XRN1	0.12171	0.197	1059
chr3_142418329_142418330_-_T_C	ReP	ReP_both_cells_min_0d05	0.08	KHSRP	H&K	rs1311322131	1			0.906	XRN1	0.12171	0.197	1059
chr3_142418329_142418330_-_T_G	ReP	ReP_both_cells_min_0d05	0.08	KHSRP	H&K					0.906	XRN1	0.12171	0.197	1059
chr3_142418330_142418331_-_G_A	ReP	ReP_both_cells_min_0d05	0.08	KHSRP	H&K					-0.748	XRN1	0.12171	0.197	1059
chr3_142418330_142418331_-_G_C	ReP	ReP_both_cells_min_0d05	0.08	KHSRP	H&K					-0.748	XRN1	0.12171	0.197	1059
chr3_142418330_142418331_-_G_T	ReP	ReP_both_cells_min_0d05	0.08	KHSRP	H&K					-0.748	XRN1	0.12171	0.197	1059
chr3_142418331_142418332_-_T_G	ReP	ReP_both_cells_min_0d05	0.08	KHSRP	H&K					0.732	XRN1	0.12171	0.197	1059
chr3_142418332_142418333_-_T_C	ReP	ReP_both_cells_min_0d05	0.08	KHSRP	H&K					-1.594	XRN1	0.12171	0.197	1059
chr12_56113565_56113566_+_C_G	ReP	ReP_both_cells_min_0d05	0.08	IGF2BP1	H&K					1.225	PA2G4	0.041928	0.199	1076
chr19_19506904_19506905_+_A_G	ReP	ReP_both_cells_min_0d05	0.08	TIA1	H&K					1.993	GATAD2A	0.064323	0.202	1103
chr19_19506907_19506908_+_T_G	ReP	ReP_both_cells_min_0d05	0.08	TIA1	H&K					-0.816	GATAD2A	0.064323	0.202	1103
chr19_19506908_19506909_+_T_G	ReP	ReP_both_cells_min_0d05	0.08	TIA1	H&K					-0.163	GATAD2A	0.064323	0.202	1103
chr19_19506909_19506910_+_T_G	ReP	ReP_both_cells_min_0d05	0.08	TIA1	H&K					0.394	GATAD2A	0.064323	0.202	1103
chr19_19506910_19506911_+_T_C	ReP	ReP_both_cells_min_0d05	0.08	TIA1	H&K					0.174	GATAD2A	0.064323	0.202	1103
chr19_19506910_19506911_+_T_G	ReP	ReP_both_cells_min_0d05	0.08	TIA1	H&K					0.174	GATAD2A	0.064323	0.202	1103
chr19_19506911_19506912_+_T_A	ReP	ReP_both_cells_min_0d05	0.08	TIA1	H&K					-0.288	GATAD2A	0.064323	0.202	1103
chr19_19506911_19506912_+_T_C	ReP	ReP_both_cells_min_0d05	0.08	TIA1	H&K	rs1485213467	2			-0.288	GATAD2A	0.064323	0.202	1103
chr19_19506911_19506912_+_T_G	ReP	ReP_both_cells_min_0d05	0.08	TIA1	H&K					-0.288	GATAD2A	0.064323	0.202	1103
chr19_19506912_19506913_+_T_C	ReP	ReP_both_cells_min_0d05	0.08	TIA1	H&K					0.195	GATAD2A	0.064323	0.202	1103
chr19_19506912_19506913_+_T_G	ReP	ReP_both_cells_min_0d05	0.08	TIA1	H&K					0.195	GATAD2A	0.064323	0.202	1103
chr19_19506913_19506914_+_T_C	ReP	ReP_both_cells_min_0d05	0.08	TIA1	H&K					3.275	GATAD2A	0.064323	0.202	1103
chr19_19506913_19506914_+_T_G	ReP	ReP_both_cells_min_0d05	0.08	TIA1	H&K					3.275	GATAD2A	0.064323	0.202	1103
chr10_117282794_117282795_-_T_C	ReP	ReP_both_cells_min_0d05	0.08	FUBP3|TIA1	H(FUBP3)|H&K(TIA1)					0.274	PDZD8	0.078625	0.203	1115
chr10_117282794_117282795_-_T_G	ReP	ReP_both_cells_min_0d05	0.08	FUBP3|TIA1	H(FUBP3)|H&K(TIA1)					0.274	PDZD8	0.078625	0.203	1115
chr10_117282795_117282796_-_T_C	ReP	ReP_both_cells_min_0d05	0.08	FUBP3|TIA1	H(FUBP3)|H&K(TIA1)					0.24	PDZD8	0.078625	0.203	1115
chr10_117282795_117282796_-_T_G	ReP	ReP_both_cells_min_0d05	0.08	FUBP3|TIA1	H(FUBP3)|H&K(TIA1)					0.24	PDZD8	0.078625	0.203	1115
chr10_117282797_117282798_-_T_C	ReP	ReP_both_cells_min_0d05	0.08	TIA1	H&K					0.912	PDZD8	0.078625	0.203	1115
chr10_117282797_117282798_-_T_G	ReP	ReP_both_cells_min_0d05	0.08	TIA1	H&K					0.912	PDZD8	0.078625	0.203	1115
chr10_117282798_117282799_-_T_G	ReP	ReP_both_cells_min_0d05	0.08	TIA1	H&K					1.908	PDZD8	0.078625	0.203	1115
chr10_117282799_117282800_-_T_A	ReP	ReP_both_cells_min_0d05	0.08	TIA1	H&K	rs1844591896				2.036	PDZD8	0.078625	0.203	1115
chr10_117282799_117282800_-_T_C	ReP	ReP_both_cells_min_0d05	0.08	TIA1	H&K					2.036	PDZD8	0.078625	0.203	1115
chr10_117282799_117282800_-_T_G	ReP	ReP_both_cells_min_0d05	0.08	TIA1	H&K					2.036	PDZD8	0.078625	0.203	1115
chr10_117282801_117282802_-_T_G	ReP	ReP_both_cells_min_0d05	0.08	TIA1	H&K					0.33	PDZD8	0.078625	0.203	1115
chr15_25354146_25354147_-_T_A	ReP	ReP_both_cells_min_0d05	0.08	KHSRP	H&K					0.413	UBE3A	0.07987	0.206	1138
chr15_25354146_25354147_-_T_C	ReP	ReP_both_cells_min_0d05	0.08	KHSRP	H&K					0.413	UBE3A	0.07987	0.206	1138
chr15_25354146_25354147_-_T_G	ReP	ReP_both_cells_min_0d05	0.08	KHSRP	H&K	rs1304245005				0.413	UBE3A	0.07987	0.206	1138
chr15_25354147_25354148_-_A_C	ReP	ReP_both_cells_min_0d05	0.08	KHSRP	H&K					-0.763	UBE3A	0.07987	0.206	1138
chr15_25354148_25354149_-_T_C	ReP	ReP_both_cells_min_0d05	0.08	KHSRP	H&K					2.206	UBE3A	0.07987	0.206	1138
chr15_25354148_25354149_-_T_G	ReP	ReP_both_cells_min_0d05	0.08	KHSRP	H&K					2.206	UBE3A	0.07987	0.206	1138
chr15_25354149_25354150_-_A_C	ReP	ReP_both_cells_min_0d05	0.08	KHSRP	H&K					0.536	UBE3A	0.07987	0.206	1138
chr15_25354150_25354151_-_T_C	ReP	ReP_both_cells_min_0d05	0.08	KHSRP	H&K	rs2076909165	1			-0.736	UBE3A	0.07987	0.206	1138
chr15_25354150_25354151_-_T_G	ReP	ReP_both_cells_min_0d05	0.08	KHSRP	H&K					-0.736	UBE3A	0.07987	0.206	1138
chr15_25354151_25354152_-_A_C	ReP	ReP_both_cells_min_0d05	0.08	KHSRP	H&K	rs1029507806	1			-0.263	UBE3A	0.07987	0.206	1138
chr15_25354152_25354153_-_T_C	ReP	ReP_both_cells_min_0d05	0.08	KHSRP	H&K					-0.215	UBE3A	0.07987	0.206	1138
chr15_25354152_25354153_-_T_G	ReP	ReP_both_cells_min_0d05	0.08	KHSRP	H&K					-0.215	UBE3A	0.07987	0.206	1138
chr15_25354153_25354154_-_T_A	ReP	ReP_both_cells_min_0d05	0.08	KHSRP	H&K					-0.035	UBE3A	0.07987	0.206	1138
chr15_25354153_25354154_-_T_C	ReP	ReP_both_cells_min_0d05	0.08	KHSRP	H&K					-0.035	UBE3A	0.07987	0.206	1138
chr15_25354153_25354154_-_T_G	ReP	ReP_both_cells_min_0d05	0.08	KHSRP	H&K					-0.035	UBE3A	0.07987	0.206	1138
chr15_25354154_25354155_-_G_C	ReP	ReP_both_cells_min_0d05	0.08	KHSRP	H&K					-0.154	UBE3A	0.07987	0.206	1138
chr15_25354155_25354156_-_T_G	ReP	ReP_both_cells_min_0d05	0.08	KHSRP	H&K					3.842	UBE3A	0.07987	0.206	1138
chr15_25354156_25354157_-_T_C	ReP	ReP_both_cells_min_0d05	0.08	KHSRP	H&K					0.069	UBE3A	0.07987	0.206	1138
chr3_47016689_47016690_-_T_C	ReP	ReP_both_cells_min_0d05	0.08	TIA1	H&K					3.019	SETD2	0.13162	0.206	1141
chr3_47016689_47016690_-_T_G	ReP	ReP_both_cells_min_0d05	0.08	TIA1	H&K					3.019	SETD2	0.13162	0.206	1141
chr3_47016690_47016691_-_T_C	ReP	ReP_both_cells_min_0d05	0.08	TIA1	H&K					3.706	SETD2	0.13162	0.206	1141
chr3_47016690_47016691_-_T_G	ReP	ReP_both_cells_min_0d05	0.08	TIA1	H&K					3.706	SETD2	0.13162	0.206	1141
chr3_47016691_47016692_-_T_C	ReP	ReP_both_cells_min_0d05	0.08	TIA1	H&K	rs926748055				4.769	SETD2	0.13162	0.206	1141
chr3_47016691_47016692_-_T_G	ReP	ReP_both_cells_min_0d05	0.08	TIA1	H&K					4.769	SETD2	0.13162	0.206	1141
chr3_47016692_47016693_-_T_C	ReP	ReP_both_cells_min_0d05	0.08	TIA1	H&K					3.155	SETD2	0.13162	0.206	1141
chr3_47016692_47016693_-_T_G	ReP	ReP_both_cells_min_0d05	0.08	TIA1	H&K					3.155	SETD2	0.13162	0.206	1141
chr3_47016694_47016695_-_T_G	ReP	ReP_both_cells_min_0d05	0.08	TIA1	H&K					2.542	SETD2	0.13162	0.206	1141
chr3_47016695_47016696_-_T_G	ReP	ReP_both_cells_min_0d05	0.08	TIA1	H&K					3.28	SETD2	0.13162	0.206	1141
chr3_47016697_47016698_-_A_G	ReP	ReP_both_cells_min_0d05	0.08	TIA1	H&K					1.812	SETD2	0.13162	0.206	1141
chr3_47016698_47016699_-_A_G	ReP	ReP_both_cells_min_0d05	0.08	TIA1	H&K					3.256	SETD2	0.13162	0.206	1141
chr7_140834343_140834344_-_T_C	ReP	ReP_both_cells_min_0d05	0.08	KHSRP	H&K					-1.598	BRAF	0.099581	0.209	1172
chr7_140834343_140834344_-_T_G	ReP	ReP_both_cells_min_0d05	0.08	KHSRP	H&K					-1.598	BRAF	0.099581	0.209	1172
chr7_140834344_140834345_-_T_C	ReP	ReP_both_cells_min_0d05	0.08	KHSRP	H&K					-0.212	BRAF	0.099581	0.209	1172
chr1_109311631_109311632_-_C_G	ReP	ReP_both_cells_min_0d05	0.08	IGF2BP1	H&K					-0.355	SORT1	0.092693	0.212	1200
chr1_109311632_109311633_-_T_G	ReP	ReP_both_cells_min_0d05	0.08	IGF2BP1	H&K					0.244	SORT1	0.092693	0.212	1200
chr1_109311633_109311634_-_C_G	ReP	ReP_both_cells_min_0d05	0.08	IGF2BP1	H&K					0.77	SORT1	0.092693	0.212	1200
chr1_109311634_109311635_-_C_A	ReP	ReP_both_cells_min_0d05	0.08	IGF2BP1	H&K					-0.379	SORT1	0.092693	0.212	1200
chr1_109311634_109311635_-_C_G	ReP	ReP_both_cells_min_0d05	0.08	IGF2BP1	H&K					-0.379	SORT1	0.092693	0.212	1200
chr1_109311635_109311636_-_C_G	ReP	ReP_both_cells_min_0d05	0.08	IGF2BP1	H&K					0.046	SORT1	0.092693	0.212	1200
chr1_109311636_109311637_-_C_A	ReP	ReP_both_cells_min_0d05	0.08	IGF2BP1	H&K					0.027	SORT1	0.092693	0.212	1200
chr1_109311636_109311637_-_C_G	ReP	ReP_both_cells_min_0d05	0.08	IGF2BP1	H&K					0.027	SORT1	0.092693	0.212	1200
chr1_109311637_109311638_-_T_C	ReP	ReP_both_cells_min_0d05	0.08	IGF2BP1	H&K					0.494	SORT1	0.092693	0.212	1200
chr1_109311637_109311638_-_T_G	ReP	ReP_both_cells_min_0d05	0.08	IGF2BP1	H&K	rs1040824781	5			0.494	SORT1	0.092693	0.212	1200
chr1_109311638_109311639_-_C_G	ReP	ReP_both_cells_min_0d05	0.08	IGF2BP1	H&K					0.366	SORT1	0.092693	0.212	1200
chr1_109311640_109311641_-_C_G	ReP	ReP_both_cells_min_0d05	0.08	IGF2BP1	H&K					1.075	SORT1	0.092693	0.212	1200
chr1_109311641_109311642_-_C_G	ReP	ReP_both_cells_min_0d05	0.08	IGF2BP1	H&K					-0.03	SORT1	0.092693	0.212	1200
chr1_109312134_109312135_-_T_G	ReP	ReP_both_cells_min_0d05	0.08	IGF2BP1	H&K	rs1252856430	2			-0.379	SORT1	0.092693	0.212	1200
chr1_109312135_109312136_-_T_G	ReP	ReP_both_cells_min_0d05	0.08	IGF2BP1	H&K	rs897761493				-0.023	SORT1	0.092693	0.212	1200
chr1_109312136_109312137_-_C_G	ReP	ReP_both_cells_min_0d05	0.08	IGF2BP1	H&K					0.133	SORT1	0.092693	0.212	1200
chr1_109312137_109312138_-_C_G	ReP	ReP_both_cells_min_0d05	0.08	IGF2BP1	H&K					0.003	SORT1	0.092693	0.212	1200
chr1_109312138_109312139_-_A_G	ReP	ReP_both_cells_min_0d05	0.08	IGF2BP1	H&K					-1.947	SORT1	0.092693	0.212	1200
chr1_109312139_109312140_-_C_G	ReP	ReP_both_cells_min_0d05	0.08	IGF2BP1	H&K					-0.03	SORT1	0.092693	0.212	1200
chr1_109312140_109312141_-_T_G	ReP	ReP_both_cells_min_0d05	0.08	IGF2BP1	H&K					-0.692	SORT1	0.092693	0.212	1200
chr1_109312141_109312142_-_C_A	ReP	ReP_both_cells_min_0d05	0.08	IGF2BP1	H&K					-0.066	SORT1	0.092693	0.212	1200
chr1_109312141_109312142_-_C_G	ReP	ReP_both_cells_min_0d05	0.08	IGF2BP1	H&K					-0.066	SORT1	0.092693	0.212	1200
chr1_109312143_109312144_-_C_G	ReP	ReP_both_cells_min_0d05	0.08	IGF2BP1	H&K					-0.386	SORT1	0.092693	0.212	1200
chr1_109312144_109312145_-_C_G	ReP	ReP_both_cells_min_0d05	0.08	IGF2BP1	H&K					0.204	SORT1	0.092693	0.212	1200
chr1_109313468_109313469_-_T_C	ReP	ReP_both_cells_min_0d05	0.08	TIA1	H&K					-1.536	SORT1	0.092693	0.212	1200
chr1_109313468_109313469_-_T_G	ReP	ReP_both_cells_min_0d05	0.08	TIA1	H&K					-1.536	SORT1	0.092693	0.212	1200
chr1_109313469_109313470_-_T_G	ReP	ReP_both_cells_min_0d05	0.08	TIA1	H&K					-0.495	SORT1	0.092693	0.212	1200
chr1_109313470_109313471_-_T_G	ReP	ReP_both_cells_min_0d05	0.08	TIA1	H&K					-0.507	SORT1	0.092693	0.212	1200
chr1_109313471_109313472_-_T_G	ReP	ReP_both_cells_min_0d05	0.08	TIA1	H&K					-0.634	SORT1	0.092693	0.212	1200
chr1_109313472_109313473_-_T_G	ReP	ReP_both_cells_min_0d05	0.08	TIA1	H&K					-0.85	SORT1	0.092693	0.212	1200
chr1_109313473_109313474_-_T_G	ReP	ReP_both_cells_min_0d05	0.08	TIA1	H&K					-0.413	SORT1	0.092693	0.212	1200
chr1_109313474_109313475_-_T_G	ReP	ReP_both_cells_min_0d05	0.08	TIA1	H&K					-0.128	SORT1	0.092693	0.212	1200
chr1_109313475_109313476_-_T_G	ReP	ReP_both_cells_min_0d05	0.08	TIA1	H&K					1.035	SORT1	0.092693	0.212	1200
chr1_109313477_109313478_-_T_G	ReP	ReP_both_cells_min_0d05	0.08	TIA1	H&K					-1.102	SORT1	0.092693	0.212	1200
chr6_160105878_160105879_+_A_G	ReP	ReP_both_cells_min_0d05	0.08	IGF2BP1	H&K	rs1779604817				0.527	IGF2R	0.14162	0.212	1207
chr2_11183148_11183149_-_T_G	ReP	ReP_both_cells_min_0d05	0.08	IGF2BP1	H&K					1.696	ROCK2	0.13006	0.215	1247
chr2_11183149_11183150_-_A_G	ReP	ReP_both_cells_min_0d05	0.08	IGF2BP1	H&K	rs978906	57451	4		1.274	ROCK2	0.13006	0.215	1247
chr2_11183150_11183151_-_A_C	ReP	ReP_both_cells_min_0d05	0.08	IGF2BP1	H&K	rs1411864658				3.856	ROCK2	0.13006	0.215	1247
chr2_11183150_11183151_-_A_G	ReP	ReP_both_cells_min_0d05	0.08	IGF2BP1	H&K	rs1411864658				3.856	ROCK2	0.13006	0.215	1247
chr2_11183150_11183151_-_A_T	ReP	ReP_both_cells_min_0d05	0.08	IGF2BP1	H&K					3.856	ROCK2	0.13006	0.215	1247
chr2_11183151_11183152_-_C_A	ReP	ReP_both_cells_min_0d05	0.08	IGF2BP1	H&K					6.788	ROCK2	0.13006	0.215	1247
chr2_11183151_11183152_-_C_G	ReP	ReP_both_cells_min_0d05	0.08	IGF2BP1	H&K					6.788	ROCK2	0.13006	0.215	1247
chr2_11183152_11183153_-_A_G	ReP	ReP_both_cells_min_0d05	0.08	IGF2BP1	H&K					5.428	ROCK2	0.13006	0.215	1247
chr2_11183153_11183154_-_T_G	ReP	ReP_both_cells_min_0d05	0.08	IGF2BP1	H&K					2.924	ROCK2	0.13006	0.215	1247
chr5_149494426_149494427_-_T_C	ReP	ReP_both_cells_min_0d05	0.08	TIA1	H&K					0.234	CSNK1A1	0.045337	0.215	1252
chr5_149494426_149494427_-_T_G	ReP	ReP_both_cells_min_0d05	0.08	TIA1	H&K					0.234	CSNK1A1	0.045337	0.215	1252
chr5_149494427_149494428_-_T_C	ReP	ReP_both_cells_min_0d05	0.08	TIA1	H&K					0.886	CSNK1A1	0.045337	0.215	1252
chr5_149494427_149494428_-_T_G	ReP	ReP_both_cells_min_0d05	0.08	TIA1	H&K					0.886	CSNK1A1	0.045337	0.215	1252
chr5_149494428_149494429_-_T_A	ReP	ReP_both_cells_min_0d05	0.08	TIA1	H&K					1.419	CSNK1A1	0.045337	0.215	1252
chr5_149494428_149494429_-_T_C	ReP	ReP_both_cells_min_0d05	0.08	TIA1	H&K					1.419	CSNK1A1	0.045337	0.215	1252
chr5_149494428_149494429_-_T_G	ReP	ReP_both_cells_min_0d05	0.08	TIA1	H&K					1.419	CSNK1A1	0.045337	0.215	1252
chr5_149494429_149494430_-_T_C	ReP	ReP_both_cells_min_0d05	0.08	TIA1	H&K					0.982	CSNK1A1	0.045337	0.215	1252
chr5_149494429_149494430_-_T_G	ReP	ReP_both_cells_min_0d05	0.08	TIA1	H&K					0.982	CSNK1A1	0.045337	0.215	1252
chr5_149494430_149494431_-_T_C	ReP	ReP_both_cells_min_0d05	0.08	TIA1	H&K					2.238	CSNK1A1	0.045337	0.215	1252
chr5_149494430_149494431_-_T_G	ReP	ReP_both_cells_min_0d05	0.08	TIA1	H&K					2.238	CSNK1A1	0.045337	0.215	1252
chr5_149494431_149494432_-_T_G	ReP	ReP_both_cells_min_0d05	0.08	TIA1	H&K					4.606	CSNK1A1	0.045337	0.215	1252
chr5_149494432_149494433_-_T_G	ReP	ReP_both_cells_min_0d05	0.08	TIA1	H&K	rs79768024				1.057	CSNK1A1	0.045337	0.215	1252
chr5_149494434_149494435_-_A_G	ReP	ReP_both_cells_min_0d05	0.08	TIA1	H&K					0.6	CSNK1A1	0.045337	0.215	1252
chr20_34508328_34508329_+_A_G	ReP	ReP_both_cells_min_0d05	0.08	IGF2BP1	H&K					0.204	ITCH	0.11599	0.218	1280
chr20_34508329_34508330_+_T_G	ReP	ReP_both_cells_min_0d05	0.08	IGF2BP1	H&K					-0.188	ITCH	0.11599	0.218	1280
chr20_34508330_34508331_+_A_C	ReP	ReP_both_cells_min_0d05	0.08	IGF2BP1	H&K					0.55	ITCH	0.11599	0.218	1280
chr20_34508330_34508331_+_A_G	ReP	ReP_both_cells_min_0d05	0.08	IGF2BP1	H&K					0.55	ITCH	0.11599	0.218	1280
chr20_34508331_34508332_+_C_G	ReP	ReP_both_cells_min_0d05	0.08	IGF2BP1	H&K					1.363	ITCH	0.11599	0.218	1280
chr20_34508332_34508333_+_A_G	ReP	ReP_both_cells_min_0d05	0.08	IGF2BP1	H&K					1.241	ITCH	0.11599	0.218	1280
chr20_34508334_34508335_+_C_G	ReP	ReP_both_cells_min_0d05	0.08	IGF2BP1	H&K					1.895	ITCH	0.11599	0.218	1280
chr20_34508335_34508336_+_A_G	ReP	ReP_both_cells_min_0d05	0.08	IGF2BP1	H&K					0.85	ITCH	0.11599	0.218	1280
chr20_34508335_34508336_+_A_T	ReP	ReP_both_cells_min_0d05	0.08	IGF2BP1	H&K					0.85	ITCH	0.11599	0.218	1280
chr20_34508336_34508337_+_T_G	ReP	ReP_both_cells_min_0d05	0.08	IGF2BP1	H&K	rs1025356950	1			1.823	ITCH	0.11599	0.218	1280
chr7_26191760_26191761_-_T_C	ReP	ReP_both_cells_min_0d05	0.08	KHSRP	H&K					1.938	HNRNPA2B1	0.045898	0.218	1285
chr7_26191760_26191761_-_T_G	ReP	ReP_both_cells_min_0d05	0.08	KHSRP	H&K					1.938	HNRNPA2B1	0.045898	0.218	1285
chr7_26191761_26191762_-_A_C	ReP	ReP_both_cells_min_0d05	0.08	KHSRP	H&K					3.19	HNRNPA2B1	0.045898	0.218	1285
chr7_26191762_26191763_-_T_G	ReP	ReP_both_cells_min_0d05	0.08	KHSRP	H&K					2.283	HNRNPA2B1	0.045898	0.218	1285
chr7_26191763_26191764_-_A_G	ReP	ReP_both_cells_min_0d05	0.08	KHSRP	H&K	rs1456540300				0.307	HNRNPA2B1	0.045898	0.218	1285
chr7_26191764_26191765_-_T_C	ReP	ReP_both_cells_min_0d05	0.08	KHSRP	H&K					4.195	HNRNPA2B1	0.045898	0.218	1285
chr7_26191764_26191765_-_T_G	ReP	ReP_both_cells_min_0d05	0.08	KHSRP	H&K					4.195	HNRNPA2B1	0.045898	0.218	1285
chr7_26191765_26191766_-_T_A	ReP	ReP_both_cells_min_0d05	0.08	KHSRP	H&K					2.81	HNRNPA2B1	0.045898	0.218	1285
chr7_26191766_26191767_-_G_A	ReP	ReP_both_cells_min_0d05	0.08	KHSRP	H&K					3.181	HNRNPA2B1	0.045898	0.218	1285
chr7_26191766_26191767_-_G_C	ReP	ReP_both_cells_min_0d05	0.08	KHSRP	H&K	rs1178519132				3.181	HNRNPA2B1	0.045898	0.218	1285
chr7_26191767_26191768_-_T_G	ReP	ReP_both_cells_min_0d05	0.08	KHSRP	H&K					7.172	HNRNPA2B1	0.045898	0.218	1285
chr7_26191768_26191769_-_T_C	ReP	ReP_both_cells_min_0d05	0.08	KHSRP	H&K	rs139197882				3.396	HNRNPA2B1	0.045898	0.218	1285
chr6_33193672_33193673_-_T_C	ReP	ReP_both_cells_min_0d05	0.08	RBFOX2	H&K					-0.845	RXRB	0.04617	0.219	1292
chr6_33193674_33193675_-_G_A	ReP	ReP_both_cells_min_0d05	0.08	RBFOX2	H&K					1.666	RXRB	0.04617	0.219	1292
chr6_33193674_33193675_-_G_C	ReP	ReP_both_cells_min_0d05	0.08	RBFOX2	H&K					1.666	RXRB	0.04617	0.219	1292
chr6_33193674_33193675_-_G_T	ReP	ReP_both_cells_min_0d05	0.08	RBFOX2	H&K					1.666	RXRB	0.04617	0.219	1292
chr6_33193675_33193676_-_T_A	ReP	ReP_both_cells_min_0d05	0.08	RBFOX2	H&K					1.683	RXRB	0.04617	0.219	1292
chr6_33193675_33193676_-_T_C	ReP	ReP_both_cells_min_0d05	0.08	RBFOX2	H&K	rs1442693671				1.683	RXRB	0.04617	0.219	1292
chr6_33193675_33193676_-_T_G	ReP	ReP_both_cells_min_0d05	0.08	RBFOX2	H&K					1.683	RXRB	0.04617	0.219	1292
chr6_33193676_33193677_-_A_C	ReP	ReP_both_cells_min_0d05	0.08	RBFOX2	H&K					0.401	RXRB	0.04617	0.219	1292
chr6_33193676_33193677_-_A_G	ReP	ReP_both_cells_min_0d05	0.08	RBFOX2	H&K					0.401	RXRB	0.04617	0.219	1292
chr6_33193676_33193677_-_A_T	ReP	ReP_both_cells_min_0d05	0.08	RBFOX2	H&K					0.401	RXRB	0.04617	0.219	1292
chr6_33193677_33193678_-_C_A	ReP	ReP_both_cells_min_0d05	0.08	RBFOX2	H&K					4.834	RXRB	0.04617	0.219	1292
chr6_33193677_33193678_-_C_G	ReP	ReP_both_cells_min_0d05	0.08	RBFOX2	H&K					4.834	RXRB	0.04617	0.219	1292
chr6_33193677_33193678_-_C_T	ReP	ReP_both_cells_min_0d05	0.08	RBFOX2	H&K					4.834	RXRB	0.04617	0.219	1292
chr6_33193678_33193679_-_G_A	ReP	ReP_both_cells_min_0d05	0.08	RBFOX2	H&K					1.694	RXRB	0.04617	0.219	1292
chr6_33193678_33193679_-_G_C	ReP	ReP_both_cells_min_0d05	0.08	RBFOX2	H&K					1.694	RXRB	0.04617	0.219	1292
chr6_33193678_33193679_-_G_T	ReP	ReP_both_cells_min_0d05	0.08	RBFOX2	H&K	rs1773599769				1.694	RXRB	0.04617	0.219	1292
chr6_33193679_33193680_-_T_C	ReP	ReP_both_cells_min_0d05	0.08	RBFOX2	H&K					1.961	RXRB	0.04617	0.219	1292
chr6_33193679_33193680_-_T_G	ReP	ReP_both_cells_min_0d05	0.08	RBFOX2	H&K					1.961	RXRB	0.04617	0.219	1292
chr14_35029303_35029304_+_T_G	ReP	ReP_both_cells_min_0d05	0.08	TIA1	H&K					1.115	SRP54	0.069654	0.219	1297
chr14_35029304_35029305_+_T_G	ReP	ReP_both_cells_min_0d05	0.08	TIA1	H&K					-0.319	SRP54	0.069654	0.219	1297
chr14_35029306_35029307_+_T_G	ReP	ReP_both_cells_min_0d05	0.08	TIA1	H&K					-0.236	SRP54	0.069654	0.219	1297
chr14_35029307_35029308_+_T_C	ReP	ReP_both_cells_min_0d05	0.08	TIA1	H&K					0.944	SRP54	0.069654	0.219	1297
chr14_35029307_35029308_+_T_G	ReP	ReP_both_cells_min_0d05	0.08	TIA1	H&K	rs1445918575	1			0.944	SRP54	0.069654	0.219	1297
chr21_39297837_39297838_-_T_A	ReP	ReP_both_cells_min_0d05	0.08	KHSRP	H&K					2.269	BRWD1	0.14816	0.222	1335
chr21_39297837_39297838_-_T_C	ReP	ReP_both_cells_min_0d05	0.08	KHSRP	H&K					2.269	BRWD1	0.14816	0.222	1335
chr21_39297837_39297838_-_T_G	ReP	ReP_both_cells_min_0d05	0.08	KHSRP	H&K					2.269	BRWD1	0.14816	0.222	1335
chr21_39297838_39297839_-_A_C	ReP	ReP_both_cells_min_0d05	0.08	KHSRP	H&K					0.062	BRWD1	0.14816	0.222	1335
chr21_39297844_39297845_-_T_A	ReP	ReP_both_cells_min_0d05	0.08	KHSRP	H&K					0.328	BRWD1	0.14816	0.222	1335
chr21_39297844_39297845_-_T_C	ReP	ReP_both_cells_min_0d05	0.08	KHSRP	H&K					0.328	BRWD1	0.14816	0.222	1335
chr21_39297844_39297845_-_T_G	ReP	ReP_both_cells_min_0d05	0.08	KHSRP	H&K					0.328	BRWD1	0.14816	0.222	1335
chr21_39297845_39297846_-_A_C	ReP	ReP_both_cells_min_0d05	0.08	KHSRP	H&K					0.622	BRWD1	0.14816	0.222	1335
chr21_39297846_39297847_-_T_G	ReP	ReP_both_cells_min_0d05	0.08	KHSRP	H&K					1.478	BRWD1	0.14816	0.222	1335
chr17_49051837_49051838_+_T_G	ReP	ReP_both_cells_min_0d05	0.08	TIA1	H&K					0.486	IGF2BP1	0.08739	0.226	1389
chr17_49051838_49051839_+_T_G	ReP	ReP_both_cells_min_0d05	0.08	TIA1	H&K					-0.063	IGF2BP1	0.08739	0.226	1389
chr17_49051839_49051840_+_T_C	ReP	ReP_both_cells_min_0d05	0.08	TIA1	H&K					-2.274	IGF2BP1	0.08739	0.226	1389
chr17_49051839_49051840_+_T_G	ReP	ReP_both_cells_min_0d05	0.08	TIA1	H&K	rs2042170467				-2.274	IGF2BP1	0.08739	0.226	1389
chr17_49051840_49051841_+_T_C	ReP	ReP_both_cells_min_0d05	0.08	TIA1	H&K					0.047	IGF2BP1	0.08739	0.226	1389
chr17_49051840_49051841_+_T_G	ReP	ReP_both_cells_min_0d05	0.08	TIA1	H&K					0.047	IGF2BP1	0.08739	0.226	1389
chr9_107330363_107330364_+_T_G	ReP	ReP_both_cells_min_0d05	0.08	TIA1	H&K					2.906	RAD23B	0.047801	0.227	1401
chr9_107330364_107330365_+_T_G	ReP	ReP_both_cells_min_0d05	0.08	TIA1	H&K					1.59	RAD23B	0.047801	0.227	1401
chr9_107330365_107330366_+_T_G	ReP	ReP_both_cells_min_0d05	0.08	TIA1	H&K					0.146	RAD23B	0.047801	0.227	1401
chr9_107330366_107330367_+_T_C	ReP	ReP_both_cells_min_0d05	0.08	TIA1	H&K					0.438	RAD23B	0.047801	0.227	1401
chr9_107330366_107330367_+_T_G	ReP	ReP_both_cells_min_0d05	0.08	TIA1	H&K					0.438	RAD23B	0.047801	0.227	1401
chr9_107330367_107330368_+_T_G	ReP	ReP_both_cells_min_0d05	0.08	TIA1	H&K	rs1827284873				0.284	RAD23B	0.047801	0.227	1401
chr9_107330368_107330369_+_T_C	ReP	ReP_both_cells_min_0d05	0.08	TIA1	H&K					2.598	RAD23B	0.047801	0.227	1401
chr9_107330368_107330369_+_T_G	ReP	ReP_both_cells_min_0d05	0.08	TIA1	H&K					2.598	RAD23B	0.047801	0.227	1401
chr20_62135116_62135117_+_T_C	ReP	ReP_both_cells_min_0d05	0.08	RBFOX2	H&K					4.451	LSM14B	0.049305	0.234	1481
chr20_62135116_62135117_+_T_G	ReP	ReP_both_cells_min_0d05	0.08	RBFOX2	H&K					4.451	LSM14B	0.049305	0.234	1481
chr20_62135117_62135118_+_G_A	ReP	ReP_both_cells_min_0d05	0.08	RBFOX2	H&K					5.608	LSM14B	0.049305	0.234	1481
chr20_62135117_62135118_+_G_C	ReP	ReP_both_cells_min_0d05	0.08	RBFOX2	H&K					5.608	LSM14B	0.049305	0.234	1481
chr20_62135117_62135118_+_G_T	ReP	ReP_both_cells_min_0d05	0.08	RBFOX2	H&K					5.608	LSM14B	0.049305	0.234	1481
chr20_62135118_62135119_+_C_A	ReP	ReP_both_cells_min_0d05	0.08	RBFOX2	H&K					4.395	LSM14B	0.049305	0.234	1481
chr20_62135118_62135119_+_C_G	ReP	ReP_both_cells_min_0d05	0.08	RBFOX2	H&K					4.395	LSM14B	0.049305	0.234	1481
chr20_62135118_62135119_+_C_T	ReP	ReP_both_cells_min_0d05	0.08	RBFOX2	H&K					4.395	LSM14B	0.049305	0.234	1481
chr20_62135119_62135120_+_A_C	ReP	ReP_both_cells_min_0d05	0.08	RBFOX2	H&K					5.226	LSM14B	0.049305	0.234	1481
chr20_62135119_62135120_+_A_G	ReP	ReP_both_cells_min_0d05	0.08	RBFOX2	H&K	rs1238057415	2			5.226	LSM14B	0.049305	0.234	1481
chr20_62135119_62135120_+_A_T	ReP	ReP_both_cells_min_0d05	0.08	RBFOX2	H&K					5.226	LSM14B	0.049305	0.234	1481
chr20_62135120_62135121_+_T_A	ReP	ReP_both_cells_min_0d05	0.08	RBFOX2	H&K					4.451	LSM14B	0.049305	0.234	1481
chr20_62135120_62135121_+_T_C	ReP	ReP_both_cells_min_0d05	0.08	RBFOX2	H&K	rs1568721979				4.451	LSM14B	0.049305	0.234	1481
chr20_62135120_62135121_+_T_G	ReP	ReP_both_cells_min_0d05	0.08	RBFOX2	H&K					4.451	LSM14B	0.049305	0.234	1481
chr20_62135121_62135122_+_G_A	ReP	ReP_both_cells_min_0d05	0.08	RBFOX2	H&K					5.608	LSM14B	0.049305	0.234	1481
chr20_62135121_62135122_+_G_C	ReP	ReP_both_cells_min_0d05	0.08	RBFOX2	H&K	rs1365025710				5.608	LSM14B	0.049305	0.234	1481
chr20_62135121_62135122_+_G_T	ReP	ReP_both_cells_min_0d05	0.08	RBFOX2	H&K					5.608	LSM14B	0.049305	0.234	1481
chr20_62135149_62135150_+_G_A	ReP	ReP_both_cells_min_0d05	0.08	RBFOX2	H&K	rs1004784585	7			5.608	LSM14B	0.049305	0.234	1481
chr20_62135149_62135150_+_G_C	ReP	ReP_both_cells_min_0d05	0.08	RBFOX2	H&K	rs1004784585	1			5.608	LSM14B	0.049305	0.234	1481
chr20_62135149_62135150_+_G_T	ReP	ReP_both_cells_min_0d05	0.08	RBFOX2	H&K					5.608	LSM14B	0.049305	0.234	1481
chr20_62135150_62135151_+_C_A	ReP	ReP_both_cells_min_0d05	0.08	RBFOX2	H&K					4.395	LSM14B	0.049305	0.234	1481
chr20_62135150_62135151_+_C_G	ReP	ReP_both_cells_min_0d05	0.08	RBFOX2	H&K					4.395	LSM14B	0.049305	0.234	1481
chr20_62135150_62135151_+_C_T	ReP	ReP_both_cells_min_0d05	0.08	RBFOX2	H&K	rs1600960306				4.395	LSM14B	0.049305	0.234	1481
chr20_62135151_62135152_+_A_C	ReP	ReP_both_cells_min_0d05	0.08	RBFOX2	H&K					5.226	LSM14B	0.049305	0.234	1481
chr20_62135151_62135152_+_A_G	ReP	ReP_both_cells_min_0d05	0.08	RBFOX2	H&K	rs1192547483	3			5.226	LSM14B	0.049305	0.234	1481
chr20_62135151_62135152_+_A_T	ReP	ReP_both_cells_min_0d05	0.08	RBFOX2	H&K					5.226	LSM14B	0.049305	0.234	1481
chr20_62135152_62135153_+_T_A	ReP	ReP_both_cells_min_0d05	0.08	RBFOX2	H&K					2.964	LSM14B	0.049305	0.234	1481
chr20_62135152_62135153_+_T_C	ReP	ReP_both_cells_min_0d05	0.08	RBFOX2	H&K	rs2056870498	1			2.964	LSM14B	0.049305	0.234	1481
chr20_62135152_62135153_+_T_G	ReP	ReP_both_cells_min_0d05	0.08	RBFOX2	H&K					2.964	LSM14B	0.049305	0.234	1481
chr20_62135153_62135154_+_G_A	ReP	ReP_both_cells_min_0d05	0.08	RBFOX2	H&K					5.522	LSM14B	0.049305	0.234	1481
chr20_62135153_62135154_+_G_C	ReP	ReP_both_cells_min_0d05	0.08	RBFOX2	H&K					5.522	LSM14B	0.049305	0.234	1481
chr20_62135153_62135154_+_G_T	ReP	ReP_both_cells_min_0d05	0.08	RBFOX2	H&K					5.522	LSM14B	0.049305	0.234	1481
chr20_62135154_62135155_+_C_G	ReP	ReP_both_cells_min_0d05	0.08	RBFOX2	H&K					-0.045	LSM14B	0.049305	0.234	1481
chr17_46031149_46031150_-_A_G	ReP	ReP_both_cells_min_0d05	0.08	IGF2BP1	H&K					-2.834	KANSL1	0.1204	0.238	1524
chr17_46031150_46031151_-_C_G	ReP	ReP_both_cells_min_0d05	0.08	IGF2BP1	H&K					-0.072	KANSL1	0.1204	0.238	1524
chr17_46031151_46031152_-_T_G	ReP	ReP_both_cells_min_0d05	0.08	IGF2BP1	H&K					-0.509	KANSL1	0.1204	0.238	1524
chr17_46031152_46031153_-_C_G	ReP	ReP_both_cells_min_0d05	0.08	IGF2BP1	H&K	rs1482009195				0.144	KANSL1	0.1204	0.238	1524
chr17_46031153_46031154_-_C_G	ReP	ReP_both_cells_min_0d05	0.08	IGF2BP1	H&K					0.634	KANSL1	0.1204	0.238	1524
chr17_46031154_46031155_-_C_G	ReP	ReP_both_cells_min_0d05	0.08	IGF2BP1	H&K					1.001	KANSL1	0.1204	0.238	1524
chr17_46031155_46031156_-_T_G	ReP	ReP_both_cells_min_0d05	0.08	IGF2BP1	H&K					-0.377	KANSL1	0.1204	0.238	1524
chr17_46031156_46031157_-_C_G	ReP	ReP_both_cells_min_0d05	0.08	IGF2BP1	H&K					1.212	KANSL1	0.1204	0.238	1524
chr1_42926799_42926800_-_T_C	ReP	ReP_both_cells_min_0d05	0.08	TIA1	H&K					3.223	SLC2A1	0.050848	0.241	1554
chr1_42926799_42926800_-_T_G	ReP	ReP_both_cells_min_0d05	0.08	TIA1	H&K					3.223	SLC2A1	0.050848	0.241	1554
chr1_42926800_42926801_-_T_C	ReP	ReP_both_cells_min_0d05	0.08	TIA1	H&K					2.34	SLC2A1	0.050848	0.241	1554
chr1_42926800_42926801_-_T_G	ReP	ReP_both_cells_min_0d05	0.08	TIA1	H&K					2.34	SLC2A1	0.050848	0.241	1554
chr1_42926801_42926802_-_T_C	ReP	ReP_both_cells_min_0d05	0.08	TIA1	H&K					3.299	SLC2A1	0.050848	0.241	1554
chr1_42926801_42926802_-_T_G	ReP	ReP_both_cells_min_0d05	0.08	TIA1	H&K	rs760209478				3.299	SLC2A1	0.050848	0.241	1554
chr1_42926802_42926803_-_T_C	ReP	ReP_both_cells_min_0d05	0.08	TIA1	H&K					4.91	SLC2A1	0.050848	0.241	1554
chr1_42926802_42926803_-_T_G	ReP	ReP_both_cells_min_0d05	0.08	TIA1	H&K					4.91	SLC2A1	0.050848	0.241	1554
chr1_42926803_42926804_-_T_G	ReP	ReP_both_cells_min_0d05	0.08	TIA1	H&K	rs972466323				2.52	SLC2A1	0.050848	0.241	1554
chr1_42926804_42926805_-_T_G	ReP	ReP_both_cells_min_0d05	0.08	TIA1	H&K					2.241	SLC2A1	0.050848	0.241	1554
chr1_42926805_42926806_-_T_G	ReP	ReP_both_cells_min_0d05	0.08	TIA1	H&K					1.233	SLC2A1	0.050848	0.241	1554
chr1_42926807_42926808_-_A_G	ReP	ReP_both_cells_min_0d05	0.08	TIA1	H&K	rs1643431395				2.02	SLC2A1	0.050848	0.241	1554
chr17_58003326_58003327_-_T_C	ReP	ReP_both_cells_min_0d05	0.08	KHSRP	H&K					0.882	SRSF1	0	0.242	1568
chr17_58003326_58003327_-_T_G	ReP	ReP_both_cells_min_0d05	0.08	KHSRP	H&K					0.882	SRSF1	0	0.242	1568
chr17_58003331_58003332_-_T_A	ReP	ReP_both_cells_min_0d05	0.08	KHSRP	H&K					1.15	SRSF1	0	0.242	1568
chr17_58003332_58003333_-_G_C	ReP	ReP_both_cells_min_0d05	0.08	KHSRP	H&K					-0.181	SRSF1	0	0.242	1568
chr17_58003332_58003333_-_G_T	ReP	ReP_both_cells_min_0d05	0.08	KHSRP	H&K					-0.181	SRSF1	0	0.242	1568
chr12_110346511_110346512_+_A_G	ReP	ReP_both_cells_min_0d05	0.08	TIA1	H&K					1.88	ATP2A2	0.12482	0.246	1624
chr12_110346513_110346514_+_T_G	ReP	ReP_both_cells_min_0d05	0.08	TIA1	H&K					4.543	ATP2A2	0.12482	0.246	1624
chr12_110346514_110346515_+_T_G	ReP	ReP_both_cells_min_0d05	0.08	TIA1	H&K	rs1879880013	1			3.927	ATP2A2	0.12482	0.246	1624
chr12_110346515_110346516_+_T_C	ReP	ReP_both_cells_min_0d05	0.08	TIA1	H&K					5.505	ATP2A2	0.12482	0.246	1624
chr12_110346515_110346516_+_T_G	ReP	ReP_both_cells_min_0d05	0.08	TIA1	H&K					5.505	ATP2A2	0.12482	0.246	1624
chr12_110346516_110346517_+_T_C	ReP	ReP_both_cells_min_0d05	0.08	TIA1	H&K					4.693	ATP2A2	0.12482	0.246	1624
chr12_110346516_110346517_+_T_G	ReP	ReP_both_cells_min_0d05	0.08	TIA1	H&K					4.693	ATP2A2	0.12482	0.246	1624
chr12_110346517_110346518_+_T_G	ReP	ReP_both_cells_min_0d05	0.08	TIA1	H&K					3.534	ATP2A2	0.12482	0.246	1624
chr12_110346518_110346519_+_T_C	ReP	ReP_both_cells_min_0d05	0.08	TIA1	H&K					4.94	ATP2A2	0.12482	0.246	1624
chr12_110346518_110346519_+_T_G	ReP	ReP_both_cells_min_0d05	0.08	TIA1	H&K					4.94	ATP2A2	0.12482	0.246	1624
chr12_110346519_110346520_+_T_C	ReP	ReP_both_cells_min_0d05	0.08	TIA1	H&K	rs562814571	4			4.854	ATP2A2	0.12482	0.246	1624
chr12_110346519_110346520_+_T_G	ReP	ReP_both_cells_min_0d05	0.08	TIA1	H&K					4.854	ATP2A2	0.12482	0.246	1624
chr5_97032309_97032310_+_T_G	ReP	ReP_both_cells_min_0d05	0.08	TIA1	H&K					0.526	LNPEP	0.13167	0.247	1638
chr5_97032310_97032311_+_T_G	ReP	ReP_both_cells_min_0d05	0.08	TIA1	H&K					2.991	LNPEP	0.13167	0.247	1638
chr5_97032311_97032312_+_T_G	ReP	ReP_both_cells_min_0d05	0.08	TIA1	H&K					0.006	LNPEP	0.13167	0.247	1638
chr5_97032312_97032313_+_T_C	ReP	ReP_both_cells_min_0d05	0.08	TIA1	H&K	rs1173792612				-0.012	LNPEP	0.13167	0.247	1638
chr5_97032312_97032313_+_T_G	ReP	ReP_both_cells_min_0d05	0.08	TIA1	H&K					-0.012	LNPEP	0.13167	0.247	1638
chr5_97033783_97033784_+_T_G	ReP	ReP_both_cells_min_0d05	0.08	TIA1	H&K					0.013	LNPEP	0.13167	0.247	1638
chr5_97033785_97033786_+_T_G	ReP	ReP_both_cells_min_0d05	0.08	TIA1	H&K					0.997	LNPEP	0.13167	0.247	1638
chr5_97033931_97033932_+_A_G	ReP	ReP_both_cells_min_0d05	0.08	TIA1	H&K	rs1366251552				0.156	LNPEP	0.13167	0.247	1638
chr5_97033933_97033934_+_T_G	ReP	ReP_both_cells_min_0d05	0.08	TIA1	H&K					3.019	LNPEP	0.13167	0.247	1638
chr5_97033934_97033935_+_T_C	ReP	ReP_both_cells_min_0d05	0.08	TIA1	H&K					0.549	LNPEP	0.13167	0.247	1638
chr5_97033934_97033935_+_T_G	ReP	ReP_both_cells_min_0d05	0.08	TIA1	H&K					0.549	LNPEP	0.13167	0.247	1638
chr5_97033935_97033936_+_T_C	ReP	ReP_both_cells_min_0d05	0.08	TIA1	H&K					0.957	LNPEP	0.13167	0.247	1638
chr5_97033935_97033936_+_T_G	ReP	ReP_both_cells_min_0d05	0.08	TIA1	H&K					0.957	LNPEP	0.13167	0.247	1638
chr5_97033936_97033937_+_T_C	ReP	ReP_both_cells_min_0d05	0.08	TIA1	H&K					0.499	LNPEP	0.13167	0.247	1638
chr5_97033936_97033937_+_T_G	ReP	ReP_both_cells_min_0d05	0.08	TIA1	H&K					0.499	LNPEP	0.13167	0.247	1638
chr5_97033937_97033938_+_T_C	ReP	ReP_both_cells_min_0d05	0.08	TIA1	H&K					-0.487	LNPEP	0.13167	0.247	1638
chr5_97033937_97033938_+_T_G	ReP	ReP_both_cells_min_0d05	0.08	TIA1	H&K					-0.487	LNPEP	0.13167	0.247	1638
chr5_97033938_97033939_+_T_C	ReP	ReP_both_cells_min_0d05	0.08	TIA1	H&K					-0.22	LNPEP	0.13167	0.247	1638
chr5_97033938_97033939_+_T_G	ReP	ReP_both_cells_min_0d05	0.08	TIA1	H&K					-0.22	LNPEP	0.13167	0.247	1638
chr5_97035158_97035159_+_A_G	ReP	ReP_both_cells_min_0d05	0.08	TIA1	H&K					-1.468	LNPEP	0.13167	0.247	1638
chr5_97035159_97035160_+_A_G	ReP	ReP_both_cells_min_0d05	0.08	TIA1	H&K					-0.486	LNPEP	0.13167	0.247	1638
chr5_97035161_97035162_+_T_G	ReP	ReP_both_cells_min_0d05	0.08	TIA1	H&K					0.49	LNPEP	0.13167	0.247	1638
chr5_97035162_97035163_+_T_G	ReP	ReP_both_cells_min_0d05	0.08	TIA1	H&K					0.49	LNPEP	0.13167	0.247	1638
chr5_97035163_97035164_+_T_C	ReP	ReP_both_cells_min_0d05	0.08	TIA1	H&K					0.49	LNPEP	0.13167	0.247	1638
chr5_97035163_97035164_+_T_G	ReP	ReP_both_cells_min_0d05	0.08	TIA1	H&K					0.49	LNPEP	0.13167	0.247	1638
chr5_97035164_97035165_+_T_A	ReP	ReP_both_cells_min_0d05	0.08	TIA1	H&K					0.49	LNPEP	0.13167	0.247	1638
chr5_97035164_97035165_+_T_C	ReP	ReP_both_cells_min_0d05	0.08	TIA1	H&K					0.49	LNPEP	0.13167	0.247	1638
chr5_97035164_97035165_+_T_G	ReP	ReP_both_cells_min_0d05	0.08	TIA1	H&K					0.49	LNPEP	0.13167	0.247	1638
chr5_97035165_97035166_+_T_A	ReP	ReP_both_cells_min_0d05	0.08	TIA1	H&K					-0.133	LNPEP	0.13167	0.247	1638
chr5_97035165_97035166_+_T_C	ReP	ReP_both_cells_min_0d05	0.08	TIA1	H&K					-0.133	LNPEP	0.13167	0.247	1638
chr5_97035165_97035166_+_T_G	ReP	ReP_both_cells_min_0d05	0.08	TIA1	H&K					-0.133	LNPEP	0.13167	0.247	1638
chr5_97035166_97035167_+_T_C	ReP	ReP_both_cells_min_0d05	0.08	TIA1	H&K	rs1791548857				-0.052	LNPEP	0.13167	0.247	1638
chr5_97035166_97035167_+_T_G	ReP	ReP_both_cells_min_0d05	0.08	TIA1	H&K					-0.052	LNPEP	0.13167	0.247	1638
chr5_97035167_97035168_+_T_C	ReP	ReP_both_cells_min_0d05	0.08	TIA1	H&K					-0.071	LNPEP	0.13167	0.247	1638
chr5_97035167_97035168_+_T_G	ReP	ReP_both_cells_min_0d05	0.08	TIA1	H&K					-0.071	LNPEP	0.13167	0.247	1638
chr20_32166895_32166896_+_T_G	ReP	ReP_both_cells_min_0d05	0.08	IGF2BP1	H&K					-1.488	TM9SF4	0.11886	0.25	1689
chr20_32166896_32166897_+_C_G	ReP	ReP_both_cells_min_0d05	0.08	IGF2BP1	H&K					-1.588	TM9SF4	0.11886	0.25	1689
chr10_79313811_79313812_+_C_G	ReP	ReP_both_cells_min_0d05	0.08	IGF2BP1	H&K					0.638	ZMIZ1	0.13435	0.252	1711
chr10_79313812_79313813_+_C_G	ReP	ReP_both_cells_min_0d05	0.08	IGF2BP1	H&K					-0.235	ZMIZ1	0.13435	0.252	1711
chr10_79313814_79313815_+_C_G	ReP	ReP_both_cells_min_0d05	0.08	IGF2BP1	H&K					-0.023	ZMIZ1	0.13435	0.252	1711
chr10_79313815_79313816_+_T_G	ReP	ReP_both_cells_min_0d05	0.08	IGF2BP1	H&K					0.374	ZMIZ1	0.13435	0.252	1711
chr10_79313817_79313818_+_C_G	ReP	ReP_both_cells_min_0d05	0.08	IGF2BP1	H&K					3.93	ZMIZ1	0.13435	0.252	1711
chr10_79313817_79313818_+_C_T	ReP	ReP_both_cells_min_0d05	0.08	IGF2BP1	H&K					3.93	ZMIZ1	0.13435	0.252	1711
chr10_79313818_79313819_+_C_G	ReP	ReP_both_cells_min_0d05	0.08	IGF2BP1	H&K					1.128	ZMIZ1	0.13435	0.252	1711
chr10_79313819_79313820_+_C_G	ReP	ReP_both_cells_min_0d05	0.08	IGF2BP1	H&K					2.467	ZMIZ1	0.13435	0.252	1711
chr10_79313820_79313821_+_T_G	ReP	ReP_both_cells_min_0d05	0.08	IGF2BP1	H&K	rs956638940				-0.802	ZMIZ1	0.13435	0.252	1711
chr10_79313821_79313822_+_C_G	ReP	ReP_both_cells_min_0d05	0.08	IGF2BP1	H&K					-0.061	ZMIZ1	0.13435	0.252	1711
chr13_29512471_29512472_-_T_G	ReP	ReP_both_cells_min_0d05	0.08	TIA1	H&K					0.238	SLC7A1	0.084811	0.267	1903
chr13_29512472_29512473_-_T_G	ReP	ReP_both_cells_min_0d05	0.08	TIA1	H&K					0.532	SLC7A1	0.084811	0.267	1903
chr13_29512473_29512474_-_T_G	ReP	ReP_both_cells_min_0d05	0.08	TIA1	H&K					-0.2	SLC7A1	0.084811	0.267	1903
chr13_29512474_29512475_-_T_G	ReP	ReP_both_cells_min_0d05	0.08	TIA1	H&K					-0.809	SLC7A1	0.084811	0.267	1903
chr13_29512475_29512476_-_T_C	ReP	ReP_both_cells_min_0d05	0.08	TIA1	H&K	rs1392746626				0.035	SLC7A1	0.084811	0.267	1903
chr13_29512475_29512476_-_T_G	ReP	ReP_both_cells_min_0d05	0.08	TIA1	H&K					0.035	SLC7A1	0.084811	0.267	1903
chr13_29513984_29513985_-_C_G	ReP	ReP_both_cells_min_0d05	0.08	IGF2BP1	H&K					-0.852	SLC7A1	0.084811	0.267	1903
chr13_29513985_29513986_-_A_G	ReP	ReP_both_cells_min_0d05	0.08	IGF2BP1	H&K					-2.886	SLC7A1	0.084811	0.267	1903
chr13_29513986_29513987_-_C_G	ReP	ReP_both_cells_min_0d05	0.08	IGF2BP1	H&K					-0.949	SLC7A1	0.084811	0.267	1903
chr13_29513987_29513988_-_C_A	ReP	ReP_both_cells_min_0d05	0.08	IGF2BP1	H&K					0.531	SLC7A1	0.084811	0.267	1903
chr13_29513987_29513988_-_C_G	ReP	ReP_both_cells_min_0d05	0.08	IGF2BP1	H&K					0.531	SLC7A1	0.084811	0.267	1903
chr13_29513988_29513989_-_C_G	ReP	ReP_both_cells_min_0d05	0.08	IGF2BP1	H&K					-3.433	SLC7A1	0.084811	0.267	1903
chr13_29513989_29513990_-_C_A	ReP	ReP_both_cells_min_0d05	0.08	IGF2BP1	H&K					0.358	SLC7A1	0.084811	0.267	1903
chr13_29513989_29513990_-_C_G	ReP	ReP_both_cells_min_0d05	0.08	IGF2BP1	H&K					0.358	SLC7A1	0.084811	0.267	1903
chr13_29513989_29513990_-_C_T	ReP	ReP_both_cells_min_0d05	0.08	IGF2BP1	H&K					0.358	SLC7A1	0.084811	0.267	1903
chr13_29513990_29513991_-_T_C	ReP	ReP_both_cells_min_0d05	0.08	IGF2BP1	H&K					-0.571	SLC7A1	0.084811	0.267	1903
chr13_29513990_29513991_-_T_G	ReP	ReP_both_cells_min_0d05	0.08	IGF2BP1	H&K					-0.571	SLC7A1	0.084811	0.267	1903
chr13_29513991_29513992_-_C_A	ReP	ReP_both_cells_min_0d05	0.08	IGF2BP1	H&K					-0.622	SLC7A1	0.084811	0.267	1903
chr13_29513991_29513992_-_C_G	ReP	ReP_both_cells_min_0d05	0.08	IGF2BP1	H&K					-0.622	SLC7A1	0.084811	0.267	1903
chr13_29513991_29513992_-_C_T	ReP	ReP_both_cells_min_0d05	0.08	IGF2BP1	H&K					-0.622	SLC7A1	0.084811	0.267	1903
chr13_29513993_29513994_-_A_G	ReP	ReP_both_cells_min_0d05	0.08	IGF2BP1	H&K					-1.001	SLC7A1	0.084811	0.267	1903
chr13_29513994_29513995_-_C_G	ReP	ReP_both_cells_min_0d05	0.08	IGF2BP1	H&K					0.526	SLC7A1	0.084811	0.267	1903
chr11_62624897_62624898_-_T_C	ReP	ReP_both_cells_min_0d05	0.08	TIA1	H&K					2.246	GANAB	0.15754	0.267	1913
chr11_62624897_62624898_-_T_G	ReP	ReP_both_cells_min_0d05	0.08	TIA1	H&K					2.246	GANAB	0.15754	0.267	1913
chr11_62624898_62624899_-_T_C	ReP	ReP_both_cells_min_0d05	0.08	TIA1	H&K					3.939	GANAB	0.15754	0.267	1913
chr11_62624898_62624899_-_T_G	ReP	ReP_both_cells_min_0d05	0.08	TIA1	H&K					3.939	GANAB	0.15754	0.267	1913
chr11_62624899_62624900_-_T_A	ReP	ReP_both_cells_min_0d05	0.08	TIA1	H&K					2.695	GANAB	0.15754	0.267	1913
chr11_62624899_62624900_-_T_C	ReP	ReP_both_cells_min_0d05	0.08	TIA1	H&K					2.695	GANAB	0.15754	0.267	1913
chr11_62624899_62624900_-_T_G	ReP	ReP_both_cells_min_0d05	0.08	TIA1	H&K					2.695	GANAB	0.15754	0.267	1913
chr11_62624900_62624901_-_T_A	ReP	ReP_both_cells_min_0d05	0.08	TIA1	H&K					4.171	GANAB	0.15754	0.267	1913
chr11_62624900_62624901_-_T_C	ReP	ReP_both_cells_min_0d05	0.08	TIA1	H&K	rs1943292552				4.171	GANAB	0.15754	0.267	1913
chr11_62624900_62624901_-_T_G	ReP	ReP_both_cells_min_0d05	0.08	TIA1	H&K					4.171	GANAB	0.15754	0.267	1913
chr11_62624901_62624902_-_T_C	ReP	ReP_both_cells_min_0d05	0.08	TIA1	H&K					4.171	GANAB	0.15754	0.267	1913
chr11_62624901_62624902_-_T_G	ReP	ReP_both_cells_min_0d05	0.08	TIA1	H&K					4.171	GANAB	0.15754	0.267	1913
chr11_62624902_62624903_-_T_C	ReP	ReP_both_cells_min_0d05	0.08	TIA1	H&K					1.828	GANAB	0.15754	0.267	1913
chr11_62624902_62624903_-_T_G	ReP	ReP_both_cells_min_0d05	0.08	TIA1	H&K					1.828	GANAB	0.15754	0.267	1913
chr11_62624903_62624904_-_T_G	ReP	ReP_both_cells_min_0d05	0.08	TIA1	H&K					2.524	GANAB	0.15754	0.267	1913
chr11_62624904_62624905_-_T_G	ReP	ReP_both_cells_min_0d05	0.08	TIA1	H&K	rs1053237833	1			1.135	GANAB	0.15754	0.267	1913
chr11_62624905_62624906_-_A_G	ReP	ReP_both_cells_min_0d05	0.08	TIA1	H&K					0.827	GANAB	0.15754	0.267	1913
chr11_62624905_62624906_-_A_T	ReP	ReP_both_cells_min_0d05	0.08	TIA1	H&K					0.827	GANAB	0.15754	0.267	1913
chr11_62624906_62624907_-_T_G	ReP	ReP_both_cells_min_0d05	0.08	TIA1	H&K					0.152	GANAB	0.15754	0.267	1913
chr12_103947822_103947823_+_A_G	ReP	ReP_both_cells_min_0d05	0.08	TIA1	H&K	rs961493484				2.727	HSP90B1	0.13725	0.271	1951
chr12_103947823_103947824_+_A_G	ReP	ReP_both_cells_min_0d05	0.08	TIA1	H&K					0.189	HSP90B1	0.13725	0.271	1951
chr12_103947824_103947825_+_T_G	ReP	ReP_both_cells_min_0d05	0.08	TIA1	H&K					4.091	HSP90B1	0.13725	0.271	1951
chr12_103947825_103947826_+_T_G	ReP	ReP_both_cells_min_0d05	0.08	TIA1	H&K					5.933	HSP90B1	0.13725	0.271	1951
chr12_103947826_103947827_+_T_A	ReP	ReP_both_cells_min_0d05	0.08	TIA1	H&K					6.117	HSP90B1	0.13725	0.271	1951
chr12_103947826_103947827_+_T_C	ReP	ReP_both_cells_min_0d05	0.08	TIA1	H&K					6.117	HSP90B1	0.13725	0.271	1951
chr12_103947826_103947827_+_T_G	ReP	ReP_both_cells_min_0d05	0.08	TIA1	H&K					6.117	HSP90B1	0.13725	0.271	1951
chr12_103947827_103947828_+_T_A	ReP	ReP_both_cells_min_0d05	0.08	TIA1	H&K					3.282	HSP90B1	0.13725	0.271	1951
chr12_103947827_103947828_+_T_C	ReP	ReP_both_cells_min_0d05	0.08	TIA1	H&K					3.282	HSP90B1	0.13725	0.271	1951
chr12_103947827_103947828_+_T_G	ReP	ReP_both_cells_min_0d05	0.08	TIA1	H&K					3.282	HSP90B1	0.13725	0.271	1951
chr12_103947828_103947829_+_T_A	ReP	ReP_both_cells_min_0d05	0.08	TIA1	H&K					3.3	HSP90B1	0.13725	0.271	1951
chr12_103947828_103947829_+_T_C	ReP	ReP_both_cells_min_0d05	0.08	TIA1	H&K					3.3	HSP90B1	0.13725	0.271	1951
chr12_103947828_103947829_+_T_G	ReP	ReP_both_cells_min_0d05	0.08	TIA1	H&K					3.3	HSP90B1	0.13725	0.271	1951
chr12_103947829_103947830_+_T_A	ReP	ReP_both_cells_min_0d05	0.08	TIA1	H&K					4.955	HSP90B1	0.13725	0.271	1951
chr12_103947829_103947830_+_T_C	ReP	ReP_both_cells_min_0d05	0.08	TIA1	H&K					4.955	HSP90B1	0.13725	0.271	1951
chr12_103947829_103947830_+_T_G	ReP	ReP_both_cells_min_0d05	0.08	TIA1	H&K					4.955	HSP90B1	0.13725	0.271	1951
chr12_103947830_103947831_+_T_C	ReP	ReP_both_cells_min_0d05	0.08	TIA1	H&K					4.955	HSP90B1	0.13725	0.271	1951
chr12_103947830_103947831_+_T_G	ReP	ReP_both_cells_min_0d05	0.08	TIA1	H&K					4.955	HSP90B1	0.13725	0.271	1951
chr12_103947831_103947832_+_T_C	ReP	ReP_both_cells_min_0d05	0.08	TIA1	H&K					4.955	HSP90B1	0.13725	0.271	1951
chr12_103947831_103947832_+_T_G	ReP	ReP_both_cells_min_0d05	0.08	TIA1	H&K					4.955	HSP90B1	0.13725	0.271	1951
chr3_23920342_23920343_+_C_G	ReP	ReP_both_cells_min_0d05	0.08	IGF2BP1	H&K					-1.042	RPL15	0	0.272	1963
chr3_23920343_23920344_+_C_G	ReP	ReP_both_cells_min_0d05	0.08	IGF2BP1	H&K					-0.157	RPL15	0	0.272	1963
chr3_23920345_23920346_+_C_A	ReP	ReP_both_cells_min_0d05	0.08	IGF2BP1	H&K					-0.344	RPL15	0	0.272	1963
chr3_23920345_23920346_+_C_G	ReP	ReP_both_cells_min_0d05	0.08	IGF2BP1	H&K					-0.344	RPL15	0	0.272	1963
chr3_23920346_23920347_+_T_A	ReP	ReP_both_cells_min_0d05	0.08	IGF2BP1	H&K					-0.054	RPL15	0	0.272	1963
chr3_23920346_23920347_+_T_C	ReP	ReP_both_cells_min_0d05	0.08	IGF2BP1	H&K	rs1705006297	1			-0.054	RPL15	0	0.272	1963
chr3_23920346_23920347_+_T_G	ReP	ReP_both_cells_min_0d05	0.08	IGF2BP1	H&K					-0.054	RPL15	0	0.272	1963
chr3_23920347_23920348_+_C_A	ReP	ReP_both_cells_min_0d05	0.08	IGF2BP1	H&K					-0.624	RPL15	0	0.272	1963
chr3_23920347_23920348_+_C_G	ReP	ReP_both_cells_min_0d05	0.08	IGF2BP1	H&K					-0.624	RPL15	0	0.272	1963
chr3_23920347_23920348_+_C_T	ReP	ReP_both_cells_min_0d05	0.08	IGF2BP1	H&K	rs1451486803				-0.624	RPL15	0	0.272	1963
chr3_23920348_23920349_+_C_G	ReP	ReP_both_cells_min_0d05	0.08	IGF2BP1	H&K					-0.024	RPL15	0	0.272	1963
chr3_23920348_23920349_+_C_T	ReP	ReP_both_cells_min_0d05	0.08	IGF2BP1	H&K					-0.024	RPL15	0	0.272	1963
chr3_23920349_23920350_+_C_A	ReP	ReP_both_cells_min_0d05	0.08	IGF2BP1	H&K					-0.028	RPL15	0	0.272	1963
chr3_23920349_23920350_+_C_G	ReP	ReP_both_cells_min_0d05	0.08	IGF2BP1	H&K					-0.028	RPL15	0	0.272	1963
chr3_23920350_23920351_+_A_G	ReP	ReP_both_cells_min_0d05	0.08	IGF2BP1	H&K	rs1705008655				0.089	RPL15	0	0.272	1963
chr3_23920351_23920352_+_T_G	ReP	ReP_both_cells_min_0d05	0.08	IGF2BP1	H&K					-0.602	RPL15	0	0.272	1963
chr3_23920352_23920353_+_A_G	ReP	ReP_both_cells_min_0d05	0.08	IGF2BP1	H&K					-0.054	RPL15	0	0.272	1963
chr19_972984_972985_+_T_C	ReP	ReP_both_cells_min_0d05	0.08	RBFOX2	H&K					-0.938	ARID3A	0.087574	0.276	2012
chr19_972984_972985_+_T_G	ReP	ReP_both_cells_min_0d05	0.08	RBFOX2	H&K					-0.938	ARID3A	0.087574	0.276	2012
chr19_972985_972986_+_G_A	ReP	ReP_both_cells_min_0d05	0.08	RBFOX2	H&K	rs952097745	1			-0.046	ARID3A	0.087574	0.276	2012
chr19_972985_972986_+_G_C	ReP	ReP_both_cells_min_0d05	0.08	RBFOX2	H&K					-0.046	ARID3A	0.087574	0.276	2012
chr19_972985_972986_+_G_T	ReP	ReP_both_cells_min_0d05	0.08	RBFOX2	H&K					-0.046	ARID3A	0.087574	0.276	2012
chr19_972986_972987_+_C_A	ReP	ReP_both_cells_min_0d05	0.08	RBFOX2	H&K					-0.448	ARID3A	0.087574	0.276	2012
chr19_972986_972987_+_C_G	ReP	ReP_both_cells_min_0d05	0.08	RBFOX2	H&K					-0.448	ARID3A	0.087574	0.276	2012
chr19_972986_972987_+_C_T	ReP	ReP_both_cells_min_0d05	0.08	RBFOX2	H&K					-0.448	ARID3A	0.087574	0.276	2012
chr19_972987_972988_+_A_C	ReP	ReP_both_cells_min_0d05	0.08	RBFOX2	H&K					0.324	ARID3A	0.087574	0.276	2012
chr19_972987_972988_+_A_G	ReP	ReP_both_cells_min_0d05	0.08	RBFOX2	H&K	rs374889700	7			0.324	ARID3A	0.087574	0.276	2012
chr19_972987_972988_+_A_T	ReP	ReP_both_cells_min_0d05	0.08	RBFOX2	H&K					0.324	ARID3A	0.087574	0.276	2012
chr19_972988_972989_+_T_A	ReP	ReP_both_cells_min_0d05	0.08	RBFOX2	H&K					-1.544	ARID3A	0.087574	0.276	2012
chr19_972988_972989_+_T_C	ReP	ReP_both_cells_min_0d05	0.08	RBFOX2	H&K					-1.544	ARID3A	0.087574	0.276	2012
chr19_972988_972989_+_T_G	ReP	ReP_both_cells_min_0d05	0.08	RBFOX2	H&K					-1.544	ARID3A	0.087574	0.276	2012
chr19_972989_972990_+_G_A	ReP	ReP_both_cells_min_0d05	0.08	RBFOX2	H&K	rs2038311802				0.92	ARID3A	0.087574	0.276	2012
chr19_972989_972990_+_G_C	ReP	ReP_both_cells_min_0d05	0.08	RBFOX2	H&K					0.92	ARID3A	0.087574	0.276	2012
chr19_972989_972990_+_G_T	ReP	ReP_both_cells_min_0d05	0.08	RBFOX2	H&K					0.92	ARID3A	0.087574	0.276	2012
chr19_972990_972991_+_C_G	ReP	ReP_both_cells_min_0d05	0.08	RBFOX2	H&K					-0.033	ARID3A	0.087574	0.276	2012
chr19_972991_972992_+_T_C	ReP	ReP_both_cells_min_0d05	0.08	RBFOX2	H&K					-2.39	ARID3A	0.087574	0.276	2012
chr19_975418_975419_+_T_C	ReP	ReP_both_cells_min_0d05	0.08	TIA1	H&K					0.006	ARID3A	0.087574	0.276	2012
chr19_975418_975419_+_T_G	ReP	ReP_both_cells_min_0d05	0.08	TIA1	H&K					0.006	ARID3A	0.087574	0.276	2012
chr19_975421_975422_+_T_C	ReP	ReP_both_cells_min_0d05	0.08	TIA1	H&K					0.242	ARID3A	0.087574	0.276	2012
chr19_975421_975422_+_T_G	ReP	ReP_both_cells_min_0d05	0.08	TIA1	H&K					0.242	ARID3A	0.087574	0.276	2012
chr19_975422_975423_+_T_G	ReP	ReP_both_cells_min_0d05	0.08	TIA1	H&K					0.469	ARID3A	0.087574	0.276	2012
chr19_975423_975424_+_T_C	ReP	ReP_both_cells_min_0d05	0.08	TIA1	H&K	rs2038359870				-0.925	ARID3A	0.087574	0.276	2012
chr19_975423_975424_+_T_G	ReP	ReP_both_cells_min_0d05	0.08	TIA1	H&K					-0.925	ARID3A	0.087574	0.276	2012
chr3_128813510_128813511_+_A_G	ReP	ReP_both_cells_min_0d05	0.08	HNRNPL	H&K					0.602	RAB7A	0	0.277	2034
chr3_128813511_128813512_+_A_G	ReP	ReP_both_cells_min_0d05	0.08	HNRNPL	H&K					0.36	RAB7A	0	0.277	2034
chr3_128813512_128813513_+_A_C	ReP	ReP_both_cells_min_0d05	0.08	HNRNPL	H&K					0.364	RAB7A	0	0.277	2034
chr3_128813512_128813513_+_A_G	ReP	ReP_both_cells_min_0d05	0.08	HNRNPL	H&K					0.364	RAB7A	0	0.277	2034
chr3_128813512_128813513_+_A_T	ReP	ReP_both_cells_min_0d05	0.08	HNRNPL	H&K					0.364	RAB7A	0	0.277	2034
chr3_128813513_128813514_+_C_A	ReP	ReP_both_cells_min_0d05	0.08	HNRNPL	H&K					0.394	RAB7A	0	0.277	2034
chr3_128813513_128813514_+_C_G	ReP	ReP_both_cells_min_0d05	0.08	HNRNPL	H&K					0.394	RAB7A	0	0.277	2034
chr3_128813513_128813514_+_C_T	ReP	ReP_both_cells_min_0d05	0.08	HNRNPL	H&K					0.394	RAB7A	0	0.277	2034
chr3_128813514_128813515_+_A_C	ReP	ReP_both_cells_min_0d05	0.08	HNRNPL	H&K					0.398	RAB7A	0	0.277	2034
chr3_128813514_128813515_+_A_G	ReP	ReP_both_cells_min_0d05	0.08	HNRNPL	H&K	rs1933973165				0.398	RAB7A	0	0.277	2034
chr3_128813514_128813515_+_A_T	ReP	ReP_both_cells_min_0d05	0.08	HNRNPL	H&K					0.398	RAB7A	0	0.277	2034
chr3_128813515_128813516_+_T_A	ReP	ReP_both_cells_min_0d05	0.08	HNRNPL	H&K					0.032	RAB7A	0	0.277	2034
chr3_128813515_128813516_+_T_G	ReP	ReP_both_cells_min_0d05	0.08	HNRNPL	H&K					0.032	RAB7A	0	0.277	2034
chr3_128813516_128813517_+_A_C	ReP	ReP_both_cells_min_0d05	0.08	HNRNPL	H&K					0.768	RAB7A	0	0.277	2034
chr3_128813516_128813517_+_A_T	ReP	ReP_both_cells_min_0d05	0.08	HNRNPL	H&K					0.768	RAB7A	0	0.277	2034
chr3_128813517_128813518_+_C_A	ReP	ReP_both_cells_min_0d05	0.08	HNRNPL	H&K					0.003	RAB7A	0	0.277	2034
chr3_128813517_128813518_+_C_G	ReP	ReP_both_cells_min_0d05	0.08	HNRNPL	H&K					0.003	RAB7A	0	0.277	2034
chr3_128813517_128813518_+_C_T	ReP	ReP_both_cells_min_0d05	0.08	HNRNPL	H&K					0.003	RAB7A	0	0.277	2034
chr3_128813518_128813519_+_A_C	ReP	ReP_both_cells_min_0d05	0.08	HNRNPL	H&K					1.863	RAB7A	0	0.277	2034
chr3_128813518_128813519_+_A_G	ReP	ReP_both_cells_min_0d05	0.08	HNRNPL	H&K	rs1458518683	2			1.863	RAB7A	0	0.277	2034
chr3_128813518_128813519_+_A_T	ReP	ReP_both_cells_min_0d05	0.08	HNRNPL	H&K					1.863	RAB7A	0	0.277	2034
chr3_128813519_128813520_+_T_C	ReP	ReP_both_cells_min_0d05	0.08	HNRNPL	H&K					0.652	RAB7A	0	0.277	2034
chr3_128813519_128813520_+_T_G	ReP	ReP_both_cells_min_0d05	0.08	HNRNPL	H&K					0.652	RAB7A	0	0.277	2034
chr3_128813520_128813521_+_T_A	ReP	ReP_both_cells_min_0d05	0.08	HNRNPL	H&K					0.367	RAB7A	0	0.277	2034
chr3_128813520_128813521_+_T_C	ReP	ReP_both_cells_min_0d05	0.08	HNRNPL	H&K					0.367	RAB7A	0	0.277	2034
chr3_128813520_128813521_+_T_G	ReP	ReP_both_cells_min_0d05	0.08	HNRNPL	H&K					0.367	RAB7A	0	0.277	2034
chr3_128813822_128813823_+_A_G	ReP	ReP_both_cells_min_0d05	0.08	TIA1	H&K					1.034	RAB7A	0	0.277	2034
chr3_128813824_128813825_+_T_G	ReP	ReP_both_cells_min_0d05	0.08	TIA1	H&K					3.599	RAB7A	0	0.277	2034
chr3_128813825_128813826_+_T_G	ReP	ReP_both_cells_min_0d05	0.08	TIA1	H&K					2.08	RAB7A	0	0.277	2034
chr3_128813826_128813827_+_T_G	ReP	ReP_both_cells_min_0d05	0.08	TIA1	H&K					2.706	RAB7A	0	0.277	2034
chr3_128813827_128813828_+_T_C	ReP	ReP_both_cells_min_0d05	0.08	TIA1	H&K					3.829	RAB7A	0	0.277	2034
chr3_128813827_128813828_+_T_G	ReP	ReP_both_cells_min_0d05	0.08	TIA1	H&K					3.829	RAB7A	0	0.277	2034
chr3_128813828_128813829_+_T_C	ReP	ReP_both_cells_min_0d05	0.08	TIA1	H&K					3.724	RAB7A	0	0.277	2034
chr3_128813828_128813829_+_T_G	ReP	ReP_both_cells_min_0d05	0.08	TIA1	H&K					3.724	RAB7A	0	0.277	2034
chr3_128813829_128813830_+_T_C	ReP	ReP_both_cells_min_0d05	0.08	TIA1	H&K					2.894	RAB7A	0	0.277	2034
chr3_128813829_128813830_+_T_G	ReP	ReP_both_cells_min_0d05	0.08	TIA1	H&K					2.894	RAB7A	0	0.277	2034
chr3_128813830_128813831_+_T_C	ReP	ReP_both_cells_min_0d05	0.08	TIA1	H&K					1.391	RAB7A	0	0.277	2034
chr3_128813830_128813831_+_T_G	ReP	ReP_both_cells_min_0d05	0.08	TIA1	H&K					1.391	RAB7A	0	0.277	2034
chr17_41974430_41974431_+_T_G	ReP	ReP_both_cells_min_0d05	0.08	TIA1	H&K					-0.208	CNP	0.058882	0.279	2048
chr17_41974431_41974432_+_T_G	ReP	ReP_both_cells_min_0d05	0.08	TIA1	H&K					-0.923	CNP	0.058882	0.279	2048
chr17_41974433_41974434_+_T_G	ReP	ReP_both_cells_min_0d05	0.08	TIA1	H&K					-0.449	CNP	0.058882	0.279	2048
chr17_41974435_41974436_+_T_G	ReP	ReP_both_cells_min_0d05	0.08	TIA1	H&K					-0.129	CNP	0.058882	0.279	2048
chr3_48983491_48983492_+_A_G	ReP	ReP_both_cells_min_0d05	0.08	TIA1	H&K					1.287	ARIH2	0.1346	0.283	2091
chr3_48983493_48983494_+_T_A	ReP	ReP_both_cells_min_0d05	0.08	TIA1	H&K					0.314	ARIH2	0.1346	0.283	2091
chr3_48983493_48983494_+_T_C	ReP	ReP_both_cells_min_0d05	0.08	TIA1	H&K					0.314	ARIH2	0.1346	0.283	2091
chr3_48983493_48983494_+_T_G	ReP	ReP_both_cells_min_0d05	0.08	TIA1	H&K					0.314	ARIH2	0.1346	0.283	2091
chr3_48983494_48983495_+_T_G	ReP	ReP_both_cells_min_0d05	0.08	TIA1	H&K					2.473	ARIH2	0.1346	0.283	2091
chr3_48983495_48983496_+_T_A	ReP	ReP_both_cells_min_0d05	0.08	TIA1	H&K					1.31	ARIH2	0.1346	0.283	2091
chr3_48983495_48983496_+_T_C	ReP	ReP_both_cells_min_0d05	0.08	TIA1	H&K	rs1322501602				1.31	ARIH2	0.1346	0.283	2091
chr3_48983495_48983496_+_T_G	ReP	ReP_both_cells_min_0d05	0.08	TIA1	H&K					1.31	ARIH2	0.1346	0.283	2091
chr3_48983496_48983497_+_T_A	ReP	ReP_both_cells_min_0d05	0.08	TIA1	H&K					0.422	ARIH2	0.1346	0.283	2091
chr3_48983496_48983497_+_T_C	ReP	ReP_both_cells_min_0d05	0.08	TIA1	H&K					0.422	ARIH2	0.1346	0.283	2091
chr3_48983496_48983497_+_T_G	ReP	ReP_both_cells_min_0d05	0.08	TIA1	H&K					0.422	ARIH2	0.1346	0.283	2091
chr3_48983498_48983499_+_T_A	ReP	ReP_both_cells_min_0d05	0.08	TIA1	H&K					0.769	ARIH2	0.1346	0.283	2091
chr3_48983498_48983499_+_T_C	ReP	ReP_both_cells_min_0d05	0.08	TIA1	H&K					0.769	ARIH2	0.1346	0.283	2091
chr3_48983498_48983499_+_T_G	ReP	ReP_both_cells_min_0d05	0.08	TIA1	H&K					0.769	ARIH2	0.1346	0.283	2091
chr3_48983499_48983500_+_T_C	ReP	ReP_both_cells_min_0d05	0.08	TIA1	H&K					1.196	ARIH2	0.1346	0.283	2091
chr3_48983499_48983500_+_T_G	ReP	ReP_both_cells_min_0d05	0.08	TIA1	H&K					1.196	ARIH2	0.1346	0.283	2091
chr3_48983500_48983501_+_T_C	ReP	ReP_both_cells_min_0d05	0.08	TIA1	H&K					3.297	ARIH2	0.1346	0.283	2091
chr3_48983500_48983501_+_T_G	ReP	ReP_both_cells_min_0d05	0.08	TIA1	H&K					3.297	ARIH2	0.1346	0.283	2091
chr1_31906838_31906839_-_A_G	ReP	ReP_both_cells_min_0d05	0.08	IGF2BP1	H&K					0.085	PTP4A2	0	0.284	2113
chr1_31906839_31906840_-_A_C	ReP	ReP_both_cells_min_0d05	0.08	IGF2BP1	H&K					0.517	PTP4A2	0	0.284	2113
chr1_31906839_31906840_-_A_G	ReP	ReP_both_cells_min_0d05	0.08	IGF2BP1	H&K					0.517	PTP4A2	0	0.284	2113
chr1_31906839_31906840_-_A_T	ReP	ReP_both_cells_min_0d05	0.08	IGF2BP1	H&K					0.517	PTP4A2	0	0.284	2113
chr1_31906840_31906841_-_T_G	ReP	ReP_both_cells_min_0d05	0.08	IGF2BP1	H&K					-0.098	PTP4A2	0	0.284	2113
chr1_31906841_31906842_-_A_C	ReP	ReP_both_cells_min_0d05	0.08	IGF2BP1	H&K					1.033	PTP4A2	0	0.284	2113
chr1_31906841_31906842_-_A_G	ReP	ReP_both_cells_min_0d05	0.08	IGF2BP1	H&K					1.033	PTP4A2	0	0.284	2113
chr1_31906842_31906843_-_A_G	ReP	ReP_both_cells_min_0d05	0.08	IGF2BP1	H&K					-0.004	PTP4A2	0	0.284	2113
chr1_31906843_31906844_-_C_G	ReP	ReP_both_cells_min_0d05	0.08	IGF2BP1	H&K					0.06	PTP4A2	0	0.284	2113
chr1_31906843_31906844_-_C_T	ReP	ReP_both_cells_min_0d05	0.08	IGF2BP1	H&K	rs1457800125	1			0.06	PTP4A2	0	0.284	2113
chr1_31906845_31906846_-_T_G	ReP	ReP_both_cells_min_0d05	0.08	IGF2BP1	H&K					1.846	PTP4A2	0	0.284	2113
chr1_31906846_31906847_-_A_G	ReP	ReP_both_cells_min_0d05	0.08	IGF2BP1	H&K					0.092	PTP4A2	0	0.284	2113
chr1_31906846_31906847_-_A_T	ReP	ReP_both_cells_min_0d05	0.08	IGF2BP1	H&K					0.092	PTP4A2	0	0.284	2113
chr17_79833329_79833330_-_T_C	ReP	ReP_both_cells_min_0d05	0.08	TIA1	H&K					4.249	CBX4	0.060071	0.285	2124
chr17_79833329_79833330_-_T_G	ReP	ReP_both_cells_min_0d05	0.08	TIA1	H&K					4.249	CBX4	0.060071	0.285	2124
chr17_79833330_79833331_-_T_G	ReP	ReP_both_cells_min_0d05	0.08	TIA1	H&K					5.942	CBX4	0.060071	0.285	2124
chr17_79833331_79833332_-_T_C	ReP	ReP_both_cells_min_0d05	0.08	TIA1	H&K					5.942	CBX4	0.060071	0.285	2124
chr17_79833331_79833332_-_T_G	ReP	ReP_both_cells_min_0d05	0.08	TIA1	H&K					5.942	CBX4	0.060071	0.285	2124
chr17_79833332_79833333_-_T_A	ReP	ReP_both_cells_min_0d05	0.08	TIA1	H&K					5.942	CBX4	0.060071	0.285	2124
chr17_79833332_79833333_-_T_C	ReP	ReP_both_cells_min_0d05	0.08	TIA1	H&K					5.942	CBX4	0.060071	0.285	2124
chr17_79833332_79833333_-_T_G	ReP	ReP_both_cells_min_0d05	0.08	TIA1	H&K					5.942	CBX4	0.060071	0.285	2124
chr17_79833333_79833334_-_T_C	ReP	ReP_both_cells_min_0d05	0.08	TIA1	H&K					4.202	CBX4	0.060071	0.285	2124
chr17_79833333_79833334_-_T_G	ReP	ReP_both_cells_min_0d05	0.08	TIA1	H&K					4.202	CBX4	0.060071	0.285	2124
chr17_79833334_79833335_-_T_G	ReP	ReP_both_cells_min_0d05	0.08	TIA1	H&K					5.942	CBX4	0.060071	0.285	2124
chr17_79833336_79833337_-_T_C	ReP	ReP_both_cells_min_0d05	0.08	TIA1	H&K					5.942	CBX4	0.060071	0.285	2124
chr17_79833336_79833337_-_T_G	ReP	ReP_both_cells_min_0d05	0.08	TIA1	H&K					5.942	CBX4	0.060071	0.285	2124
chr17_79833337_79833338_-_A_G	ReP	ReP_both_cells_min_0d05	0.08	TIA1	H&K					5.095	CBX4	0.060071	0.285	2124
chr17_79833338_79833339_-_T_G	ReP	ReP_both_cells_min_0d05	0.08	TIA1	H&K					5.942	CBX4	0.060071	0.285	2124
chr17_79833432_79833433_-_T_C	ReP	ReP_both_cells_min_0d05	0.08	TIA1	H&K					4.166	CBX4	0.060071	0.285	2124
chr17_79833432_79833433_-_T_G	ReP	ReP_both_cells_min_0d05	0.08	TIA1	H&K					4.166	CBX4	0.060071	0.285	2124
chr17_79833433_79833434_-_T_C	ReP	ReP_both_cells_min_0d05	0.08	TIA1	H&K					1.815	CBX4	0.060071	0.285	2124
chr17_79833433_79833434_-_T_G	ReP	ReP_both_cells_min_0d05	0.08	TIA1	H&K					1.815	CBX4	0.060071	0.285	2124
chr17_79833434_79833435_-_T_C	ReP	ReP_both_cells_min_0d05	0.08	TIA1	H&K					3.37	CBX4	0.060071	0.285	2124
chr17_79833434_79833435_-_T_G	ReP	ReP_both_cells_min_0d05	0.08	TIA1	H&K					3.37	CBX4	0.060071	0.285	2124
chr17_79833436_79833437_-_T_C	ReP	ReP_both_cells_min_0d05	0.08	TIA1	H&K	rs1403257750				5.985	CBX4	0.060071	0.285	2124
chr17_79833436_79833437_-_T_G	ReP	ReP_both_cells_min_0d05	0.08	TIA1	H&K					5.985	CBX4	0.060071	0.285	2124
chr17_79833437_79833438_-_T_C	ReP	ReP_both_cells_min_0d05	0.08	TIA1	H&K					4.439	CBX4	0.060071	0.285	2124
chr17_79833437_79833438_-_T_G	ReP	ReP_both_cells_min_0d05	0.08	TIA1	H&K					4.439	CBX4	0.060071	0.285	2124
chr17_79833438_79833439_-_T_G	ReP	ReP_both_cells_min_0d05	0.08	TIA1	H&K					3.378	CBX4	0.060071	0.285	2124
chr17_79833440_79833441_-_A_G	ReP	ReP_both_cells_min_0d05	0.08	TIA1	H&K	rs1909761919	1			0.922	CBX4	0.060071	0.285	2124
chr17_79833441_79833442_-_T_G	ReP	ReP_both_cells_min_0d05	0.08	TIA1	H&K					2.391	CBX4	0.060071	0.285	2124
chr10_43386231_43386232_-_T_G	ReP	ReP_both_cells_min_0d05	0.08	TIA1	H&K					0.275	HNRNPF	0	0.289	2185
chr10_43386233_43386234_-_T_G	ReP	ReP_both_cells_min_0d05	0.08	TIA1	H&K					0.799	HNRNPF	0	0.289	2185
chr16_2603088_2603089_+_T_G	ReP	ReP_both_cells_min_0d05	0.08	TIA1	H&K	rs911509961				-1.25	PDPK1	0.061032	0.29	2195
chr16_2603091_2603092_+_T_G	ReP	ReP_both_cells_min_0d05	0.08	TIA1	H&K					2.487	PDPK1	0.061032	0.29	2195
chr16_2603092_2603093_+_T_C	ReP	ReP_both_cells_min_0d05	0.08	TIA1	H&K					1.574	PDPK1	0.061032	0.29	2195
chr16_2603092_2603093_+_T_G	ReP	ReP_both_cells_min_0d05	0.08	TIA1	H&K					1.574	PDPK1	0.061032	0.29	2195
chr16_2603093_2603094_+_T_G	ReP	ReP_both_cells_min_0d05	0.08	TIA1	H&K					0.603	PDPK1	0.061032	0.29	2195
chr16_2603094_2603095_+_T_C	ReP	ReP_both_cells_min_0d05	0.08	TIA1	H&K	rs181213412				1.431	PDPK1	0.061032	0.29	2195
chr16_2603094_2603095_+_T_G	ReP	ReP_both_cells_min_0d05	0.08	TIA1	H&K	rs181213412				1.431	PDPK1	0.061032	0.29	2195
chr1_150576613_150576614_-_T_C	ReP	ReP_both_cells_min_0d05	0.08	TIA1	H&K	rs1011397263	1			1.588	MCL1	0	0.29	2204
chr1_150576613_150576614_-_T_G	ReP	ReP_both_cells_min_0d05	0.08	TIA1	H&K					1.588	MCL1	0	0.29	2204
chr1_150576614_150576615_-_T_C	ReP	ReP_both_cells_min_0d05	0.08	TIA1	H&K					-0.19	MCL1	0	0.29	2204
chr1_150576614_150576615_-_T_G	ReP	ReP_both_cells_min_0d05	0.08	TIA1	H&K					-0.19	MCL1	0	0.29	2204
chr1_150576615_150576616_-_T_A	ReP	ReP_both_cells_min_0d05	0.08	TIA1	H&K					2.08	MCL1	0	0.29	2204
chr1_150576615_150576616_-_T_C	ReP	ReP_both_cells_min_0d05	0.08	TIA1	H&K					2.08	MCL1	0	0.29	2204
chr1_150576615_150576616_-_T_G	ReP	ReP_both_cells_min_0d05	0.08	TIA1	H&K					2.08	MCL1	0	0.29	2204
chr1_150576616_150576617_-_T_C	ReP	ReP_both_cells_min_0d05	0.08	TIA1	H&K					1.449	MCL1	0	0.29	2204
chr1_150576616_150576617_-_T_G	ReP	ReP_both_cells_min_0d05	0.08	TIA1	H&K					1.449	MCL1	0	0.29	2204
chr1_150576617_150576618_-_T_G	ReP	ReP_both_cells_min_0d05	0.08	TIA1	H&K					0.869	MCL1	0	0.29	2204
chr1_150576618_150576619_-_T_G	ReP	ReP_both_cells_min_0d05	0.08	TIA1	H&K					1.333	MCL1	0	0.29	2204
chr1_150576619_150576620_-_T_G	ReP	ReP_both_cells_min_0d05	0.08	TIA1	H&K					0.737	MCL1	0	0.29	2204
chr1_150576621_150576622_-_A_G	ReP	ReP_both_cells_min_0d05	0.08	TIA1	H&K					-0.114	MCL1	0	0.29	2204
chr1_150576622_150576623_-_T_G	ReP	ReP_both_cells_min_0d05	0.08	TIA1	H&K	rs985092758				0.419	MCL1	0	0.29	2204
chr3_57571800_57571801_-_T_G	ReP	ReP_both_cells_min_0d05	0.08	TIA1	H&K					3.579	ARF4	0	0.298	2316
chr1_20743680_20743681_-_T_A	ReP	ReP_both_cells_min_0d05	0.08	HNRNPC	H&K	rs966388177	16			0.309	HP1BP3	0.11615	0.3	2333
chr1_20743680_20743681_-_T_C	ReP	ReP_both_cells_min_0d05	0.08	HNRNPC	H&K					0.309	HP1BP3	0.11615	0.3	2333
chr1_20743680_20743681_-_T_G	ReP	ReP_both_cells_min_0d05	0.08	HNRNPC	H&K					0.309	HP1BP3	0.11615	0.3	2333
chr1_20743681_20743682_-_T_A	ReP	ReP_both_cells_min_0d05	0.08	HNRNPC	H&K					0.309	HP1BP3	0.11615	0.3	2333
chr1_20743681_20743682_-_T_C	ReP	ReP_both_cells_min_0d05	0.08	HNRNPC	H&K					0.309	HP1BP3	0.11615	0.3	2333
chr1_20743681_20743682_-_T_G	ReP	ReP_both_cells_min_0d05	0.08	HNRNPC	H&K					0.309	HP1BP3	0.11615	0.3	2333
chr1_20743682_20743683_-_T_A	ReP	ReP_both_cells_min_0d05	0.08	HNRNPC	H&K					0.309	HP1BP3	0.11615	0.3	2333
chr1_20743682_20743683_-_T_C	ReP	ReP_both_cells_min_0d05	0.08	HNRNPC	H&K					0.309	HP1BP3	0.11615	0.3	2333
chr1_20743682_20743683_-_T_G	ReP	ReP_both_cells_min_0d05	0.08	HNRNPC	H&K					0.309	HP1BP3	0.11615	0.3	2333
chr1_20743683_20743684_-_T_G	ReP	ReP_both_cells_min_0d05	0.08	HNRNPC	H&K					0.309	HP1BP3	0.11615	0.3	2333
chr1_20743684_20743685_-_A_G	ReP	ReP_both_cells_min_0d05	0.08	HNRNPC	H&K	rs2055153276				-0.669	HP1BP3	0.11615	0.3	2333
chr1_20743686_20743687_-_T_A	ReP	ReP_both_cells_min_0d05	0.08	HNRNPC	H&K					0.309	HP1BP3	0.11615	0.3	2333
chr1_20743686_20743687_-_T_C	ReP	ReP_both_cells_min_0d05	0.08	HNRNPC	H&K					0.309	HP1BP3	0.11615	0.3	2333
chr1_20743686_20743687_-_T_G	ReP	ReP_both_cells_min_0d05	0.08	HNRNPC	H&K					0.309	HP1BP3	0.11615	0.3	2333
chr1_20743687_20743688_-_T_A	ReP	ReP_both_cells_min_0d05	0.08	HNRNPC	H&K					0.309	HP1BP3	0.11615	0.3	2333
chr1_20743687_20743688_-_T_C	ReP	ReP_both_cells_min_0d05	0.08	HNRNPC	H&K					0.309	HP1BP3	0.11615	0.3	2333
chr1_20743687_20743688_-_T_G	ReP	ReP_both_cells_min_0d05	0.08	HNRNPC	H&K					0.309	HP1BP3	0.11615	0.3	2333
chr1_20743688_20743689_-_T_A	ReP	ReP_both_cells_min_0d05	0.08	HNRNPC	H&K					0.728	HP1BP3	0.11615	0.3	2333
chr1_20743688_20743689_-_T_C	ReP	ReP_both_cells_min_0d05	0.08	HNRNPC	H&K	rs190165748	443			0.728	HP1BP3	0.11615	0.3	2333
chr1_20743688_20743689_-_T_G	ReP	ReP_both_cells_min_0d05	0.08	HNRNPC	H&K					0.728	HP1BP3	0.11615	0.3	2333
chr1_20774997_20774998_-_T_G	ReP	ReP_both_cells_min_0d05	0.08	HNRNPC	H&K					0.347	HP1BP3	0.11615	0.3	2333
chr1_20774998_20774999_-_T_G	ReP	ReP_both_cells_min_0d05	0.08	HNRNPC	H&K					0.347	HP1BP3	0.11615	0.3	2333
chr1_20774999_20775000_-_T_G	ReP	ReP_both_cells_min_0d05	0.08	HNRNPC	H&K					-0.54	HP1BP3	0.11615	0.3	2333
chr1_20775000_20775001_-_T_G	ReP	ReP_both_cells_min_0d05	0.08	HNRNPC	H&K					0.347	HP1BP3	0.11615	0.3	2333
chr1_20775001_20775002_-_T_G	ReP	ReP_both_cells_min_0d05	0.08	HNRNPC	H&K					0.347	HP1BP3	0.11615	0.3	2333
chr1_20775002_20775003_-_T_G	ReP	ReP_both_cells_min_0d05	0.08	HNRNPC	H&K					-0.389	HP1BP3	0.11615	0.3	2333
chr1_20775003_20775004_-_T_G	ReP	ReP_both_cells_min_0d05	0.08	HNRNPC	H&K					-0.396	HP1BP3	0.11615	0.3	2333
chr14_23025966_23025967_-_T_C	ReP	ReP_both_cells_min_0d05	0.08	TIA1	H&K	rs2046909099				2.605	PSMB5	0	0.3	2340
chr14_23025966_23025967_-_T_G	ReP	ReP_both_cells_min_0d05	0.08	TIA1	H&K					2.605	PSMB5	0	0.3	2340
chr14_23025967_23025968_-_T_A	ReP	ReP_both_cells_min_0d05	0.08	TIA1	H&K					-0.092	PSMB5	0	0.3	2340
chr14_23025967_23025968_-_T_C	ReP	ReP_both_cells_min_0d05	0.08	TIA1	H&K					-0.092	PSMB5	0	0.3	2340
chr14_23025967_23025968_-_T_G	ReP	ReP_both_cells_min_0d05	0.08	TIA1	H&K					-0.092	PSMB5	0	0.3	2340
chr14_23025968_23025969_-_T_A	ReP	ReP_both_cells_min_0d05	0.08	TIA1	H&K					1.247	PSMB5	0	0.3	2340
chr14_23025968_23025969_-_T_C	ReP	ReP_both_cells_min_0d05	0.08	TIA1	H&K					1.247	PSMB5	0	0.3	2340
chr14_23025968_23025969_-_T_G	ReP	ReP_both_cells_min_0d05	0.08	TIA1	H&K					1.247	PSMB5	0	0.3	2340
chr14_23025969_23025970_-_T_A	ReP	ReP_both_cells_min_0d05	0.08	TIA1	H&K					0.484	PSMB5	0	0.3	2340
chr14_23025969_23025970_-_T_C	ReP	ReP_both_cells_min_0d05	0.08	TIA1	H&K	rs1594710457				0.484	PSMB5	0	0.3	2340
chr14_23025969_23025970_-_T_G	ReP	ReP_both_cells_min_0d05	0.08	TIA1	H&K					0.484	PSMB5	0	0.3	2340
chr14_23025970_23025971_-_T_C	ReP	ReP_both_cells_min_0d05	0.08	TIA1	H&K					0.794	PSMB5	0	0.3	2340
chr14_23025970_23025971_-_T_G	ReP	ReP_both_cells_min_0d05	0.08	TIA1	H&K					0.794	PSMB5	0	0.3	2340
chr14_23025971_23025972_-_T_G	ReP	ReP_both_cells_min_0d05	0.08	TIA1	H&K					1.348	PSMB5	0	0.3	2340
chr14_23025972_23025973_-_T_G	ReP	ReP_both_cells_min_0d05	0.08	TIA1	H&K					-0.867	PSMB5	0	0.3	2340
chr14_23025974_23025975_-_A_G	ReP	ReP_both_cells_min_0d05	0.08	TIA1	H&K	rs1832958139				-0.33	PSMB5	0	0.3	2340
chr3_49533403_49533404_+_T_G	ReP	ReP_both_cells_min_0d05	0.08	TIA1	H&K					2.437	DAG1	0.095513	0.301	2347
chr3_49533404_49533405_+_A_G	ReP	ReP_both_cells_min_0d05	0.08	TIA1	H&K	rs980262056				0.017	DAG1	0.095513	0.301	2347
chr2_73252925_73252926_+_A_G	ReP	ReP_both_cells_min_0d05	0.08	TIA1	H&K					-0.713	CCT7	0.1166	0.301	2350
chr2_73252927_73252928_+_T_G	ReP	ReP_both_cells_min_0d05	0.08	TIA1	H&K					-0.48	CCT7	0.1166	0.301	2350
chr2_73252928_73252929_+_T_G	ReP	ReP_both_cells_min_0d05	0.08	TIA1	H&K					0.194	CCT7	0.1166	0.301	2350
chr2_73252931_73252932_+_T_A	ReP	ReP_both_cells_min_0d05	0.08	TIA1	H&K					0.533	CCT7	0.1166	0.301	2350
chr2_73252931_73252932_+_T_C	ReP	ReP_both_cells_min_0d05	0.08	TIA1	H&K					0.533	CCT7	0.1166	0.301	2350
chr2_73252931_73252932_+_T_G	ReP	ReP_both_cells_min_0d05	0.08	TIA1	H&K					0.533	CCT7	0.1166	0.301	2350
chr2_73252932_73252933_+_T_A	ReP	ReP_both_cells_min_0d05	0.08	TIA1	H&K					-0.368	CCT7	0.1166	0.301	2350
chr2_73252932_73252933_+_T_C	ReP	ReP_both_cells_min_0d05	0.08	TIA1	H&K					-0.368	CCT7	0.1166	0.301	2350
chr2_73252932_73252933_+_T_G	ReP	ReP_both_cells_min_0d05	0.08	TIA1	H&K					-0.368	CCT7	0.1166	0.301	2350
chr2_73252933_73252934_+_T_C	ReP	ReP_both_cells_min_0d05	0.08	TIA1	H&K					0.648	CCT7	0.1166	0.301	2350
chr2_73252933_73252934_+_T_G	ReP	ReP_both_cells_min_0d05	0.08	TIA1	H&K					0.648	CCT7	0.1166	0.301	2350
chr5_122829868_122829869_+_G_A	ReP	ReP_both_cells_min_0d05	0.08	HNRNPL	H&K					5.539	SNX2	0.13198	0.302	2360
chr5_122829868_122829869_+_G_C	ReP	ReP_both_cells_min_0d05	0.08	HNRNPL	H&K					5.539	SNX2	0.13198	0.302	2360
chr5_122829868_122829869_+_G_T	ReP	ReP_both_cells_min_0d05	0.08	HNRNPL	H&K					5.539	SNX2	0.13198	0.302	2360
chr5_122829869_122829870_+_C_A	ReP	ReP_both_cells_min_0d05	0.08	HNRNPL	H&K					5.736	SNX2	0.13198	0.302	2360
chr5_122829869_122829870_+_C_T	ReP	ReP_both_cells_min_0d05	0.08	HNRNPL	H&K					5.736	SNX2	0.13198	0.302	2360
chr5_122829870_122829871_+_A_C	ReP	ReP_both_cells_min_0d05	0.08	HNRNPL	H&K					6.766	SNX2	0.13198	0.302	2360
chr5_122829870_122829871_+_A_G	ReP	ReP_both_cells_min_0d05	0.08	HNRNPL	H&K					6.766	SNX2	0.13198	0.302	2360
chr5_122829870_122829871_+_A_T	ReP	ReP_both_cells_min_0d05	0.08	HNRNPL	H&K					6.766	SNX2	0.13198	0.302	2360
chr5_122829873_122829874_+_A_G	ReP	ReP_both_cells_min_0d05	0.08	HNRNPL	H&K					5.09	SNX2	0.13198	0.302	2360
chr5_122829874_122829875_+_C_A	ReP	ReP_both_cells_min_0d05	0.08	HNRNPL	H&K					0.557	SNX2	0.13198	0.302	2360
chr5_122829874_122829875_+_C_G	ReP	ReP_both_cells_min_0d05	0.08	HNRNPL	H&K					0.557	SNX2	0.13198	0.302	2360
chr5_122829874_122829875_+_C_T	ReP	ReP_both_cells_min_0d05	0.08	HNRNPL	H&K					0.557	SNX2	0.13198	0.302	2360
chr5_122829875_122829876_+_A_C	ReP	ReP_both_cells_min_0d05	0.08	HNRNPL	H&K					2.025	SNX2	0.13198	0.302	2360
chr5_122829875_122829876_+_A_G	ReP	ReP_both_cells_min_0d05	0.08	HNRNPL	H&K					2.025	SNX2	0.13198	0.302	2360
chr5_122829875_122829876_+_A_T	ReP	ReP_both_cells_min_0d05	0.08	HNRNPL	H&K					2.025	SNX2	0.13198	0.302	2360
chr5_122829876_122829877_+_T_A	ReP	ReP_both_cells_min_0d05	0.08	HNRNPL	H&K					5.815	SNX2	0.13198	0.302	2360
chr5_122829876_122829877_+_T_G	ReP	ReP_both_cells_min_0d05	0.08	HNRNPL	H&K					5.815	SNX2	0.13198	0.302	2360
chr20_34845282_34845283_-_T_C	ReP	ReP_both_cells_min_0d05	0.08	RBFOX2	H&K					4.973	GGT7	0.13249	0.303	2380
chr20_34845283_34845284_-_T_G	ReP	ReP_both_cells_min_0d05	0.08	RBFOX2	H&K					3.449	GGT7	0.13249	0.303	2380
chr20_34845284_34845285_-_G_A	ReP	ReP_both_cells_min_0d05	0.08	RBFOX2	H&K					4.197	GGT7	0.13249	0.303	2380
chr20_34845284_34845285_-_G_C	ReP	ReP_both_cells_min_0d05	0.08	RBFOX2	H&K					4.197	GGT7	0.13249	0.303	2380
chr20_34845284_34845285_-_G_T	ReP	ReP_both_cells_min_0d05	0.08	RBFOX2	H&K					4.197	GGT7	0.13249	0.303	2380
chr20_34845285_34845286_-_T_A	ReP	ReP_both_cells_min_0d05	0.08	RBFOX2	H&K					4.973	GGT7	0.13249	0.303	2380
chr20_34845285_34845286_-_T_C	ReP	ReP_both_cells_min_0d05	0.08	RBFOX2	H&K					4.973	GGT7	0.13249	0.303	2380
chr20_34845285_34845286_-_T_G	ReP	ReP_both_cells_min_0d05	0.08	RBFOX2	H&K					4.973	GGT7	0.13249	0.303	2380
chr20_34845286_34845287_-_A_C	ReP	ReP_both_cells_min_0d05	0.08	RBFOX2	H&K	rs768554178				4.251	GGT7	0.13249	0.303	2380
chr20_34845286_34845287_-_A_G	ReP	ReP_both_cells_min_0d05	0.08	RBFOX2	H&K					4.251	GGT7	0.13249	0.303	2380
chr20_34845286_34845287_-_A_T	ReP	ReP_both_cells_min_0d05	0.08	RBFOX2	H&K					4.251	GGT7	0.13249	0.303	2380
chr20_34845287_34845288_-_C_A	ReP	ReP_both_cells_min_0d05	0.08	RBFOX2	H&K					5.332	GGT7	0.13249	0.303	2380
chr20_34845287_34845288_-_C_G	ReP	ReP_both_cells_min_0d05	0.08	RBFOX2	H&K					5.332	GGT7	0.13249	0.303	2380
chr20_34845287_34845288_-_C_T	ReP	ReP_both_cells_min_0d05	0.08	RBFOX2	H&K					5.332	GGT7	0.13249	0.303	2380
chr20_34845288_34845289_-_G_A	ReP	ReP_both_cells_min_0d05	0.08	RBFOX2	H&K	rs2079283829				4.197	GGT7	0.13249	0.303	2380
chr20_34845288_34845289_-_G_C	ReP	ReP_both_cells_min_0d05	0.08	RBFOX2	H&K					4.197	GGT7	0.13249	0.303	2380
chr20_34845288_34845289_-_G_T	ReP	ReP_both_cells_min_0d05	0.08	RBFOX2	H&K					4.197	GGT7	0.13249	0.303	2380
chr20_34845289_34845290_-_T_C	ReP	ReP_both_cells_min_0d05	0.08	RBFOX2	H&K					4.973	GGT7	0.13249	0.303	2380
chr20_34845289_34845290_-_T_G	ReP	ReP_both_cells_min_0d05	0.08	RBFOX2	H&K					4.973	GGT7	0.13249	0.303	2380
chr14_81473876_81473877_-_T_C	ReP	ReP_both_cells_min_0d05	0.08	TIA1	H&K					0.313	SEL1L	0.16818	0.303	2381
chr14_81473876_81473877_-_T_G	ReP	ReP_both_cells_min_0d05	0.08	TIA1	H&K					0.313	SEL1L	0.16818	0.303	2381
chr14_81473877_81473878_-_T_C	ReP	ReP_both_cells_min_0d05	0.08	TIA1	H&K					0.11	SEL1L	0.16818	0.303	2381
chr14_81473877_81473878_-_T_G	ReP	ReP_both_cells_min_0d05	0.08	TIA1	H&K					0.11	SEL1L	0.16818	0.303	2381
chr14_81473878_81473879_-_T_G	ReP	ReP_both_cells_min_0d05	0.08	TIA1	H&K					-0.527	SEL1L	0.16818	0.303	2381
chr14_81473879_81473880_-_T_G	ReP	ReP_both_cells_min_0d05	0.08	TIA1	H&K					0.249	SEL1L	0.16818	0.303	2381
chr14_81473880_81473881_-_T_G	ReP	ReP_both_cells_min_0d05	0.08	TIA1	H&K					0.211	SEL1L	0.16818	0.303	2381
chr14_81473881_81473882_-_T_G	ReP	ReP_both_cells_min_0d05	0.08	TIA1	H&K					0.336	SEL1L	0.16818	0.303	2381
chr14_81473882_81473883_-_T_G	ReP	ReP_both_cells_min_0d05	0.08	TIA1	H&K					3.24	SEL1L	0.16818	0.303	2381
chr14_81473884_81473885_-_A_G	ReP	ReP_both_cells_min_0d05	0.08	TIA1	H&K					1.128	SEL1L	0.16818	0.303	2381
chr14_81473885_81473886_-_A_G	ReP	ReP_both_cells_min_0d05	0.08	TIA1	H&K					-0.678	SEL1L	0.16818	0.303	2381
chr9_92713683_92713684_-_C_G	ReP	ReP_both_cells_min_0d05	0.08	RBFOX2	H&K					-0.372	BICD2	0.13337	0.305	2403
chr9_92713684_92713685_-_G_A	ReP	ReP_both_cells_min_0d05	0.08	RBFOX2	H&K					-0.292	BICD2	0.13337	0.305	2403
chr9_92713684_92713685_-_G_C	ReP	ReP_both_cells_min_0d05	0.08	RBFOX2	H&K					-0.292	BICD2	0.13337	0.305	2403
chr9_92713684_92713685_-_G_T	ReP	ReP_both_cells_min_0d05	0.08	RBFOX2	H&K					-0.292	BICD2	0.13337	0.305	2403
chr9_92713685_92713686_-_T_A	ReP	ReP_both_cells_min_0d05	0.08	RBFOX2	H&K					0.14	BICD2	0.13337	0.305	2403
chr9_92713685_92713686_-_T_C	ReP	ReP_both_cells_min_0d05	0.08	RBFOX2	H&K					0.14	BICD2	0.13337	0.305	2403
chr9_92713685_92713686_-_T_G	ReP	ReP_both_cells_min_0d05	0.08	RBFOX2	H&K					0.14	BICD2	0.13337	0.305	2403
chr9_92713686_92713687_-_A_C	ReP	ReP_both_cells_min_0d05	0.08	RBFOX2	H&K	rs925584968				-0.713	BICD2	0.13337	0.305	2403
chr9_92713686_92713687_-_A_G	ReP	ReP_both_cells_min_0d05	0.08	RBFOX2	H&K	rs925584968				-0.713	BICD2	0.13337	0.305	2403
chr9_92713686_92713687_-_A_T	ReP	ReP_both_cells_min_0d05	0.08	RBFOX2	H&K					-0.713	BICD2	0.13337	0.305	2403
chr9_92713687_92713688_-_C_A	ReP	ReP_both_cells_min_0d05	0.08	RBFOX2	H&K					0.724	BICD2	0.13337	0.305	2403
chr9_92713687_92713688_-_C_G	ReP	ReP_both_cells_min_0d05	0.08	RBFOX2	H&K					0.724	BICD2	0.13337	0.305	2403
chr9_92713687_92713688_-_C_T	ReP	ReP_both_cells_min_0d05	0.08	RBFOX2	H&K					0.724	BICD2	0.13337	0.305	2403
chr9_92713688_92713689_-_G_A	ReP	ReP_both_cells_min_0d05	0.08	RBFOX2	H&K					-0.064	BICD2	0.13337	0.305	2403
chr9_92713688_92713689_-_G_C	ReP	ReP_both_cells_min_0d05	0.08	RBFOX2	H&K					-0.064	BICD2	0.13337	0.305	2403
chr9_92713688_92713689_-_G_T	ReP	ReP_both_cells_min_0d05	0.08	RBFOX2	H&K					-0.064	BICD2	0.13337	0.305	2403
chr9_92713689_92713690_-_T_C	ReP	ReP_both_cells_min_0d05	0.08	RBFOX2	H&K					-0.659	BICD2	0.13337	0.305	2403
chr9_92713689_92713690_-_T_G	ReP	ReP_both_cells_min_0d05	0.08	RBFOX2	H&K					-0.659	BICD2	0.13337	0.305	2403
chr1_9730012_9730013_-_T_G	ReP	ReP_both_cells_min_0d05	0.08	TIA1	H&K					4.91	CLSTN1	0.17051	0.308	2453
chr1_51787839_51787840_+_C_G	ReP	ReP_both_cells_min_0d05	0.08	IGF2BP1	H&K					0.998	OSBPL9	0.17136	0.309	2474
chr1_51787839_51787840_+_C_T	ReP	ReP_both_cells_min_0d05	0.08	IGF2BP1	H&K	rs374373615				0.998	OSBPL9	0.17136	0.309	2474
chr1_51787840_51787841_+_A_G	ReP	ReP_both_cells_min_0d05	0.08	IGF2BP1	H&K					1.197	OSBPL9	0.17136	0.309	2474
chr1_51787842_51787843_+_C_A	ReP	ReP_both_cells_min_0d05	0.08	IGF2BP1	H&K					1.569	OSBPL9	0.17136	0.309	2474
chr1_51787842_51787843_+_C_G	ReP	ReP_both_cells_min_0d05	0.08	IGF2BP1	H&K					1.569	OSBPL9	0.17136	0.309	2474
chr1_51787843_51787844_+_A_G	ReP	ReP_both_cells_min_0d05	0.08	IGF2BP1	H&K					1.571	OSBPL9	0.17136	0.309	2474
chr1_51787844_51787845_+_A_C	ReP	ReP_both_cells_min_0d05	0.08	IGF2BP1	H&K					-0.087	OSBPL9	0.17136	0.309	2474
chr1_51787844_51787845_+_A_G	ReP	ReP_both_cells_min_0d05	0.08	IGF2BP1	H&K					-0.087	OSBPL9	0.17136	0.309	2474
chr1_51787846_51787847_+_A_G	ReP	ReP_both_cells_min_0d05	0.08	IGF2BP1	H&K					1.952	OSBPL9	0.17136	0.309	2474
chr1_51787847_51787848_+_A_G	ReP	ReP_both_cells_min_0d05	0.08	IGF2BP1	H&K					-0.412	OSBPL9	0.17136	0.309	2474
chr11_34098822_34098823_+_T_A	ReP	ReP_both_cells_min_0d05	0.08	KHSRP	H&K					2.506	CAPRIN1	0.17258	0.311	2496
chr11_34098823_34098824_+_T_C	ReP	ReP_both_cells_min_0d05	0.08	KHSRP	H&K					0.603	CAPRIN1	0.17258	0.311	2496
chr11_34098826_34098827_+_G_C	ReP	ReP_both_cells_min_0d05	0.08	KHSRP	H&K					3.414	CAPRIN1	0.17258	0.311	2496
chr11_34098827_34098828_+_T_G	ReP	ReP_both_cells_min_0d05	0.08	KHSRP	H&K					1.591	CAPRIN1	0.17258	0.311	2496
chr11_34098829_34098830_+_G_C	ReP	ReP_both_cells_min_0d05	0.08	KHSRP	H&K					1.261	CAPRIN1	0.17258	0.311	2496
chr11_34099907_34099908_+_C_G	ReP	ReP_both_cells_min_0d05	0.08	IGF2BP1	H&K					1.606	CAPRIN1	0.17258	0.311	2496
chr11_34099908_34099909_+_A_G	ReP	ReP_both_cells_min_0d05	0.08	IGF2BP1	H&K					5.255	CAPRIN1	0.17258	0.311	2496
chr11_34099909_34099910_+_C_G	ReP	ReP_both_cells_min_0d05	0.08	IGF2BP1	H&K					0.291	CAPRIN1	0.17258	0.311	2496
chr11_34099910_34099911_+_A_G	ReP	ReP_both_cells_min_0d05	0.08	IGF2BP1	H&K	rs1040454831				0.442	CAPRIN1	0.17258	0.311	2496
chr1_205717007_205717008_-_C_G	ReP	ReP_both_cells_min_0d05	0.08	IGF2BP1	H&K					0.801	NUCKS1	0.0658	0.312	2507
chr1_205717008_205717009_-_C_G	ReP	ReP_both_cells_min_0d05	0.08	IGF2BP1	H&K					0.03	NUCKS1	0.0658	0.312	2507
chr1_205717010_205717011_-_T_G	ReP	ReP_both_cells_min_0d05	0.08	IGF2BP1	H&K					0.136	NUCKS1	0.0658	0.312	2507
chr1_205717012_205717013_-_A_G	ReP	ReP_both_cells_min_0d05	0.08	IGF2BP1	H&K					-0.774	NUCKS1	0.0658	0.312	2507
chr1_205717013_205717014_-_T_G	ReP	ReP_both_cells_min_0d05	0.08	IGF2BP1	H&K					-0.069	NUCKS1	0.0658	0.312	2507
chr1_205717582_205717583_-_T_C	ReP	ReP_both_cells_min_0d05	0.08	TIA1	H&K					0.883	NUCKS1	0.0658	0.312	2507
chr1_205717582_205717583_-_T_G	ReP	ReP_both_cells_min_0d05	0.08	TIA1	H&K					0.883	NUCKS1	0.0658	0.312	2507
chr1_205717584_205717585_-_T_C	ReP	ReP_both_cells_min_0d05	0.08	TIA1	H&K					0.309	NUCKS1	0.0658	0.312	2507
chr1_205717584_205717585_-_T_G	ReP	ReP_both_cells_min_0d05	0.08	TIA1	H&K					0.309	NUCKS1	0.0658	0.312	2507
chr1_205717585_205717586_-_T_G	ReP	ReP_both_cells_min_0d05	0.08	TIA1	H&K					0.4	NUCKS1	0.0658	0.312	2507
chr1_205717586_205717587_-_T_G	ReP	ReP_both_cells_min_0d05	0.08	TIA1	H&K					2.179	NUCKS1	0.0658	0.312	2507
chr1_205717587_205717588_-_T_G	ReP	ReP_both_cells_min_0d05	0.08	TIA1	H&K					1.331	NUCKS1	0.0658	0.312	2507
chr1_205717588_205717589_-_T_G	ReP	ReP_both_cells_min_0d05	0.08	TIA1	H&K					2.039	NUCKS1	0.0658	0.312	2507
chr1_205717589_205717590_-_T_G	ReP	ReP_both_cells_min_0d05	0.08	TIA1	H&K					0.798	NUCKS1	0.0658	0.312	2507
chr1_205717591_205717592_-_T_G	ReP	ReP_both_cells_min_0d05	0.08	TIA1	H&K	rs1478016365	1			0.238	NUCKS1	0.0658	0.312	2507
chr10_100363912_100363913_+_T_G	ReP	ReP_both_cells_min_0d05	0.08	IGF2BP1	H&K					0.633	SCD	0.065679	0.312	2515
chr10_100363913_100363914_+_C_G	ReP	ReP_both_cells_min_0d05	0.08	IGF2BP1	H&K					-0.039	SCD	0.065679	0.312	2515
chr10_100363915_100363916_+_C_A	ReP	ReP_both_cells_min_0d05	0.08	IGF2BP1	H&K					1.125	SCD	0.065679	0.312	2515
chr10_100363915_100363916_+_C_G	ReP	ReP_both_cells_min_0d05	0.08	IGF2BP1	H&K					1.125	SCD	0.065679	0.312	2515
chr10_100363916_100363917_+_T_G	ReP	ReP_both_cells_min_0d05	0.08	IGF2BP1	H&K					1.569	SCD	0.065679	0.312	2515
chr10_100363917_100363918_+_C_A	ReP	ReP_both_cells_min_0d05	0.08	IGF2BP1	H&K					0.061	SCD	0.065679	0.312	2515
chr10_100363917_100363918_+_C_G	ReP	ReP_both_cells_min_0d05	0.08	IGF2BP1	H&K					0.061	SCD	0.065679	0.312	2515
chr10_100363917_100363918_+_C_T	ReP	ReP_both_cells_min_0d05	0.08	IGF2BP1	H&K					0.061	SCD	0.065679	0.312	2515
chr10_100363918_100363919_+_C_G	ReP	ReP_both_cells_min_0d05	0.08	IGF2BP1	H&K					0.082	SCD	0.065679	0.312	2515
chr10_100363919_100363920_+_C_A	ReP	ReP_both_cells_min_0d05	0.08	IGF2BP1	H&K					0.631	SCD	0.065679	0.312	2515
chr10_100363919_100363920_+_C_G	ReP	ReP_both_cells_min_0d05	0.08	IGF2BP1	H&K					0.631	SCD	0.065679	0.312	2515
chr10_100363920_100363921_+_T_G	ReP	ReP_both_cells_min_0d05	0.08	IGF2BP1	H&K					-0.526	SCD	0.065679	0.312	2515
chr10_100363921_100363922_+_C_G	ReP	ReP_both_cells_min_0d05	0.08	IGF2BP1	H&K					0.616	SCD	0.065679	0.312	2515
chr10_100363922_100363923_+_T_G	ReP	ReP_both_cells_min_0d05	0.08	IGF2BP1	H&K					-0.607	SCD	0.065679	0.312	2515
chr10_100364120_100364121_+_T_G	ReP	ReP_both_cells_min_0d05	0.08	TIA1	H&K	rs1589701458	1			-0.468	SCD	0.065679	0.312	2515
chr10_100364121_100364122_+_T_G	ReP	ReP_both_cells_min_0d05	0.08	TIA1	H&K	rs201111034				0.338	SCD	0.065679	0.312	2515
chr10_100364122_100364123_+_T_G	ReP	ReP_both_cells_min_0d05	0.08	TIA1	H&K	rs202174784				-0.676	SCD	0.065679	0.312	2515
chr2_74154398_74154399_-_A_G	ReP	ReP_both_cells_min_0d05	0.08	IGF2BP1	H&K					-0.179	MOB1A	0	0.315	2549
chr14_30617363_30617364_+_T_A	ReP	ReP_both_cells_min_0d05	0.08	KHSRP	H&K					0.547	G2E3	0.16751	0.315	2551
chr3_48694305_48694306_-_T_G	ReP	ReP_both_cells_min_0d05	0.08	RBFOX2	H&K					2.235	IP6K2	0.10023	0.316	2565
chr3_48694306_48694307_-_G_A	ReP	ReP_both_cells_min_0d05	0.08	RBFOX2	H&K					2.14	IP6K2	0.10023	0.316	2565
chr3_48694306_48694307_-_G_C	ReP	ReP_both_cells_min_0d05	0.08	RBFOX2	H&K					2.14	IP6K2	0.10023	0.316	2565
chr3_48694306_48694307_-_G_T	ReP	ReP_both_cells_min_0d05	0.08	RBFOX2	H&K					2.14	IP6K2	0.10023	0.316	2565
chr3_48694307_48694308_-_T_A	ReP	ReP_both_cells_min_0d05	0.08	RBFOX2	H&K					2.708	IP6K2	0.10023	0.316	2565
chr3_48694307_48694308_-_T_C	ReP	ReP_both_cells_min_0d05	0.08	RBFOX2	H&K	rs1385700543				2.708	IP6K2	0.10023	0.316	2565
chr3_48694307_48694308_-_T_G	ReP	ReP_both_cells_min_0d05	0.08	RBFOX2	H&K					2.708	IP6K2	0.10023	0.316	2565
chr3_48694308_48694309_-_A_C	ReP	ReP_both_cells_min_0d05	0.08	RBFOX2	H&K					0.064	IP6K2	0.10023	0.316	2565
chr3_48694308_48694309_-_A_G	ReP	ReP_both_cells_min_0d05	0.08	RBFOX2	H&K					0.064	IP6K2	0.10023	0.316	2565
chr3_48694308_48694309_-_A_T	ReP	ReP_both_cells_min_0d05	0.08	RBFOX2	H&K					0.064	IP6K2	0.10023	0.316	2565
chr3_48694309_48694310_-_C_A	ReP	ReP_both_cells_min_0d05	0.08	RBFOX2	H&K					1.829	IP6K2	0.10023	0.316	2565
chr3_48694309_48694310_-_C_G	ReP	ReP_both_cells_min_0d05	0.08	RBFOX2	H&K					1.829	IP6K2	0.10023	0.316	2565
chr3_48694309_48694310_-_C_T	ReP	ReP_both_cells_min_0d05	0.08	RBFOX2	H&K					1.829	IP6K2	0.10023	0.316	2565
chr3_48694310_48694311_-_G_A	ReP	ReP_both_cells_min_0d05	0.08	RBFOX2	H&K					1.191	IP6K2	0.10023	0.316	2565
chr3_48694310_48694311_-_G_C	ReP	ReP_both_cells_min_0d05	0.08	RBFOX2	H&K	rs1559515464				1.191	IP6K2	0.10023	0.316	2565
chr3_48694310_48694311_-_G_T	ReP	ReP_both_cells_min_0d05	0.08	RBFOX2	H&K					1.191	IP6K2	0.10023	0.316	2565
chr3_48694311_48694312_-_T_C	ReP	ReP_both_cells_min_0d05	0.08	RBFOX2	H&K					2.437	IP6K2	0.10023	0.316	2565
chr3_48694311_48694312_-_T_G	ReP	ReP_both_cells_min_0d05	0.08	RBFOX2	H&K					2.437	IP6K2	0.10023	0.316	2565
chr3_196830893_196830894_+_T_A	ReP	ReP_both_cells_min_0d05	0.08	HNRNPC	H&K	rs1456594602	1			0.503	PAK2	0.13965	0.32	2622
chr3_196830893_196830894_+_T_C	ReP	ReP_both_cells_min_0d05	0.08	HNRNPC	H&K					0.503	PAK2	0.13965	0.32	2622
chr3_196830893_196830894_+_T_G	ReP	ReP_both_cells_min_0d05	0.08	HNRNPC	H&K					0.503	PAK2	0.13965	0.32	2622
chr3_196831322_196831323_+_T_C	ReP	ReP_both_cells_min_0d05	0.08	TIA1	H&K					2.015	PAK2	0.13965	0.32	2622
chr3_196831322_196831323_+_T_G	ReP	ReP_both_cells_min_0d05	0.08	TIA1	H&K					2.015	PAK2	0.13965	0.32	2622
chr3_196831323_196831324_+_A_G	ReP	ReP_both_cells_min_0d05	0.08	TIA1	H&K					3.974	PAK2	0.13965	0.32	2622
chr3_196831324_196831325_+_T_G	ReP	ReP_both_cells_min_0d05	0.08	TIA1	H&K					1.651	PAK2	0.13965	0.32	2622
chr3_196831325_196831326_+_T_G	ReP	ReP_both_cells_min_0d05	0.08	TIA1	H&K					1.617	PAK2	0.13965	0.32	2622
chr3_196831326_196831327_+_T_C	ReP	ReP_both_cells_min_0d05	0.08	TIA1	H&K					-1.078	PAK2	0.13965	0.32	2622
chr3_196831326_196831327_+_T_G	ReP	ReP_both_cells_min_0d05	0.08	TIA1	H&K					-1.078	PAK2	0.13965	0.32	2622
chr3_196831327_196831328_+_T_C	ReP	ReP_both_cells_min_0d05	0.08	TIA1	H&K					-0.245	PAK2	0.13965	0.32	2622
chr3_196831327_196831328_+_T_G	ReP	ReP_both_cells_min_0d05	0.08	TIA1	H&K					-0.245	PAK2	0.13965	0.32	2622
chrX_24077365_24077366_+_C_G	ReP	ReP_both_cells_min_0d05	0.08	IGF2BP1	H&K					-0.333	EIF2S3	0.067832	0.322	2644
chrX_24077366_24077367_+_A_G	ReP	ReP_both_cells_min_0d05	0.08	IGF2BP1	H&K					-0.224	EIF2S3	0.067832	0.322	2644
chrX_24077367_24077368_+_C_G	ReP	ReP_both_cells_min_0d05	0.08	IGF2BP1	H&K					-0.566	EIF2S3	0.067832	0.322	2644
chrX_24077368_24077369_+_A_G	ReP	ReP_both_cells_min_0d05	0.08	IGF2BP1	H&K	rs749304872				0.55	EIF2S3	0.067832	0.322	2644
chrX_24077370_24077371_+_C_G	ReP	ReP_both_cells_min_0d05	0.08	IGF2BP1	H&K					0.59	EIF2S3	0.067832	0.322	2644
chrX_24077371_24077372_+_A_G	ReP	ReP_both_cells_min_0d05	0.08	IGF2BP1	H&K					0.676	EIF2S3	0.067832	0.322	2644
chrX_24077371_24077372_+_A_T	ReP	ReP_both_cells_min_0d05	0.08	IGF2BP1	H&K					0.676	EIF2S3	0.067832	0.322	2644
chrX_24077372_24077373_+_T_G	ReP	ReP_both_cells_min_0d05	0.08	IGF2BP1	H&K					0.715	EIF2S3	0.067832	0.322	2644
chr7_127591583_127591584_+_T_G	ReP	ReP_both_cells_min_0d05	0.08	TIA1	H&K					1.303	ARF5	0	0.33	2743
chr7_127591584_127591585_+_T_G	ReP	ReP_both_cells_min_0d05	0.08	TIA1	H&K	rs1186115932	3			1.898	ARF5	0	0.33	2743
chr7_127591585_127591586_+_T_C	ReP	ReP_both_cells_min_0d05	0.08	TIA1	H&K	rs1390117834	2			-0.47	ARF5	0	0.33	2743
chr7_127591585_127591586_+_T_G	ReP	ReP_both_cells_min_0d05	0.08	TIA1	H&K					-0.47	ARF5	0	0.33	2743
chr7_127591586_127591587_+_T_C	ReP	ReP_both_cells_min_0d05	0.08	TIA1	H&K	rs1794289213	1			3.423	ARF5	0	0.33	2743
chr7_127591586_127591587_+_T_G	ReP	ReP_both_cells_min_0d05	0.08	TIA1	H&K					3.423	ARF5	0	0.33	2743
chr7_127591587_127591588_+_T_C	ReP	ReP_both_cells_min_0d05	0.08	TIA1	H&K	rs1587537356				0.664	ARF5	0	0.33	2743
chr7_127591587_127591588_+_T_G	ReP	ReP_both_cells_min_0d05	0.08	TIA1	H&K					0.664	ARF5	0	0.33	2743
chr9_98015547_98015548_+_C_G	ReP	ReP_both_cells_min_0d05	0.08	IGF2BP1	H&K					2.084	ANP32B	0.069731	0.331	2747
chr9_98015551_98015552_+_C_G	ReP	ReP_both_cells_min_0d05	0.08	IGF2BP1	H&K					3.698	ANP32B	0.069731	0.331	2747
chr9_98015552_98015553_+_C_G	ReP	ReP_both_cells_min_0d05	0.08	IGF2BP1	H&K					3.698	ANP32B	0.069731	0.331	2747
chr20_47655787_47655788_+_T_A	ReP	ReP_both_cells_min_0d05	0.08	TIA1	H&K	rs2086862199	1			0.03	NCOA3	0.22058	0.335	2789
chr20_47655787_47655788_+_T_C	ReP	ReP_both_cells_min_0d05	0.08	TIA1	H&K					0.03	NCOA3	0.22058	0.335	2789
chr20_47655787_47655788_+_T_G	ReP	ReP_both_cells_min_0d05	0.08	TIA1	H&K					0.03	NCOA3	0.22058	0.335	2789
chr20_47655788_47655789_+_T_C	ReP	ReP_both_cells_min_0d05	0.08	TIA1	H&K					0.246	NCOA3	0.22058	0.335	2789
chr20_47655788_47655789_+_T_G	ReP	ReP_both_cells_min_0d05	0.08	TIA1	H&K	rs2086862283				0.246	NCOA3	0.22058	0.335	2789
chr20_47655789_47655790_+_T_C	ReP	ReP_both_cells_min_0d05	0.08	TIA1	H&K					0.29	NCOA3	0.22058	0.335	2789
chr20_47655789_47655790_+_T_G	ReP	ReP_both_cells_min_0d05	0.08	TIA1	H&K	rs1602558638	1			0.29	NCOA3	0.22058	0.335	2789
chr20_47655790_47655791_+_T_C	ReP	ReP_both_cells_min_0d05	0.08	TIA1	H&K					0.663	NCOA3	0.22058	0.335	2789
chr20_47655790_47655791_+_T_G	ReP	ReP_both_cells_min_0d05	0.08	TIA1	H&K					0.663	NCOA3	0.22058	0.335	2789
chr20_47655791_47655792_+_T_C	ReP	ReP_both_cells_min_0d05	0.08	TIA1	H&K	rs2086862379				-0.326	NCOA3	0.22058	0.335	2789
chr20_47655791_47655792_+_T_G	ReP	ReP_both_cells_min_0d05	0.08	TIA1	H&K					-0.326	NCOA3	0.22058	0.335	2789
chr20_47655792_47655793_+_T_C	ReP	ReP_both_cells_min_0d05	0.08	TIA1	H&K	rs1240960388	1			-0.177	NCOA3	0.22058	0.335	2789
chr20_47655792_47655793_+_T_G	ReP	ReP_both_cells_min_0d05	0.08	TIA1	H&K					-0.177	NCOA3	0.22058	0.335	2789
chr20_47655793_47655794_+_T_C	ReP	ReP_both_cells_min_0d05	0.08	TIA1	H&K					1.638	NCOA3	0.22058	0.335	2789
chr20_47655793_47655794_+_T_G	ReP	ReP_both_cells_min_0d05	0.08	TIA1	H&K					1.638	NCOA3	0.22058	0.335	2789
chr2_69325885_69325886_-_A_G	ReP	ReP_both_cells_min_0d05	0.08	IGF2BP1	H&K	rs1369819059				-0.084	GFPT1	0.18741	0.338	2814
chr2_69325887_69325888_-_C_A	ReP	ReP_both_cells_min_0d05	0.08	IGF2BP1	H&K					0.52	GFPT1	0.18741	0.338	2814
chr2_69325887_69325888_-_C_G	ReP	ReP_both_cells_min_0d05	0.08	IGF2BP1	H&K					0.52	GFPT1	0.18741	0.338	2814
chr2_69325889_69325890_-_T_G	ReP	ReP_both_cells_min_0d05	0.08	IGF2BP1	H&K					2.022	GFPT1	0.18741	0.338	2814
chr2_69325890_69325891_-_C_G	ReP	ReP_both_cells_min_0d05	0.08	IGF2BP1	H&K					0.583	GFPT1	0.18741	0.338	2814
chr2_69325892_69325893_-_C_G	ReP	ReP_both_cells_min_0d05	0.08	IGF2BP1	H&K					1.082	GFPT1	0.18741	0.338	2814
chr2_69325893_69325894_-_C_G	ReP	ReP_both_cells_min_0d05	0.08	IGF2BP1	H&K					0.042	GFPT1	0.18741	0.338	2814
chr9_137582275_137582276_-_T_C	ReP	ReP_both_cells_min_0d05	0.08	TIA1	H&K	rs1842155004	1			0.558	ZMYND19	0.071767	0.34	2836
chr9_137582275_137582276_-_T_G	ReP	ReP_both_cells_min_0d05	0.08	TIA1	H&K					0.558	ZMYND19	0.071767	0.34	2836
chr9_137582276_137582277_-_T_C	ReP	ReP_both_cells_min_0d05	0.08	TIA1	H&K					1.816	ZMYND19	0.071767	0.34	2836
chr9_137582276_137582277_-_T_G	ReP	ReP_both_cells_min_0d05	0.08	TIA1	H&K					1.816	ZMYND19	0.071767	0.34	2836
chr9_137582277_137582278_-_T_A	ReP	ReP_both_cells_min_0d05	0.08	TIA1	H&K	rs1009198095	1			4.651	ZMYND19	0.071767	0.34	2836
chr9_137582277_137582278_-_T_C	ReP	ReP_both_cells_min_0d05	0.08	TIA1	H&K					4.651	ZMYND19	0.071767	0.34	2836
chr9_137582277_137582278_-_T_G	ReP	ReP_both_cells_min_0d05	0.08	TIA1	H&K					4.651	ZMYND19	0.071767	0.34	2836
chr9_137582278_137582279_-_T_A	ReP	ReP_both_cells_min_0d05	0.08	TIA1	H&K					4.69	ZMYND19	0.071767	0.34	2836
chr9_137582278_137582279_-_T_C	ReP	ReP_both_cells_min_0d05	0.08	TIA1	H&K	rs1842155030				4.69	ZMYND19	0.071767	0.34	2836
chr9_137582278_137582279_-_T_G	ReP	ReP_both_cells_min_0d05	0.08	TIA1	H&K					4.69	ZMYND19	0.071767	0.34	2836
chr9_137582279_137582280_-_T_A	ReP	ReP_both_cells_min_0d05	0.08	TIA1	H&K					6.32	ZMYND19	0.071767	0.34	2836
chr9_137582279_137582280_-_T_C	ReP	ReP_both_cells_min_0d05	0.08	TIA1	H&K					6.32	ZMYND19	0.071767	0.34	2836
chr9_137582279_137582280_-_T_G	ReP	ReP_both_cells_min_0d05	0.08	TIA1	H&K					6.32	ZMYND19	0.071767	0.34	2836
chr9_137582280_137582281_-_T_G	ReP	ReP_both_cells_min_0d05	0.08	TIA1	H&K					6.32	ZMYND19	0.071767	0.34	2836
chr9_137582281_137582282_-_T_G	ReP	ReP_both_cells_min_0d05	0.08	TIA1	H&K	rs1211337513				3.525	ZMYND19	0.071767	0.34	2836
chr9_137582283_137582284_-_A_G	ReP	ReP_both_cells_min_0d05	0.08	PUM2|TIA1	H&K(TIA1)|K(PUM2)	rs1842155107	1			5.419	ZMYND19	0.071767	0.34	2836
chr19_45526852_45526853_+_A_G	ReP	ReP_both_cells_min_0d05	0.08	TIA1	H&K	rs1042997737				0.691	VASP	0.13352	0.345	2909
chr19_45526854_45526855_+_T_G	ReP	ReP_both_cells_min_0d05	0.08	TIA1	H&K					0.29	VASP	0.13352	0.345	2909
chr19_45526855_45526856_+_T_A	ReP	ReP_both_cells_min_0d05	0.08	TIA1	H&K					-0.314	VASP	0.13352	0.345	2909
chr19_45526855_45526856_+_T_C	ReP	ReP_both_cells_min_0d05	0.08	TIA1	H&K					-0.314	VASP	0.13352	0.345	2909
chr19_45526855_45526856_+_T_G	ReP	ReP_both_cells_min_0d05	0.08	TIA1	H&K					-0.314	VASP	0.13352	0.345	2909
chr19_45526856_45526857_+_T_A	ReP	ReP_both_cells_min_0d05	0.08	TIA1	H&K					1.886	VASP	0.13352	0.345	2909
chr19_45526856_45526857_+_T_C	ReP	ReP_both_cells_min_0d05	0.08	TIA1	H&K					1.886	VASP	0.13352	0.345	2909
chr19_45526856_45526857_+_T_G	ReP	ReP_both_cells_min_0d05	0.08	TIA1	H&K					1.886	VASP	0.13352	0.345	2909
chr19_45526857_45526858_+_T_A	ReP	ReP_both_cells_min_0d05	0.08	TIA1	H&K					1.239	VASP	0.13352	0.345	2909
chr19_45526857_45526858_+_T_C	ReP	ReP_both_cells_min_0d05	0.08	TIA1	H&K					1.239	VASP	0.13352	0.345	2909
chr19_45526857_45526858_+_T_G	ReP	ReP_both_cells_min_0d05	0.08	TIA1	H&K					1.239	VASP	0.13352	0.345	2909
chr19_45526858_45526859_+_T_A	ReP	ReP_both_cells_min_0d05	0.08	TIA1	H&K					1.715	VASP	0.13352	0.345	2909
chr19_45526858_45526859_+_T_C	ReP	ReP_both_cells_min_0d05	0.08	TIA1	H&K					1.715	VASP	0.13352	0.345	2909
chr19_45526858_45526859_+_T_G	ReP	ReP_both_cells_min_0d05	0.08	TIA1	H&K					1.715	VASP	0.13352	0.345	2909
chr19_45526859_45526860_+_T_C	ReP	ReP_both_cells_min_0d05	0.08	TIA1	H&K					1.796	VASP	0.13352	0.345	2909
chr19_45526859_45526860_+_T_G	ReP	ReP_both_cells_min_0d05	0.08	TIA1	H&K					1.796	VASP	0.13352	0.345	2909
chr19_45526860_45526861_+_T_C	ReP	ReP_both_cells_min_0d05	0.08	TIA1	H&K					0.586	VASP	0.13352	0.345	2909
chr19_45526860_45526861_+_T_G	ReP	ReP_both_cells_min_0d05	0.08	TIA1	H&K					0.586	VASP	0.13352	0.345	2909
chr12_46183601_46183602_-_A_C	ReP	ReP_both_cells_min_0d05	0.08	IGF2BP1	H&K					2.259	SLC38A1	0.15307	0.35	2984
chr12_46183601_46183602_-_A_G	ReP	ReP_both_cells_min_0d05	0.08	IGF2BP1	H&K	rs1393134125	1			2.259	SLC38A1	0.15307	0.35	2984
chr12_46183601_46183602_-_A_T	ReP	ReP_both_cells_min_0d05	0.08	IGF2BP1	H&K	rs1393134125				2.259	SLC38A1	0.15307	0.35	2984
chr12_46183602_46183603_-_C_G	ReP	ReP_both_cells_min_0d05	0.08	IGF2BP1	H&K					0.035	SLC38A1	0.15307	0.35	2984
chr12_46183602_46183603_-_C_T	ReP	ReP_both_cells_min_0d05	0.08	IGF2BP1	H&K	rs772923144				0.035	SLC38A1	0.15307	0.35	2984
chr12_46183603_46183604_-_A_C	ReP	ReP_both_cells_min_0d05	0.08	IGF2BP1	H&K					0.781	SLC38A1	0.15307	0.35	2984
chr12_46183603_46183604_-_A_G	ReP	ReP_both_cells_min_0d05	0.08	IGF2BP1	H&K					0.781	SLC38A1	0.15307	0.35	2984
chr12_46183603_46183604_-_A_T	ReP	ReP_both_cells_min_0d05	0.08	IGF2BP1	H&K					0.781	SLC38A1	0.15307	0.35	2984
chr12_46183604_46183605_-_T_A	ReP	ReP_both_cells_min_0d05	0.08	IGF2BP1	H&K					0.63	SLC38A1	0.15307	0.35	2984
chr12_46183604_46183605_-_T_G	ReP	ReP_both_cells_min_0d05	0.08	IGF2BP1	H&K					0.63	SLC38A1	0.15307	0.35	2984
chr12_46183606_46183607_-_A_C	ReP	ReP_both_cells_min_0d05	0.08	IGF2BP1	H&K					1.173	SLC38A1	0.15307	0.35	2984
chr12_46183606_46183607_-_A_G	ReP	ReP_both_cells_min_0d05	0.08	IGF2BP1	H&K					1.173	SLC38A1	0.15307	0.35	2984
chr12_46183606_46183607_-_A_T	ReP	ReP_both_cells_min_0d05	0.08	IGF2BP1	H&K					1.173	SLC38A1	0.15307	0.35	2984
chr12_46183607_46183608_-_C_G	ReP	ReP_both_cells_min_0d05	0.08	IGF2BP1	H&K					0.774	SLC38A1	0.15307	0.35	2984
chr12_46183607_46183608_-_C_T	ReP	ReP_both_cells_min_0d05	0.08	IGF2BP1	H&K	rs947700514	4			0.774	SLC38A1	0.15307	0.35	2984
chr12_46183608_46183609_-_A_C	ReP	ReP_both_cells_min_0d05	0.08	IGF2BP1	H&K					0.296	SLC38A1	0.15307	0.35	2984
chr12_46183608_46183609_-_A_G	ReP	ReP_both_cells_min_0d05	0.08	IGF2BP1	H&K					0.296	SLC38A1	0.15307	0.35	2984
chr12_46188326_46188327_-_C_A	ReP	ReP_both_cells_min_0d05	0.08	IGF2BP1	H&K					-0.425	SLC38A1	0.15307	0.35	2984
chr12_46188326_46188327_-_C_G	ReP	ReP_both_cells_min_0d05	0.08	IGF2BP1	H&K					-0.425	SLC38A1	0.15307	0.35	2984
chr12_46188327_46188328_-_C_G	ReP	ReP_both_cells_min_0d05	0.08	IGF2BP1	H&K					0.089	SLC38A1	0.15307	0.35	2984
chr12_46188328_46188329_-_C_G	ReP	ReP_both_cells_min_0d05	0.08	IGF2BP1	H&K					-0.042	SLC38A1	0.15307	0.35	2984
chr12_46188329_46188330_-_T_G	ReP	ReP_both_cells_min_0d05	0.08	IGF2BP1	H&K					0.009	SLC38A1	0.15307	0.35	2984
chr12_46188330_46188331_-_T_G	ReP	ReP_both_cells_min_0d05	0.08	IGF2BP1	H&K					0.773	SLC38A1	0.15307	0.35	2984
chr12_46188332_46188333_-_T_G	ReP	ReP_both_cells_min_0d05	0.08	IGF2BP1	H&K					0.624	SLC38A1	0.15307	0.35	2984
chr12_46188333_46188334_-_C_G	ReP	ReP_both_cells_min_0d05	0.08	IGF2BP1	H&K					-0.246	SLC38A1	0.15307	0.35	2984
chr12_46188632_46188633_-_A_G	ReP	ReP_both_cells_min_0d05	0.08	IGF2BP1	H&K					-1.01	SLC38A1	0.15307	0.35	2984
chr12_46188633_46188634_-_A_C	ReP	ReP_both_cells_min_0d05	0.08	IGF2BP1	H&K					0.29	SLC38A1	0.15307	0.35	2984
chr12_46188633_46188634_-_A_G	ReP	ReP_both_cells_min_0d05	0.08	IGF2BP1	H&K					0.29	SLC38A1	0.15307	0.35	2984
chr12_46188633_46188634_-_A_T	ReP	ReP_both_cells_min_0d05	0.08	IGF2BP1	H&K					0.29	SLC38A1	0.15307	0.35	2984
chr12_46188634_46188635_-_T_A	ReP	ReP_both_cells_min_0d05	0.08	IGF2BP1	H&K					1.696	SLC38A1	0.15307	0.35	2984
chr12_46188634_46188635_-_T_G	ReP	ReP_both_cells_min_0d05	0.08	IGF2BP1	H&K					1.696	SLC38A1	0.15307	0.35	2984
chr12_46188635_46188636_-_A_C	ReP	ReP_both_cells_min_0d05	0.08	IGF2BP1	H&K					-0.129	SLC38A1	0.15307	0.35	2984
chr12_46188636_46188637_-_A_C	ReP	ReP_both_cells_min_0d05	0.08	IGF2BP1	H&K					-0.099	SLC38A1	0.15307	0.35	2984
chr12_46188636_46188637_-_A_G	ReP	ReP_both_cells_min_0d05	0.08	IGF2BP1	H&K					-0.099	SLC38A1	0.15307	0.35	2984
chr12_46188636_46188637_-_A_T	ReP	ReP_both_cells_min_0d05	0.08	IGF2BP1	H&K					-0.099	SLC38A1	0.15307	0.35	2984
chr12_46188637_46188638_-_C_A	ReP	ReP_both_cells_min_0d05	0.08	IGF2BP1	H&K					2.188	SLC38A1	0.15307	0.35	2984
chr12_46188637_46188638_-_C_G	ReP	ReP_both_cells_min_0d05	0.08	IGF2BP1	H&K					2.188	SLC38A1	0.15307	0.35	2984
chr12_46188637_46188638_-_C_T	ReP	ReP_both_cells_min_0d05	0.08	IGF2BP1	H&K					2.188	SLC38A1	0.15307	0.35	2984
chr12_46188638_46188639_-_A_C	ReP	ReP_both_cells_min_0d05	0.08	IGF2BP1	H&K					0.069	SLC38A1	0.15307	0.35	2984
chr12_46188638_46188639_-_A_G	ReP	ReP_both_cells_min_0d05	0.08	IGF2BP1	H&K					0.069	SLC38A1	0.15307	0.35	2984
chr12_46188638_46188639_-_A_T	ReP	ReP_both_cells_min_0d05	0.08	IGF2BP1	H&K					0.069	SLC38A1	0.15307	0.35	2984
chr12_46188639_46188640_-_T_G	ReP	ReP_both_cells_min_0d05	0.08	IGF2BP1	H&K					0.181	SLC38A1	0.15307	0.35	2984
chr12_46188640_46188641_-_A_G	ReP	ReP_both_cells_min_0d05	0.08	IGF2BP1	H&K	rs1484286111				0.297	SLC38A1	0.15307	0.35	2984
chr12_46188640_46188641_-_A_T	ReP	ReP_both_cells_min_0d05	0.08	IGF2BP1	H&K					0.297	SLC38A1	0.15307	0.35	2984
chr6_53268868_53268869_-_C_G	ReP	ReP_both_cells_min_0d05	0.08	IGF2BP1	H&K					6.771	ELOVL5	0.13737	0.355	3023
chr6_53268869_53268870_-_A_C	ReP	ReP_both_cells_min_0d05	0.08	IGF2BP1	H&K					5.415	ELOVL5	0.13737	0.355	3023
chr6_53268869_53268870_-_A_G	ReP	ReP_both_cells_min_0d05	0.08	IGF2BP1	H&K					5.415	ELOVL5	0.13737	0.355	3023
chr6_53268869_53268870_-_A_T	ReP	ReP_both_cells_min_0d05	0.08	IGF2BP1	H&K					5.415	ELOVL5	0.13737	0.355	3023
chr6_53268870_53268871_-_C_A	ReP	ReP_both_cells_min_0d05	0.08	IGF2BP1	H&K					5.071	ELOVL5	0.13737	0.355	3023
chr6_53268870_53268871_-_C_G	ReP	ReP_both_cells_min_0d05	0.08	IGF2BP1	H&K					5.071	ELOVL5	0.13737	0.355	3023
chr6_53268871_53268872_-_A_C	ReP	ReP_both_cells_min_0d05	0.08	IGF2BP1	H&K					5.415	ELOVL5	0.13737	0.355	3023
chr6_53268872_53268873_-_A_C	ReP	ReP_both_cells_min_0d05	0.08	IGF2BP1	H&K					-0.918	ELOVL5	0.13737	0.355	3023
chr6_53268872_53268873_-_A_G	ReP	ReP_both_cells_min_0d05	0.08	IGF2BP1	H&K					-0.918	ELOVL5	0.13737	0.355	3023
chr6_53268872_53268873_-_A_T	ReP	ReP_both_cells_min_0d05	0.08	IGF2BP1	H&K					-0.918	ELOVL5	0.13737	0.355	3023
chr6_53268873_53268874_-_C_A	ReP	ReP_both_cells_min_0d05	0.08	IGF2BP1	H&K					-0.159	ELOVL5	0.13737	0.355	3023
chr6_53268873_53268874_-_C_G	ReP	ReP_both_cells_min_0d05	0.08	IGF2BP1	H&K					-0.159	ELOVL5	0.13737	0.355	3023
chr6_53268873_53268874_-_C_T	ReP	ReP_both_cells_min_0d05	0.08	IGF2BP1	H&K					-0.159	ELOVL5	0.13737	0.355	3023
chr6_53268874_53268875_-_A_C	ReP	ReP_both_cells_min_0d05	0.08	IGF2BP1	H&K					1.647	ELOVL5	0.13737	0.355	3023
chr6_53268874_53268875_-_A_G	ReP	ReP_both_cells_min_0d05	0.08	IGF2BP1	H&K					1.647	ELOVL5	0.13737	0.355	3023
chr6_53268875_53268876_-_T_G	ReP	ReP_both_cells_min_0d05	0.08	IGF2BP1	H&K					1.195	ELOVL5	0.13737	0.355	3023
chr6_53268876_53268877_-_A_G	ReP	ReP_both_cells_min_0d05	0.08	IGF2BP1	H&K	rs1765822641				2.802	ELOVL5	0.13737	0.355	3023
chr6_53268876_53268877_-_A_T	ReP	ReP_both_cells_min_0d05	0.08	IGF2BP1	H&K					2.802	ELOVL5	0.13737	0.355	3023
chr20_62945515_62945516_+_A_G	ReP	ReP_both_cells_min_0d05	0.08	TIA1	H&K					0.977	GID8	0.075178	0.357	3040
chr8_100919241_100919242_-_T_G	ReP	ReP_both_cells_min_0d05	0.08	TIA1	H&K					-0.487	YWHAZ	0.075172	0.357	3045
chr8_100919242_100919243_-_T_G	ReP	ReP_both_cells_min_0d05	0.08	TIA1	H&K					0.43	YWHAZ	0.075172	0.357	3045
chr8_100919244_100919245_-_T_G	ReP	ReP_both_cells_min_0d05	0.08	TIA1	H&K					1.426	YWHAZ	0.075172	0.357	3045
chr17_75320100_75320101_-_T_C	ReP	ReP_both_cells_min_0d05	0.08	TIA1	H&K	rs1302959582				0.507	GRB2	0.075256	0.357	3046
chr17_75320100_75320101_-_T_G	ReP	ReP_both_cells_min_0d05	0.08	TIA1	H&K					0.507	GRB2	0.075256	0.357	3046
chr17_75320101_75320102_-_T_C	ReP	ReP_both_cells_min_0d05	0.08	TIA1	H&K					1.673	GRB2	0.075256	0.357	3046
chr17_75320101_75320102_-_T_G	ReP	ReP_both_cells_min_0d05	0.08	TIA1	H&K					1.673	GRB2	0.075256	0.357	3046
chr17_75320102_75320103_-_T_A	ReP	ReP_both_cells_min_0d05	0.08	TIA1	H&K					1.291	GRB2	0.075256	0.357	3046
chr17_75320102_75320103_-_T_C	ReP	ReP_both_cells_min_0d05	0.08	TIA1	H&K					1.291	GRB2	0.075256	0.357	3046
chr17_75320102_75320103_-_T_G	ReP	ReP_both_cells_min_0d05	0.08	TIA1	H&K					1.291	GRB2	0.075256	0.357	3046
chr17_75320103_75320104_-_T_A	ReP	ReP_both_cells_min_0d05	0.08	TIA1	H&K					1.861	GRB2	0.075256	0.357	3046
chr17_75320103_75320104_-_T_C	ReP	ReP_both_cells_min_0d05	0.08	TIA1	H&K					1.861	GRB2	0.075256	0.357	3046
chr17_75320103_75320104_-_T_G	ReP	ReP_both_cells_min_0d05	0.08	TIA1	H&K					1.861	GRB2	0.075256	0.357	3046
chr17_75320104_75320105_-_T_C	ReP	ReP_both_cells_min_0d05	0.08	TIA1	H&K					1.296	GRB2	0.075256	0.357	3046
chr17_75320104_75320105_-_T_G	ReP	ReP_both_cells_min_0d05	0.08	TIA1	H&K					1.296	GRB2	0.075256	0.357	3046
chr17_75320105_75320106_-_T_G	ReP	ReP_both_cells_min_0d05	0.08	TIA1	H&K					-0.086	GRB2	0.075256	0.357	3046
chr17_75320106_75320107_-_T_G	ReP	ReP_both_cells_min_0d05	0.08	TIA1	H&K					1.427	GRB2	0.075256	0.357	3046
chr17_75320107_75320108_-_T_A	ReP	ReP_both_cells_min_0d05	0.08	TIA1	H&K					1.66	GRB2	0.075256	0.357	3046
chr17_75320107_75320108_-_T_C	ReP	ReP_both_cells_min_0d05	0.08	TIA1	H&K	rs2078448163				1.66	GRB2	0.075256	0.357	3046
chr17_75320107_75320108_-_T_G	ReP	ReP_both_cells_min_0d05	0.08	TIA1	H&K	rs2078448163				1.66	GRB2	0.075256	0.357	3046
chr17_75320109_75320110_-_T_G	ReP	ReP_both_cells_min_0d05	0.08	TIA1	H&K					1.333	GRB2	0.075256	0.357	3046
chr12_110533916_110533917_-_T_C	ReP	ReP_both_cells_min_0d05	0.08	RBFOX2	H&K					1.361	PPTC7	0.075576	0.359	3063
chr12_110533918_110533919_-_G_A	ReP	ReP_both_cells_min_0d05	0.08	RBFOX2	H&K					1.021	PPTC7	0.075576	0.359	3063
chr12_110533918_110533919_-_G_C	ReP	ReP_both_cells_min_0d05	0.08	RBFOX2	H&K					1.021	PPTC7	0.075576	0.359	3063
chr12_110533918_110533919_-_G_T	ReP	ReP_both_cells_min_0d05	0.08	RBFOX2	H&K					1.021	PPTC7	0.075576	0.359	3063
chr12_110533919_110533920_-_T_A	ReP	ReP_both_cells_min_0d05	0.08	RBFOX2	H&K					0.372	PPTC7	0.075576	0.359	3063
chr12_110533919_110533920_-_T_C	ReP	ReP_both_cells_min_0d05	0.08	RBFOX2	H&K	rs971413916	1			0.372	PPTC7	0.075576	0.359	3063
chr12_110533919_110533920_-_T_G	ReP	ReP_both_cells_min_0d05	0.08	RBFOX2	H&K	rs971413916				0.372	PPTC7	0.075576	0.359	3063
chr12_110533920_110533921_-_A_C	ReP	ReP_both_cells_min_0d05	0.08	RBFOX2	H&K					-1.945	PPTC7	0.075576	0.359	3063
chr12_110533920_110533921_-_A_G	ReP	ReP_both_cells_min_0d05	0.08	RBFOX2	H&K					-1.945	PPTC7	0.075576	0.359	3063
chr12_110533920_110533921_-_A_T	ReP	ReP_both_cells_min_0d05	0.08	RBFOX2	H&K					-1.945	PPTC7	0.075576	0.359	3063
chr12_110533921_110533922_-_C_A	ReP	ReP_both_cells_min_0d05	0.08	RBFOX2	H&K					1.532	PPTC7	0.075576	0.359	3063
chr12_110533921_110533922_-_C_G	ReP	ReP_both_cells_min_0d05	0.08	RBFOX2	H&K					1.532	PPTC7	0.075576	0.359	3063
chr12_110533921_110533922_-_C_T	ReP	ReP_both_cells_min_0d05	0.08	RBFOX2	H&K					1.532	PPTC7	0.075576	0.359	3063
chr12_110533922_110533923_-_G_A	ReP	ReP_both_cells_min_0d05	0.08	RBFOX2	H&K					0.256	PPTC7	0.075576	0.359	3063
chr12_110533922_110533923_-_G_C	ReP	ReP_both_cells_min_0d05	0.08	RBFOX2	H&K					0.256	PPTC7	0.075576	0.359	3063
chr12_110533922_110533923_-_G_T	ReP	ReP_both_cells_min_0d05	0.08	RBFOX2	H&K					0.256	PPTC7	0.075576	0.359	3063
chr12_110533923_110533924_-_T_C	ReP	ReP_both_cells_min_0d05	0.08	RBFOX2	H&K					1.946	PPTC7	0.075576	0.359	3063
chr12_110533923_110533924_-_T_G	ReP	ReP_both_cells_min_0d05	0.08	RBFOX2	H&K					1.946	PPTC7	0.075576	0.359	3063
chr5_179729660_179729661_+_T_G	ReP	ReP_both_cells_min_0d05	0.08	TIA1	H&K	rs1236774326				2.044	CANX	0.18179	0.359	3064
chr5_179729662_179729663_+_T_G	ReP	ReP_both_cells_min_0d05	0.08	TIA1	H&K					0.719	CANX	0.18179	0.359	3064
chr5_179729663_179729664_+_T_G	ReP	ReP_both_cells_min_0d05	0.08	TIA1	H&K					-0.843	CANX	0.18179	0.359	3064
chr5_179729664_179729665_+_T_C	ReP	ReP_both_cells_min_0d05	0.08	TIA1	H&K					0.756	CANX	0.18179	0.359	3064
chr5_179729664_179729665_+_T_G	ReP	ReP_both_cells_min_0d05	0.08	TIA1	H&K					0.756	CANX	0.18179	0.359	3064
chr5_179729666_179729667_+_T_C	ReP	ReP_both_cells_min_0d05	0.08	TIA1	H&K					0.237	CANX	0.18179	0.359	3064
chr5_179729666_179729667_+_T_G	ReP	ReP_both_cells_min_0d05	0.08	TIA1	H&K					0.237	CANX	0.18179	0.359	3064
chr5_179729667_179729668_+_T_G	ReP	ReP_both_cells_min_0d05	0.08	TIA1	H&K					-0.75	CANX	0.18179	0.359	3064
chr5_179729970_179729971_+_A_G	ReP	ReP_both_cells_min_0d05	0.08	TIA1	H&K					1.991	CANX	0.18179	0.359	3064
chr5_179729973_179729974_+_T_G	ReP	ReP_both_cells_min_0d05	0.08	TIA1	H&K					0.524	CANX	0.18179	0.359	3064
chr5_179729974_179729975_+_T_G	ReP	ReP_both_cells_min_0d05	0.08	TIA1	H&K					0.153	CANX	0.18179	0.359	3064
chr5_179729975_179729976_+_T_C	ReP	ReP_both_cells_min_0d05	0.08	TIA1	H&K					1.434	CANX	0.18179	0.359	3064
chr5_179729975_179729976_+_T_G	ReP	ReP_both_cells_min_0d05	0.08	TIA1	H&K					1.434	CANX	0.18179	0.359	3064
chr5_179729976_179729977_+_T_A	ReP	ReP_both_cells_min_0d05	0.08	TIA1	H&K					1.061	CANX	0.18179	0.359	3064
chr5_179729976_179729977_+_T_C	ReP	ReP_both_cells_min_0d05	0.08	TIA1	H&K					1.061	CANX	0.18179	0.359	3064
chr5_179729976_179729977_+_T_G	ReP	ReP_both_cells_min_0d05	0.08	TIA1	H&K					1.061	CANX	0.18179	0.359	3064
chr5_179729977_179729978_+_T_A	ReP	ReP_both_cells_min_0d05	0.08	TIA1	H&K					3.105	CANX	0.18179	0.359	3064
chr5_179729977_179729978_+_T_C	ReP	ReP_both_cells_min_0d05	0.08	TIA1	H&K					3.105	CANX	0.18179	0.359	3064
chr5_179729977_179729978_+_T_G	ReP	ReP_both_cells_min_0d05	0.08	TIA1	H&K					3.105	CANX	0.18179	0.359	3064
chr5_179729978_179729979_+_T_C	ReP	ReP_both_cells_min_0d05	0.08	TIA1	H&K					2.212	CANX	0.18179	0.359	3064
chr5_179729978_179729979_+_T_G	ReP	ReP_both_cells_min_0d05	0.08	TIA1	H&K					2.212	CANX	0.18179	0.359	3064
chr5_179729979_179729980_+_T_C	ReP	ReP_both_cells_min_0d05	0.08	TIA1	H&K					0.299	CANX	0.18179	0.359	3064
chr5_179729979_179729980_+_T_G	ReP	ReP_both_cells_min_0d05	0.08	TIA1	H&K					0.299	CANX	0.18179	0.359	3064
chr5_179730273_179730274_+_T_G	ReP	ReP_both_cells_min_0d05	0.08	TIA1	H&K					-0.047	CANX	0.18179	0.359	3064
chr5_179730274_179730275_+_A_G	ReP	ReP_both_cells_min_0d05	0.08	TIA1	H&K					0.445	CANX	0.18179	0.359	3064
chr5_179730276_179730277_+_T_G	ReP	ReP_both_cells_min_0d05	0.08	TIA1	H&K					0.174	CANX	0.18179	0.359	3064
chr5_179730277_179730278_+_T_G	ReP	ReP_both_cells_min_0d05	0.08	TIA1	H&K					-0.013	CANX	0.18179	0.359	3064
chr5_179730278_179730279_+_T_G	ReP	ReP_both_cells_min_0d05	0.08	TIA1	H&K					0.704	CANX	0.18179	0.359	3064
chr5_179730279_179730280_+_T_G	ReP	ReP_both_cells_min_0d05	0.08	TIA1	H&K					0.567	CANX	0.18179	0.359	3064
chr5_179730280_179730281_+_T_G	ReP	ReP_both_cells_min_0d05	0.08	TIA1	H&K					3.918	CANX	0.18179	0.359	3064
chr5_179730281_179730282_+_T_G	ReP	ReP_both_cells_min_0d05	0.08	TIA1	H&K					0.786	CANX	0.18179	0.359	3064
chr5_179730282_179730283_+_T_C	ReP	ReP_both_cells_min_0d05	0.08	TIA1	H&K					0.53	CANX	0.18179	0.359	3064
chr5_179730282_179730283_+_T_G	ReP	ReP_both_cells_min_0d05	0.08	TIA1	H&K					0.53	CANX	0.18179	0.359	3064
chr5_179730717_179730718_+_A_G	ReP	ReP_both_cells_min_0d05	0.08	IGF2BP1	H&K					0.771	CANX	0.18179	0.359	3064
chr5_179730717_179730718_+_A_T	ReP	ReP_both_cells_min_0d05	0.08	IGF2BP1	H&K					0.771	CANX	0.18179	0.359	3064
chr5_179730718_179730719_+_C_G	ReP	ReP_both_cells_min_0d05	0.08	IGF2BP1	H&K					-0.484	CANX	0.18179	0.359	3064
chr5_179730719_179730720_+_A_C	ReP	ReP_both_cells_min_0d05	0.08	IGF2BP1	H&K					2.02	CANX	0.18179	0.359	3064
chr5_179730719_179730720_+_A_G	ReP	ReP_both_cells_min_0d05	0.08	IGF2BP1	H&K					2.02	CANX	0.18179	0.359	3064
chr5_179730719_179730720_+_A_T	ReP	ReP_both_cells_min_0d05	0.08	IGF2BP1	H&K					2.02	CANX	0.18179	0.359	3064
chr5_179730720_179730721_+_C_A	ReP	ReP_both_cells_min_0d05	0.08	IGF2BP1	H&K					-0.443	CANX	0.18179	0.359	3064
chr5_179730720_179730721_+_C_G	ReP	ReP_both_cells_min_0d05	0.08	IGF2BP1	H&K					-0.443	CANX	0.18179	0.359	3064
chr5_179730720_179730721_+_C_T	ReP	ReP_both_cells_min_0d05	0.08	IGF2BP1	H&K					-0.443	CANX	0.18179	0.359	3064
chr5_179730721_179730722_+_A_C	ReP	ReP_both_cells_min_0d05	0.08	IGF2BP1	H&K					-0.224	CANX	0.18179	0.359	3064
chr5_179730721_179730722_+_A_G	ReP	ReP_both_cells_min_0d05	0.08	IGF2BP1	H&K					-0.224	CANX	0.18179	0.359	3064
chr5_179730721_179730722_+_A_T	ReP	ReP_both_cells_min_0d05	0.08	IGF2BP1	H&K					-0.224	CANX	0.18179	0.359	3064
chr5_179730722_179730723_+_T_C	ReP	ReP_both_cells_min_0d05	0.08	IGF2BP1	H&K					1.685	CANX	0.18179	0.359	3064
chr5_179730723_179730724_+_T_A	ReP	ReP_both_cells_min_0d05	0.08	IGF2BP1	H&K					-1.462	CANX	0.18179	0.359	3064
chr5_179730723_179730724_+_T_G	ReP	ReP_both_cells_min_0d05	0.08	IGF2BP1	H&K					-1.462	CANX	0.18179	0.359	3064
chr5_179730724_179730725_+_A_C	ReP	ReP_both_cells_min_0d05	0.08	IGF2BP1	H&K					-0.044	CANX	0.18179	0.359	3064
chr5_179730724_179730725_+_A_G	ReP	ReP_both_cells_min_0d05	0.08	IGF2BP1	H&K					-0.044	CANX	0.18179	0.359	3064
chr5_179730724_179730725_+_A_T	ReP	ReP_both_cells_min_0d05	0.08	IGF2BP1	H&K					-0.044	CANX	0.18179	0.359	3064
chr5_179730725_179730726_+_A_G	ReP	ReP_both_cells_min_0d05	0.08	IGF2BP1	H&K	rs147950214				-0.591	CANX	0.18179	0.359	3064
chr5_179730815_179730816_+_C_G	ReP	ReP_both_cells_min_0d05	0.08	IGF2BP1	H&K					1.029	CANX	0.18179	0.359	3064
chr5_179730816_179730817_+_C_G	ReP	ReP_both_cells_min_0d05	0.08	IGF2BP1	H&K					0.331	CANX	0.18179	0.359	3064
chr5_179730818_179730819_+_C_G	ReP	ReP_both_cells_min_0d05	0.08	IGF2BP1	H&K					-0.037	CANX	0.18179	0.359	3064
chr12_22690167_22690168_+_T_G	ReP	ReP_both_cells_min_0d05	0.08	KHSRP	H&K					1.68	ETNK1	0.13941	0.36	3085
chr12_22690168_22690169_+_T_G	ReP	ReP_both_cells_min_0d05	0.08	KHSRP	H&K					1.67	ETNK1	0.13941	0.36	3085
chr12_22690169_22690170_+_G_A	ReP	ReP_both_cells_min_0d05	0.08	KHSRP	H&K					2.55	ETNK1	0.13941	0.36	3085
chr12_22690169_22690170_+_G_C	ReP	ReP_both_cells_min_0d05	0.08	KHSRP	H&K					2.55	ETNK1	0.13941	0.36	3085
chr12_22690170_22690171_+_T_A	ReP	ReP_both_cells_min_0d05	0.08	KHSRP	H&K					3.212	ETNK1	0.13941	0.36	3085
chr12_22690170_22690171_+_T_C	ReP	ReP_both_cells_min_0d05	0.08	KHSRP	H&K					3.212	ETNK1	0.13941	0.36	3085
chr12_22690170_22690171_+_T_G	ReP	ReP_both_cells_min_0d05	0.08	KHSRP	H&K					3.212	ETNK1	0.13941	0.36	3085
chr19_3053128_3053129_-_T_G	ReP	ReP_both_cells_min_0d05	0.08	TIA1	H&K					0.149	AES	0.076146	0.361	3099
chrX_119625354_119625355_-_T_C	ReP	ReP_both_cells_min_0d05	0.08	RBFOX2	H&K					4.55	SEPT6	0.11521	0.363	3113
chrX_119625356_119625357_-_G_A	ReP	ReP_both_cells_min_0d05	0.08	RBFOX2	H&K					6.377	SEPT6	0.11521	0.363	3113
chrX_119625356_119625357_-_G_C	ReP	ReP_both_cells_min_0d05	0.08	RBFOX2	H&K					6.377	SEPT6	0.11521	0.363	3113
chrX_119625357_119625358_-_T_A	ReP	ReP_both_cells_min_0d05	0.08	RBFOX2	H&K					7.502	SEPT6	0.11521	0.363	3113
chrX_119625357_119625358_-_T_C	ReP	ReP_both_cells_min_0d05	0.08	RBFOX2	H&K	rs1395060483				7.502	SEPT6	0.11521	0.363	3113
chrX_119625357_119625358_-_T_G	ReP	ReP_both_cells_min_0d05	0.08	RBFOX2	H&K					7.502	SEPT6	0.11521	0.363	3113
chrX_119625358_119625359_-_A_C	ReP	ReP_both_cells_min_0d05	0.08	RBFOX2	H&K					4.716	SEPT6	0.11521	0.363	3113
chrX_119625358_119625359_-_A_G	ReP	ReP_both_cells_min_0d05	0.08	RBFOX2	H&K					4.716	SEPT6	0.11521	0.363	3113
chrX_119625358_119625359_-_A_T	ReP	ReP_both_cells_min_0d05	0.08	RBFOX2	H&K					4.716	SEPT6	0.11521	0.363	3113
chrX_119625359_119625360_-_C_A	ReP	ReP_both_cells_min_0d05	0.08	RBFOX2	H&K					8.036	SEPT6	0.11521	0.363	3113
chrX_119625359_119625360_-_C_G	ReP	ReP_both_cells_min_0d05	0.08	RBFOX2	H&K					8.036	SEPT6	0.11521	0.363	3113
chrX_119625359_119625360_-_C_T	ReP	ReP_both_cells_min_0d05	0.08	RBFOX2	H&K					8.036	SEPT6	0.11521	0.363	3113
chrX_119625360_119625361_-_G_A	ReP	ReP_both_cells_min_0d05	0.08	RBFOX2	H&K					6.377	SEPT6	0.11521	0.363	3113
chrX_119625360_119625361_-_G_C	ReP	ReP_both_cells_min_0d05	0.08	RBFOX2	H&K					6.377	SEPT6	0.11521	0.363	3113
chrX_119625360_119625361_-_G_T	ReP	ReP_both_cells_min_0d05	0.08	RBFOX2	H&K					6.377	SEPT6	0.11521	0.363	3113
chrX_119625361_119625362_-_T_C	ReP	ReP_both_cells_min_0d05	0.08	RBFOX2	H&K					5.787	SEPT6	0.11521	0.363	3113
chrX_119625361_119625362_-_T_G	ReP	ReP_both_cells_min_0d05	0.08	RBFOX2	H&K					5.787	SEPT6	0.11521	0.363	3113
chr5_137938866_137938867_-_C_G	ReP	ReP_both_cells_min_0d05	0.08	RBFOX2	H&K	rs557580040				2.648	FAM13B	0.22036	0.365	3135
chr5_137938867_137938868_-_G_A	ReP	ReP_both_cells_min_0d05	0.08	RBFOX2	H&K					4.84	FAM13B	0.22036	0.365	3135
chr5_137938867_137938868_-_G_C	ReP	ReP_both_cells_min_0d05	0.08	RBFOX2	H&K					4.84	FAM13B	0.22036	0.365	3135
chr5_137938867_137938868_-_G_T	ReP	ReP_both_cells_min_0d05	0.08	RBFOX2	H&K					4.84	FAM13B	0.22036	0.365	3135
chr5_137938868_137938869_-_T_A	ReP	ReP_both_cells_min_0d05	0.08	RBFOX2	H&K					3.82	FAM13B	0.22036	0.365	3135
chr5_137938868_137938869_-_T_C	ReP	ReP_both_cells_min_0d05	0.08	RBFOX2	H&K					3.82	FAM13B	0.22036	0.365	3135
chr5_137938868_137938869_-_T_G	ReP	ReP_both_cells_min_0d05	0.08	RBFOX2	H&K					3.82	FAM13B	0.22036	0.365	3135
chr5_137938869_137938870_-_A_C	ReP	ReP_both_cells_min_0d05	0.08	RBFOX2	H&K					4.715	FAM13B	0.22036	0.365	3135
chr5_137938869_137938870_-_A_G	ReP	ReP_both_cells_min_0d05	0.08	RBFOX2	H&K	rs1760876245				4.715	FAM13B	0.22036	0.365	3135
chr5_137938869_137938870_-_A_T	ReP	ReP_both_cells_min_0d05	0.08	RBFOX2	H&K					4.715	FAM13B	0.22036	0.365	3135
chr5_137938870_137938871_-_C_A	ReP	ReP_both_cells_min_0d05	0.08	RBFOX2	H&K					4.328	FAM13B	0.22036	0.365	3135
chr5_137938870_137938871_-_C_G	ReP	ReP_both_cells_min_0d05	0.08	RBFOX2	H&K					4.328	FAM13B	0.22036	0.365	3135
chr5_137938870_137938871_-_C_T	ReP	ReP_both_cells_min_0d05	0.08	RBFOX2	H&K					4.328	FAM13B	0.22036	0.365	3135
chr5_137938871_137938872_-_G_A	ReP	ReP_both_cells_min_0d05	0.08	RBFOX2	H&K	rs572943788	6			3.054	FAM13B	0.22036	0.365	3135
chr5_137938871_137938872_-_G_C	ReP	ReP_both_cells_min_0d05	0.08	RBFOX2	H&K					3.054	FAM13B	0.22036	0.365	3135
chr5_137938871_137938872_-_G_T	ReP	ReP_both_cells_min_0d05	0.08	RBFOX2	H&K	rs572943788	9			3.054	FAM13B	0.22036	0.365	3135
chr5_137938872_137938873_-_T_C	ReP	ReP_both_cells_min_0d05	0.08	RBFOX2	H&K					5.534	FAM13B	0.22036	0.365	3135
chr5_137938872_137938873_-_T_G	ReP	ReP_both_cells_min_0d05	0.08	RBFOX2	H&K					5.534	FAM13B	0.22036	0.365	3135
chr5_137939049_137939050_-_G_A	ReP	ReP_both_cells_min_0d05	0.08	RBFOX2	H&K	rs1356490258	1			2.348	FAM13B	0.22036	0.365	3135
chr5_137939049_137939050_-_G_C	ReP	ReP_both_cells_min_0d05	0.08	RBFOX2	H&K					2.348	FAM13B	0.22036	0.365	3135
chr5_137939049_137939050_-_G_T	ReP	ReP_both_cells_min_0d05	0.08	RBFOX2	H&K					2.348	FAM13B	0.22036	0.365	3135
chr5_137939050_137939051_-_T_A	ReP	ReP_both_cells_min_0d05	0.08	RBFOX2	H&K					2.346	FAM13B	0.22036	0.365	3135
chr5_137939050_137939051_-_T_C	ReP	ReP_both_cells_min_0d05	0.08	RBFOX2	H&K					2.346	FAM13B	0.22036	0.365	3135
chr5_137939050_137939051_-_T_G	ReP	ReP_both_cells_min_0d05	0.08	RBFOX2	H&K					2.346	FAM13B	0.22036	0.365	3135
chr5_137939051_137939052_-_A_C	ReP	ReP_both_cells_min_0d05	0.08	RBFOX2	H&K	rs904136430	2			2.47	FAM13B	0.22036	0.365	3135
chr5_137939051_137939052_-_A_G	ReP	ReP_both_cells_min_0d05	0.08	RBFOX2	H&K					2.47	FAM13B	0.22036	0.365	3135
chr5_137939051_137939052_-_A_T	ReP	ReP_both_cells_min_0d05	0.08	RBFOX2	H&K					2.47	FAM13B	0.22036	0.365	3135
chr5_137939052_137939053_-_C_A	ReP	ReP_both_cells_min_0d05	0.08	RBFOX2	H&K					2.073	FAM13B	0.22036	0.365	3135
chr5_137939052_137939053_-_C_G	ReP	ReP_both_cells_min_0d05	0.08	RBFOX2	H&K					2.073	FAM13B	0.22036	0.365	3135
chr5_137939052_137939053_-_C_T	ReP	ReP_both_cells_min_0d05	0.08	RBFOX2	H&K					2.073	FAM13B	0.22036	0.365	3135
chr5_137939053_137939054_-_G_A	ReP	ReP_both_cells_min_0d05	0.08	RBFOX2	H&K					2.293	FAM13B	0.22036	0.365	3135
chr5_137939053_137939054_-_G_C	ReP	ReP_both_cells_min_0d05	0.08	RBFOX2	H&K					2.293	FAM13B	0.22036	0.365	3135
chr5_137939053_137939054_-_G_T	ReP	ReP_both_cells_min_0d05	0.08	RBFOX2	H&K	rs1760930317	1			2.293	FAM13B	0.22036	0.365	3135
chr5_137939054_137939055_-_T_C	ReP	ReP_both_cells_min_0d05	0.08	RBFOX2	H&K	rs1760931067				3.076	FAM13B	0.22036	0.365	3135
chr5_137939054_137939055_-_T_G	ReP	ReP_both_cells_min_0d05	0.08	RBFOX2	H&K					3.076	FAM13B	0.22036	0.365	3135
chr22_37888471_37888472_+_C_G	ReP	ReP_both_cells_min_0d05	0.08	IGF2BP1	H&K					-0.324	EIF3L	0.1852	0.366	3146
chr22_37888472_37888473_+_A_G	ReP	ReP_both_cells_min_0d05	0.08	IGF2BP1	H&K	rs1927435156				-0.252	EIF3L	0.1852	0.366	3146
chr22_37888472_37888473_+_A_T	ReP	ReP_both_cells_min_0d05	0.08	IGF2BP1	H&K					-0.252	EIF3L	0.1852	0.366	3146
chr22_37888473_37888474_+_C_G	ReP	ReP_both_cells_min_0d05	0.08	IGF2BP1	H&K					-0.005	EIF3L	0.1852	0.366	3146
chr22_37888474_37888475_+_A_G	ReP	ReP_both_cells_min_0d05	0.08	IGF2BP1	H&K					-0.277	EIF3L	0.1852	0.366	3146
chr22_37888475_37888476_+_C_G	ReP	ReP_both_cells_min_0d05	0.08	IGF2BP1	H&K	rs199601771	2			-0.001	EIF3L	0.1852	0.366	3146
chr22_37888476_37888477_+_A_G	ReP	ReP_both_cells_min_0d05	0.08	IGF2BP1	H&K	rs1927435557				-3.052	EIF3L	0.1852	0.366	3146
chr22_37888477_37888478_+_C_A	ReP	ReP_both_cells_min_0d05	0.08	IGF2BP1	H&K					-1.669	EIF3L	0.1852	0.366	3146
chr22_37888477_37888478_+_C_G	ReP	ReP_both_cells_min_0d05	0.08	IGF2BP1	H&K					-1.669	EIF3L	0.1852	0.366	3146
chr22_37888478_37888479_+_A_G	ReP	ReP_both_cells_min_0d05	0.08	IGF2BP1	H&K					-0.465	EIF3L	0.1852	0.366	3146
chr22_37888478_37888479_+_A_T	ReP	ReP_both_cells_min_0d05	0.08	IGF2BP1	H&K					-0.465	EIF3L	0.1852	0.366	3146
chr14_102209916_102209917_+_T_G	ReP	ReP_both_cells_min_0d05	0.08	TIA1	H&K					0.883	WDR20	0.14189	0.367	3157
chr14_102209920_102209921_+_T_G	ReP	ReP_both_cells_min_0d05	0.08	TIA1	H&K					1.291	WDR20	0.14189	0.367	3157
chr14_102209921_102209922_+_T_C	ReP	ReP_both_cells_min_0d05	0.08	TIA1	H&K	rs1393691001	2			1.641	WDR20	0.14189	0.367	3157
chr14_102209921_102209922_+_T_G	ReP	ReP_both_cells_min_0d05	0.08	TIA1	H&K					1.641	WDR20	0.14189	0.367	3157
chr14_102209923_102209924_+_T_C	ReP	ReP_both_cells_min_0d05	0.08	TIA1	H&K					2.418	WDR20	0.14189	0.367	3157
chr14_102209923_102209924_+_T_G	ReP	ReP_both_cells_min_0d05	0.08	TIA1	H&K					2.418	WDR20	0.14189	0.367	3157
chr2_47160320_47160321_-_T_C	ReP	ReP_both_cells_min_0d05	0.08	TIA1	H&K					6.556	CALM2	0	0.368	3177
chr2_47160320_47160321_-_T_G	ReP	ReP_both_cells_min_0d05	0.08	TIA1	H&K					6.556	CALM2	0	0.368	3177
chr2_47160321_47160322_-_T_C	ReP	ReP_both_cells_min_0d05	0.08	TIA1	H&K					8.374	CALM2	0	0.368	3177
chr2_47160321_47160322_-_T_G	ReP	ReP_both_cells_min_0d05	0.08	TIA1	H&K					8.374	CALM2	0	0.368	3177
chr2_47160322_47160323_-_T_C	ReP	ReP_both_cells_min_0d05	0.08	TIA1	H&K					8.374	CALM2	0	0.368	3177
chr2_47160322_47160323_-_T_G	ReP	ReP_both_cells_min_0d05	0.08	TIA1	H&K					8.374	CALM2	0	0.368	3177
chr2_47160323_47160324_-_T_A	ReP	ReP_both_cells_min_0d05	0.08	TIA1	H&K					6.556	CALM2	0	0.368	3177
chr2_47160323_47160324_-_T_C	ReP	ReP_both_cells_min_0d05	0.08	TIA1	H&K					6.556	CALM2	0	0.368	3177
chr2_47160323_47160324_-_T_G	ReP	ReP_both_cells_min_0d05	0.08	TIA1	H&K					6.556	CALM2	0	0.368	3177
chr2_47160324_47160325_-_T_G	ReP	ReP_both_cells_min_0d05	0.08	TIA1	H&K					5.482	CALM2	0	0.368	3177
chr2_47160325_47160326_-_T_G	ReP	ReP_both_cells_min_0d05	0.08	TIA1	H&K					4.323	CALM2	0	0.368	3177
chr2_47160327_47160328_-_T_G	ReP	ReP_both_cells_min_0d05	0.08	TIA1	H&K					4.685	CALM2	0	0.368	3177
chr2_47160591_47160592_-_T_C	ReP	ReP_both_cells_min_0d05	0.08	TIA1	H&K					6.95	CALM2	0	0.368	3177
chr2_47160591_47160592_-_T_G	ReP	ReP_both_cells_min_0d05	0.08	TIA1	H&K					6.95	CALM2	0	0.368	3177
chr2_47160592_47160593_-_T_C	ReP	ReP_both_cells_min_0d05	0.08	TIA1	H&K					8.792	CALM2	0	0.368	3177
chr2_47160592_47160593_-_T_G	ReP	ReP_both_cells_min_0d05	0.08	TIA1	H&K					8.792	CALM2	0	0.368	3177
chr2_47160593_47160594_-_T_A	ReP	ReP_both_cells_min_0d05	0.08	TIA1	H&K					5.836	CALM2	0	0.368	3177
chr2_47160593_47160594_-_T_C	ReP	ReP_both_cells_min_0d05	0.08	TIA1	H&K					5.836	CALM2	0	0.368	3177
chr2_47160593_47160594_-_T_G	ReP	ReP_both_cells_min_0d05	0.08	TIA1	H&K	rs1687124753				5.836	CALM2	0	0.368	3177
chr2_47160595_47160596_-_T_C	ReP	ReP_both_cells_min_0d05	0.08	TIA1	H&K					3.304	CALM2	0	0.368	3177
chr2_47160595_47160596_-_T_G	ReP	ReP_both_cells_min_0d05	0.08	TIA1	H&K					3.304	CALM2	0	0.368	3177
chr2_47160596_47160597_-_T_C	ReP	ReP_both_cells_min_0d05	0.08	TIA1	H&K					4.557	CALM2	0	0.368	3177
chr2_47160596_47160597_-_T_G	ReP	ReP_both_cells_min_0d05	0.08	TIA1	H&K					4.557	CALM2	0	0.368	3177
chr3_47413278_47413279_+_T_G	ReP	ReP_both_cells_min_0d05	0.08	IGF2BP1	H&K					0.132	PTPN23	0.2509	0.372	3225
chr3_47413279_47413280_+_T_G	ReP	ReP_both_cells_min_0d05	0.08	IGF2BP1	H&K					-0.491	PTPN23	0.2509	0.372	3225
chr3_47413281_47413282_+_C_A	ReP	ReP_both_cells_min_0d05	0.08	IGF2BP1	H&K					-0.183	PTPN23	0.2509	0.372	3225
chr3_47413281_47413282_+_C_G	ReP	ReP_both_cells_min_0d05	0.08	IGF2BP1	H&K					-0.183	PTPN23	0.2509	0.372	3225
chr3_47413282_47413283_+_T_G	ReP	ReP_both_cells_min_0d05	0.08	IGF2BP1	H&K					0.142	PTPN23	0.2509	0.372	3225
chr3_47413283_47413284_+_C_G	ReP	ReP_both_cells_min_0d05	0.08	IGF2BP1	H&K					0.809	PTPN23	0.2509	0.372	3225
chr3_47413284_47413285_+_C_G	ReP	ReP_both_cells_min_0d05	0.08	IGF2BP1	H&K					0.925	PTPN23	0.2509	0.372	3225
chr3_47413285_47413286_+_C_A	ReP	ReP_both_cells_min_0d05	0.08	IGF2BP1	H&K					0.175	PTPN23	0.2509	0.372	3225
chr3_47413285_47413286_+_C_G	ReP	ReP_both_cells_min_0d05	0.08	IGF2BP1	H&K					0.175	PTPN23	0.2509	0.372	3225
chr3_47413286_47413287_+_A_G	ReP	ReP_both_cells_min_0d05	0.08	IGF2BP1	H&K					0.363	PTPN23	0.2509	0.372	3225
chr3_47413287_47413288_+_T_G	ReP	ReP_both_cells_min_0d05	0.08	IGF2BP1	H&K					0.933	PTPN23	0.2509	0.372	3225
chr3_47413288_47413289_+_T_G	ReP	ReP_both_cells_min_0d05	0.08	IGF2BP1	H&K					0.009	PTPN23	0.2509	0.372	3225
chr14_52640184_52640185_-_T_C	ReP	ReP_both_cells_min_0d05	0.08	FUBP3|TIA1	H(FUBP3)|H&K(TIA1)	rs2039425632				1.309	ERO1L	0.18833	0.372	3226
chr14_52640184_52640185_-_T_G	ReP	ReP_both_cells_min_0d05	0.08	FUBP3|TIA1	H(FUBP3)|H&K(TIA1)					1.309	ERO1L	0.18833	0.372	3226
chr14_52640347_52640348_-_A_G	ReP	ReP_both_cells_min_0d05	0.08	IGF2BP1	H&K					-0.16	ERO1L	0.18833	0.372	3226
chr14_52640348_52640349_-_C_G	ReP	ReP_both_cells_min_0d05	0.08	IGF2BP1	H&K					0.071	ERO1L	0.18833	0.372	3226
chr14_52640349_52640350_-_C_G	ReP	ReP_both_cells_min_0d05	0.08	IGF2BP1	H&K					0.262	ERO1L	0.18833	0.372	3226
chr14_52640350_52640351_-_C_G	ReP	ReP_both_cells_min_0d05	0.08	IGF2BP1	H&K					-0.093	ERO1L	0.18833	0.372	3226
chr14_52640351_52640352_-_C_G	ReP	ReP_both_cells_min_0d05	0.08	IGF2BP1	H&K					-0.1	ERO1L	0.18833	0.372	3226
chr14_52640352_52640353_-_T_G	ReP	ReP_both_cells_min_0d05	0.08	IGF2BP1	H&K					0.782	ERO1L	0.18833	0.372	3226
chr14_52640353_52640354_-_T_G	ReP	ReP_both_cells_min_0d05	0.08	IGF2BP1	H&K					0.033	ERO1L	0.18833	0.372	3226
chr14_52640355_52640356_-_C_G	ReP	ReP_both_cells_min_0d05	0.08	IGF2BP1	H&K					1.137	ERO1L	0.18833	0.372	3226
chr14_52640356_52640357_-_T_G	ReP	ReP_both_cells_min_0d05	0.08	IGF2BP1	H&K	rs763707449				1.044	ERO1L	0.18833	0.372	3226
chr20_58900011_58900012_+_T_C	ReP	ReP_both_cells_min_0d05	0.08	RBFOX2	H&K					1.74	GNAS	0.20592	0.372	3229
chr20_58900011_58900012_+_T_G	ReP	ReP_both_cells_min_0d05	0.08	RBFOX2	H&K					1.74	GNAS	0.20592	0.372	3229
chr20_58900012_58900013_+_G_A	ReP	ReP_both_cells_min_0d05	0.08	RBFOX2	H&K					3.823	GNAS	0.20592	0.372	3229
chr20_58900012_58900013_+_G_C	ReP	ReP_both_cells_min_0d05	0.08	RBFOX2	H&K					3.823	GNAS	0.20592	0.372	3229
chr20_58900012_58900013_+_G_T	ReP	ReP_both_cells_min_0d05	0.08	RBFOX2	H&K					3.823	GNAS	0.20592	0.372	3229
chr20_58900013_58900014_+_C_A	ReP	ReP_both_cells_min_0d05	0.08	RBFOX2	H&K					3.016	GNAS	0.20592	0.372	3229
chr20_58900013_58900014_+_C_G	ReP	ReP_both_cells_min_0d05	0.08	RBFOX2	H&K					3.016	GNAS	0.20592	0.372	3229
chr20_58900013_58900014_+_C_T	ReP	ReP_both_cells_min_0d05	0.08	RBFOX2	H&K					3.016	GNAS	0.20592	0.372	3229
chr20_58900014_58900015_+_A_C	ReP	ReP_both_cells_min_0d05	0.08	RBFOX2	H&K	rs1339414495	1			2.183	GNAS	0.20592	0.372	3229
chr20_58900014_58900015_+_A_G	ReP	ReP_both_cells_min_0d05	0.08	RBFOX2	H&K	rs1339414495	1			2.183	GNAS	0.20592	0.372	3229
chr20_58900014_58900015_+_A_T	ReP	ReP_both_cells_min_0d05	0.08	RBFOX2	H&K					2.183	GNAS	0.20592	0.372	3229
chr20_58900015_58900016_+_T_A	ReP	ReP_both_cells_min_0d05	0.08	RBFOX2	H&K					3.053	GNAS	0.20592	0.372	3229
chr20_58900015_58900016_+_T_C	ReP	ReP_both_cells_min_0d05	0.08	RBFOX2	H&K					3.053	GNAS	0.20592	0.372	3229
chr20_58900015_58900016_+_T_G	ReP	ReP_both_cells_min_0d05	0.08	RBFOX2	H&K					3.053	GNAS	0.20592	0.372	3229
chr20_58900016_58900017_+_G_A	ReP	ReP_both_cells_min_0d05	0.08	RBFOX2	H&K					3.823	GNAS	0.20592	0.372	3229
chr20_58900016_58900017_+_G_C	ReP	ReP_both_cells_min_0d05	0.08	RBFOX2	H&K					3.823	GNAS	0.20592	0.372	3229
chr20_58900016_58900017_+_G_T	ReP	ReP_both_cells_min_0d05	0.08	RBFOX2	H&K					3.823	GNAS	0.20592	0.372	3229
chr20_58900017_58900018_+_C_G	ReP	ReP_both_cells_min_0d05	0.08	RBFOX2	H&K					1.708	GNAS	0.20592	0.372	3229
chr20_58900018_58900019_+_T_C	ReP	ReP_both_cells_min_0d05	0.08	RBFOX2	H&K					1.044	GNAS	0.20592	0.372	3229
chrX_123912089_123912090_+_A_C	ReP	ReP_both_cells_min_0d05	0.08	HNRNPL	H&K					0.735	XIAP	0.11875	0.374	3257
chrX_123912089_123912090_+_A_G	ReP	ReP_both_cells_min_0d05	0.08	HNRNPL	H&K					0.735	XIAP	0.11875	0.374	3257
chrX_123912089_123912090_+_A_T	ReP	ReP_both_cells_min_0d05	0.08	HNRNPL	H&K					0.735	XIAP	0.11875	0.374	3257
chrX_123912091_123912092_+_T_C	ReP	ReP_both_cells_min_0d05	0.08	HNRNPL	H&K					0.493	XIAP	0.11875	0.374	3257
chrX_123912091_123912092_+_T_G	ReP	ReP_both_cells_min_0d05	0.08	HNRNPL	H&K					0.493	XIAP	0.11875	0.374	3257
chrX_123912092_123912093_+_A_C	ReP	ReP_both_cells_min_0d05	0.08	HNRNPL	H&K					0.465	XIAP	0.11875	0.374	3257
chrX_123912092_123912093_+_A_G	ReP	ReP_both_cells_min_0d05	0.08	HNRNPL	H&K					0.465	XIAP	0.11875	0.374	3257
chrX_123912092_123912093_+_A_T	ReP	ReP_both_cells_min_0d05	0.08	HNRNPL	H&K					0.465	XIAP	0.11875	0.374	3257
chrX_123912093_123912094_+_C_A	ReP	ReP_both_cells_min_0d05	0.08	HNRNPL	H&K					0.527	XIAP	0.11875	0.374	3257
chrX_123912093_123912094_+_C_G	ReP	ReP_both_cells_min_0d05	0.08	HNRNPL	H&K					0.527	XIAP	0.11875	0.374	3257
chrX_123912093_123912094_+_C_T	ReP	ReP_both_cells_min_0d05	0.08	HNRNPL	H&K					0.527	XIAP	0.11875	0.374	3257
chrX_123912094_123912095_+_A_C	ReP	ReP_both_cells_min_0d05	0.08	HNRNPL	H&K					3.542	XIAP	0.11875	0.374	3257
chrX_123912094_123912095_+_A_G	ReP	ReP_both_cells_min_0d05	0.08	HNRNPL	H&K					3.542	XIAP	0.11875	0.374	3257
chrX_123912094_123912095_+_A_T	ReP	ReP_both_cells_min_0d05	0.08	HNRNPL	H&K					3.542	XIAP	0.11875	0.374	3257
chr17_40170834_40170835_+_A_G	ReP	ReP_both_cells_min_0d05	0.08	TIA1	H&K					0.175	CASC3	0.2102	0.379	3334
chr22_41905943_41905944_+_C_G	ReP	ReP_both_cells_min_0d05	0.08	IGF2BP1	H&K	rs1456708120	2			-0.024	SREBF2	0.23586	0.382	3364
chr22_41905945_41905946_+_C_G	ReP	ReP_both_cells_min_0d05	0.08	IGF2BP1	H&K					-0.281	SREBF2	0.23586	0.382	3364
chr22_41905946_41905947_+_T_G	ReP	ReP_both_cells_min_0d05	0.08	IGF2BP1	H&K					-2.193	SREBF2	0.23586	0.382	3364
chr22_41905948_41905949_+_C_A	ReP	ReP_both_cells_min_0d05	0.08	IGF2BP1	H&K					-0.225	SREBF2	0.23586	0.382	3364
chr22_41905948_41905949_+_C_G	ReP	ReP_both_cells_min_0d05	0.08	IGF2BP1	H&K					-0.225	SREBF2	0.23586	0.382	3364
chr22_41905948_41905949_+_C_T	ReP	ReP_both_cells_min_0d05	0.08	IGF2BP1	H&K	rs1197677755				-0.225	SREBF2	0.23586	0.382	3364
chr22_41905949_41905950_+_C_G	ReP	ReP_both_cells_min_0d05	0.08	IGF2BP1	H&K					-0.092	SREBF2	0.23586	0.382	3364
chr22_41905951_41905952_+_C_G	ReP	ReP_both_cells_min_0d05	0.08	IGF2BP1	H&K					-0.528	SREBF2	0.23586	0.382	3364
chr22_41905952_41905953_+_C_G	ReP	ReP_both_cells_min_0d05	0.08	IGF2BP1	H&K					-0.938	SREBF2	0.23586	0.382	3364
chr22_41905987_41905988_+_C_G	ReP	ReP_both_cells_min_0d05	0.08	IGF2BP1	H&K					0.294	SREBF2	0.23586	0.382	3364
chr22_41905988_41905989_+_T_G	ReP	ReP_both_cells_min_0d05	0.08	IGF2BP1	H&K					-0.78	SREBF2	0.23586	0.382	3364
chr22_41905989_41905990_+_C_G	ReP	ReP_both_cells_min_0d05	0.08	IGF2BP1	H&K					0.116	SREBF2	0.23586	0.382	3364
chr10_5765771_5765772_-_T_C	ReP	ReP_both_cells_min_0d05	0.08	TIA1	H&K					-0.204	GDI2	0.16798	0.384	3385
chr10_5765771_5765772_-_T_G	ReP	ReP_both_cells_min_0d05	0.08	TIA1	H&K					-0.204	GDI2	0.16798	0.384	3385
chr10_5765772_5765773_-_T_C	ReP	ReP_both_cells_min_0d05	0.08	TIA1	H&K					-0.621	GDI2	0.16798	0.384	3385
chr10_5765772_5765773_-_T_G	ReP	ReP_both_cells_min_0d05	0.08	TIA1	H&K					-0.621	GDI2	0.16798	0.384	3385
chr10_5765773_5765774_-_T_G	ReP	ReP_both_cells_min_0d05	0.08	TIA1	H&K					-0.046	GDI2	0.16798	0.384	3385
chr10_5765774_5765775_-_T_G	ReP	ReP_both_cells_min_0d05	0.08	TIA1	H&K					0.425	GDI2	0.16798	0.384	3385
chr10_5765775_5765776_-_T_G	ReP	ReP_both_cells_min_0d05	0.08	TIA1	H&K					-0.226	GDI2	0.16798	0.384	3385
chr2_70089053_70089054_+_A_G	ReP	ReP_both_cells_min_0d05	0.08	TIA1	H&K					0.815	PCBP1	0	0.387	3425
chr2_70089054_70089055_+_A_G	ReP	ReP_both_cells_min_0d05	0.08	TIA1	H&K					1.51	PCBP1	0	0.387	3425
chr2_70089055_70089056_+_T_G	ReP	ReP_both_cells_min_0d05	0.08	FUBP3|TIA1	H(FUBP3)|H&K(TIA1)					1.188	PCBP1	0	0.387	3425
chr2_70089056_70089057_+_T_G	ReP	ReP_both_cells_min_0d05	0.08	TIA1	H&K					4.698	PCBP1	0	0.387	3425
chr2_70089057_70089058_+_T_C	ReP	ReP_both_cells_min_0d05	0.08	FUBP3|TIA1	H(FUBP3)|H&K(TIA1)					2.092	PCBP1	0	0.387	3425
chr2_70089057_70089058_+_T_G	ReP	ReP_both_cells_min_0d05	0.08	FUBP3|TIA1	H(FUBP3)|H&K(TIA1)					2.092	PCBP1	0	0.387	3425
chr2_70089058_70089059_+_T_C	ReP	ReP_both_cells_min_0d05	0.08	FUBP3|TIA1	H(FUBP3)|H&K(TIA1)					2.427	PCBP1	0	0.387	3425
chr2_70089058_70089059_+_T_G	ReP	ReP_both_cells_min_0d05	0.08	FUBP3|TIA1	H(FUBP3)|H&K(TIA1)					2.427	PCBP1	0	0.387	3425
chr2_70089060_70089061_+_T_C	ReP	ReP_both_cells_min_0d05	0.08	FUBP3|TIA1	H(FUBP3)|H&K(TIA1)					3.273	PCBP1	0	0.387	3425
chr2_70089060_70089061_+_T_G	ReP	ReP_both_cells_min_0d05	0.08	FUBP3|TIA1	H(FUBP3)|H&K(TIA1)					3.273	PCBP1	0	0.387	3425
chr2_70089061_70089062_+_T_C	ReP	ReP_both_cells_min_0d05	0.08	TIA1	H&K					3.267	PCBP1	0	0.387	3425
chr2_70089061_70089062_+_T_G	ReP	ReP_both_cells_min_0d05	0.08	TIA1	H&K					3.267	PCBP1	0	0.387	3425
chr2_70089062_70089063_+_T_C	ReP	ReP_both_cells_min_0d05	0.08	TIA1	H&K					4.752	PCBP1	0	0.387	3425
chr2_70089062_70089063_+_T_G	ReP	ReP_both_cells_min_0d05	0.08	TIA1	H&K					4.752	PCBP1	0	0.387	3425
chr8_143915279_143915280_-_T_C	ReP	ReP_both_cells_min_0d05	0.08	RBFOX2	H&K	rs1820231176				-0.239	PLEC	0.31275	0.392	3489
chr8_143915280_143915281_-_T_G	ReP	ReP_both_cells_min_0d05	0.08	RBFOX2	H&K					0.553	PLEC	0.31275	0.392	3489
chr8_143915281_143915282_-_G_A	ReP	ReP_both_cells_min_0d05	0.08	RBFOX2	H&K					0.815	PLEC	0.31275	0.392	3489
chr8_143915281_143915282_-_G_C	ReP	ReP_both_cells_min_0d05	0.08	RBFOX2	H&K					0.815	PLEC	0.31275	0.392	3489
chr8_143915281_143915282_-_G_T	ReP	ReP_both_cells_min_0d05	0.08	RBFOX2	H&K					0.815	PLEC	0.31275	0.392	3489
chr8_143915282_143915283_-_T_A	ReP	ReP_both_cells_min_0d05	0.08	RBFOX2	H&K					3.016	PLEC	0.31275	0.392	3489
chr8_143915282_143915283_-_T_C	ReP	ReP_both_cells_min_0d05	0.08	RBFOX2	H&K	rs1261634156	1			3.016	PLEC	0.31275	0.392	3489
chr8_143915282_143915283_-_T_G	ReP	ReP_both_cells_min_0d05	0.08	RBFOX2	H&K					3.016	PLEC	0.31275	0.392	3489
chr8_143915283_143915284_-_A_C	ReP	ReP_both_cells_min_0d05	0.08	RBFOX2	H&K					2.322	PLEC	0.31275	0.392	3489
chr8_143915283_143915284_-_A_G	ReP	ReP_both_cells_min_0d05	0.08	RBFOX2	H&K	rs189205952	135			2.322	PLEC	0.31275	0.392	3489
chr8_143915283_143915284_-_A_T	ReP	ReP_both_cells_min_0d05	0.08	RBFOX2	H&K					2.322	PLEC	0.31275	0.392	3489
chr8_143915284_143915285_-_C_A	ReP	ReP_both_cells_min_0d05	0.08	RBFOX2	H&K					4.76	PLEC	0.31275	0.392	3489
chr8_143915284_143915285_-_C_G	ReP	ReP_both_cells_min_0d05	0.08	RBFOX2	H&K					4.76	PLEC	0.31275	0.392	3489
chr8_143915284_143915285_-_C_T	ReP	ReP_both_cells_min_0d05	0.08	RBFOX2	H&K					4.76	PLEC	0.31275	0.392	3489
chr8_143915285_143915286_-_G_A	ReP	ReP_both_cells_min_0d05	0.08	RBFOX2	H&K					2.46	PLEC	0.31275	0.392	3489
chr8_143915285_143915286_-_G_C	ReP	ReP_both_cells_min_0d05	0.08	RBFOX2	H&K					2.46	PLEC	0.31275	0.392	3489
chr8_143915285_143915286_-_G_T	ReP	ReP_both_cells_min_0d05	0.08	RBFOX2	H&K					2.46	PLEC	0.31275	0.392	3489
chr8_143915286_143915287_-_T_C	ReP	ReP_both_cells_min_0d05	0.08	RBFOX2	H&K					1.208	PLEC	0.31275	0.392	3489
chr8_143915286_143915287_-_T_G	ReP	ReP_both_cells_min_0d05	0.08	RBFOX2	H&K					1.208	PLEC	0.31275	0.392	3489
chr17_28723977_28723978_+_C_A	ReP	ReP_both_cells_min_0d05	0.08	IGF2BP1	H&K					-0.379	RPL23A	0	0.393	3493
chr17_28723977_28723978_+_C_G	ReP	ReP_both_cells_min_0d05	0.08	IGF2BP1	H&K	rs1477849041	1			-0.379	RPL23A	0	0.393	3493
chr17_28723979_28723980_+_C_A	ReP	ReP_both_cells_min_0d05	0.08	IGF2BP1	H&K	rs1327525057	1			0.003	RPL23A	0	0.393	3493
chr17_28723979_28723980_+_C_G	ReP	ReP_both_cells_min_0d05	0.08	IGF2BP1	H&K	rs1327525057	2			0.003	RPL23A	0	0.393	3493
chr17_28723980_28723981_+_A_C	ReP	ReP_both_cells_min_0d05	0.08	IGF2BP1	H&K					0.372	RPL23A	0	0.393	3493
chr17_28723980_28723981_+_A_G	ReP	ReP_both_cells_min_0d05	0.08	IGF2BP1	H&K	rs986818783	3			0.372	RPL23A	0	0.393	3493
chr17_28723980_28723981_+_A_T	ReP	ReP_both_cells_min_0d05	0.08	IGF2BP1	H&K					0.372	RPL23A	0	0.393	3493
chr17_28723981_28723982_+_C_A	ReP	ReP_both_cells_min_0d05	0.08	IGF2BP1	H&K					-1.322	RPL23A	0	0.393	3493
chr17_28723981_28723982_+_C_G	ReP	ReP_both_cells_min_0d05	0.08	IGF2BP1	H&K					-1.322	RPL23A	0	0.393	3493
chr17_28723982_28723983_+_A_C	ReP	ReP_both_cells_min_0d05	0.08	IGF2BP1	H&K					0.363	RPL23A	0	0.393	3493
chr17_28723982_28723983_+_A_G	ReP	ReP_both_cells_min_0d05	0.08	IGF2BP1	H&K	rs1239286848	1			0.363	RPL23A	0	0.393	3493
chr17_28723982_28723983_+_A_T	ReP	ReP_both_cells_min_0d05	0.08	IGF2BP1	H&K					0.363	RPL23A	0	0.393	3493
chr17_28723983_28723984_+_C_A	ReP	ReP_both_cells_min_0d05	0.08	IGF2BP1	H&K	rs1000340537				-0.551	RPL23A	0	0.393	3493
chr17_28723983_28723984_+_C_G	ReP	ReP_both_cells_min_0d05	0.08	IGF2BP1	H&K	rs1000340537				-0.551	RPL23A	0	0.393	3493
chr11_130143709_130143710_+_T_G	ReP	ReP_both_cells_min_0d05	0.08	TIA1	H&K					2.452	APLP2	0.22544	0.393	3500
chr11_130143711_130143712_+_T_C	ReP	ReP_both_cells_min_0d05	0.08	TIA1	H&K					2.594	APLP2	0.22544	0.393	3500
chr11_130143711_130143712_+_T_G	ReP	ReP_both_cells_min_0d05	0.08	TIA1	H&K					2.594	APLP2	0.22544	0.393	3500
chr11_130143712_130143713_+_T_C	ReP	ReP_both_cells_min_0d05	0.08	TIA1	H&K					6.044	APLP2	0.22544	0.393	3500
chr11_130143712_130143713_+_T_G	ReP	ReP_both_cells_min_0d05	0.08	TIA1	H&K					6.044	APLP2	0.22544	0.393	3500
chr11_130144590_130144591_+_T_G	ReP	ReP_both_cells_min_0d05	0.08	TIA1	H&K					-1.185	APLP2	0.22544	0.393	3500
chr11_130144592_130144593_+_T_G	ReP	ReP_both_cells_min_0d05	0.08	TIA1	H&K					1.808	APLP2	0.22544	0.393	3500
chr11_130144593_130144594_+_T_G	ReP	ReP_both_cells_min_0d05	0.08	TIA1	H&K					0.601	APLP2	0.22544	0.393	3500
chr11_130144594_130144595_+_T_G	ReP	ReP_both_cells_min_0d05	0.08	FUBP3|TIA1	H(FUBP3)|H&K(TIA1)					0.745	APLP2	0.22544	0.393	3500
chr11_130144595_130144596_+_T_G	ReP	ReP_both_cells_min_0d05	0.08	FUBP3|TIA1	H(FUBP3)|H&K(TIA1)					-0.335	APLP2	0.22544	0.393	3500
chr11_130144632_130144633_+_A_G	ReP	ReP_both_cells_min_0d05	0.08	TIA1	H&K					0.426	APLP2	0.22544	0.393	3500
chr11_130144634_130144635_+_T_G	ReP	ReP_both_cells_min_0d05	0.08	TIA1	H&K					0.278	APLP2	0.22544	0.393	3500
chr11_130144635_130144636_+_T_G	ReP	ReP_both_cells_min_0d05	0.08	TIA1	H&K					3.002	APLP2	0.22544	0.393	3500
chr11_130144636_130144637_+_T_C	ReP	ReP_both_cells_min_0d05	0.08	TIA1	H&K					-0.288	APLP2	0.22544	0.393	3500
chr11_130144636_130144637_+_T_G	ReP	ReP_both_cells_min_0d05	0.08	TIA1	H&K					-0.288	APLP2	0.22544	0.393	3500
chr11_130144637_130144638_+_T_C	ReP	ReP_both_cells_min_0d05	0.08	TIA1	H&K					3.233	APLP2	0.22544	0.393	3500
chr11_130144637_130144638_+_T_G	ReP	ReP_both_cells_min_0d05	0.08	TIA1	H&K					3.233	APLP2	0.22544	0.393	3500
chr11_130144639_130144640_+_T_C	ReP	ReP_both_cells_min_0d05	0.08	TIA1	H&K					4.038	APLP2	0.22544	0.393	3500
chr11_130144639_130144640_+_T_G	ReP	ReP_both_cells_min_0d05	0.08	TIA1	H&K					4.038	APLP2	0.22544	0.393	3500
chr11_130144640_130144641_+_T_C	ReP	ReP_both_cells_min_0d05	0.08	TIA1	H&K					2.223	APLP2	0.22544	0.393	3500
chr11_130144640_130144641_+_T_G	ReP	ReP_both_cells_min_0d05	0.08	TIA1	H&K					2.223	APLP2	0.22544	0.393	3500
chr10_74118802_74118803_+_C_G	ReP	ReP_both_cells_min_0d05	0.08	IGF2BP1	H&K					0.05	VCL	0.25352	0.396	3533
chr10_74118803_74118804_+_A_C	ReP	ReP_both_cells_min_0d05	0.08	IGF2BP1	H&K					0.891	VCL	0.25352	0.396	3533
chr10_74118803_74118804_+_A_G	ReP	ReP_both_cells_min_0d05	0.08	IGF2BP1	H&K					0.891	VCL	0.25352	0.396	3533
chr10_74118804_74118805_+_C_A	ReP	ReP_both_cells_min_0d05	0.08	IGF2BP1	H&K					-0.72	VCL	0.25352	0.396	3533
chr10_74118804_74118805_+_C_G	ReP	ReP_both_cells_min_0d05	0.08	IGF2BP1	H&K					-0.72	VCL	0.25352	0.396	3533
chr10_74118804_74118805_+_C_T	ReP	ReP_both_cells_min_0d05	0.08	IGF2BP1	H&K					-0.72	VCL	0.25352	0.396	3533
chr10_74118805_74118806_+_A_C	ReP	ReP_both_cells_min_0d05	0.08	IGF2BP1	H&K					-0.126	VCL	0.25352	0.396	3533
chr10_74118805_74118806_+_A_G	ReP	ReP_both_cells_min_0d05	0.08	IGF2BP1	H&K					-0.126	VCL	0.25352	0.396	3533
chr10_74118805_74118806_+_A_T	ReP	ReP_both_cells_min_0d05	0.08	IGF2BP1	H&K					-0.126	VCL	0.25352	0.396	3533
chr10_74118806_74118807_+_A_G	ReP	ReP_both_cells_min_0d05	0.08	IGF2BP1	H&K	rs1194313814	1			-0.422	VCL	0.25352	0.396	3533
chr10_74118807_74118808_+_T_A	ReP	ReP_both_cells_min_0d05	0.08	IGF2BP1	H&K					0.255	VCL	0.25352	0.396	3533
chr10_74118807_74118808_+_T_G	ReP	ReP_both_cells_min_0d05	0.08	IGF2BP1	H&K					0.255	VCL	0.25352	0.396	3533
chr10_74118808_74118809_+_A_C	ReP	ReP_both_cells_min_0d05	0.08	IGF2BP1	H&K					0.49	VCL	0.25352	0.396	3533
chr10_74118808_74118809_+_A_G	ReP	ReP_both_cells_min_0d05	0.08	IGF2BP1	H&K					0.49	VCL	0.25352	0.396	3533
chr10_74118808_74118809_+_A_T	ReP	ReP_both_cells_min_0d05	0.08	IGF2BP1	H&K					0.49	VCL	0.25352	0.396	3533
chr10_74118809_74118810_+_T_G	ReP	ReP_both_cells_min_0d05	0.08	IGF2BP1	H&K					0.078	VCL	0.25352	0.396	3533
chr3_129277605_129277606_+_T_G	ReP	ReP_both_cells_min_0d05	0.08	TIA1	H&K					0.099	COPG1	0.23964	0.397	3543
chr3_129277606_129277607_+_T_G	ReP	ReP_both_cells_min_0d05	0.08	TIA1	H&K					2.688	COPG1	0.23964	0.397	3543
chr3_129277607_129277608_+_T_G	ReP	ReP_both_cells_min_0d05	0.08	TIA1	H&K					0.01	COPG1	0.23964	0.397	3543
chr2_152655492_152655493_-_T_C	ReP	ReP_both_cells_min_0d05	0.08	TIA1	H&K					1.082	PRPF40A	0.25584	0.4	3586
chr2_152655492_152655493_-_T_G	ReP	ReP_both_cells_min_0d05	0.08	TIA1	H&K					1.082	PRPF40A	0.25584	0.4	3586
chr2_152655493_152655494_-_T_A	ReP	ReP_both_cells_min_0d05	0.08	TIA1	H&K					2.464	PRPF40A	0.25584	0.4	3586
chr2_152655493_152655494_-_T_C	ReP	ReP_both_cells_min_0d05	0.08	TIA1	H&K					2.464	PRPF40A	0.25584	0.4	3586
chr2_152655493_152655494_-_T_G	ReP	ReP_both_cells_min_0d05	0.08	TIA1	H&K					2.464	PRPF40A	0.25584	0.4	3586
chr2_152655494_152655495_-_T_C	ReP	ReP_both_cells_min_0d05	0.08	TIA1	H&K					1.165	PRPF40A	0.25584	0.4	3586
chr2_152655494_152655495_-_T_G	ReP	ReP_both_cells_min_0d05	0.08	TIA1	H&K					1.165	PRPF40A	0.25584	0.4	3586
chr2_152655495_152655496_-_T_G	ReP	ReP_both_cells_min_0d05	0.08	TIA1	H&K					0.969	PRPF40A	0.25584	0.4	3586
chr2_152655496_152655497_-_T_G	ReP	ReP_both_cells_min_0d05	0.08	TIA1	H&K					0.328	PRPF40A	0.25584	0.4	3586
chr2_152655497_152655498_-_T_G	ReP	ReP_both_cells_min_0d05	0.08	TIA1	H&K	rs1684844505				1.684	PRPF40A	0.25584	0.4	3586
chr2_152655498_152655499_-_T_A	ReP	ReP_both_cells_min_0d05	0.08	TIA1	H&K					2.89	PRPF40A	0.25584	0.4	3586
chr2_152655498_152655499_-_T_C	ReP	ReP_both_cells_min_0d05	0.08	TIA1	H&K					2.89	PRPF40A	0.25584	0.4	3586
chr2_152655498_152655499_-_T_G	ReP	ReP_both_cells_min_0d05	0.08	TIA1	H&K					2.89	PRPF40A	0.25584	0.4	3586
chr1_228098244_228098245_+_T_G	ReP	ReP_both_cells_min_0d05	0.08	TIA1	H&K					4.732	ARF1	0	0.402	3600
chr1_228098246_228098247_+_T_G	ReP	ReP_both_cells_min_0d05	0.08	TIA1	H&K	rs1046213668	2			6.46	ARF1	0	0.402	3600
chr1_228098247_228098248_+_T_G	ReP	ReP_both_cells_min_0d05	0.08	TIA1	H&K					2.027	ARF1	0	0.402	3600
chr1_228098248_228098249_+_T_C	ReP	ReP_both_cells_min_0d05	0.08	TIA1	H&K					6.46	ARF1	0	0.402	3600
chr1_228098248_228098249_+_T_G	ReP	ReP_both_cells_min_0d05	0.08	TIA1	H&K					6.46	ARF1	0	0.402	3600
chr1_228098249_228098250_+_T_C	ReP	ReP_both_cells_min_0d05	0.08	TIA1	H&K					4.667	ARF1	0	0.402	3600
chr1_228098249_228098250_+_T_G	ReP	ReP_both_cells_min_0d05	0.08	TIA1	H&K					4.667	ARF1	0	0.402	3600
chr1_228098250_228098251_+_T_G	ReP	ReP_both_cells_min_0d05	0.08	TIA1	H&K	rs1251851861	1			3.159	ARF1	0	0.402	3600
chr1_228098998_228098999_+_T_G	ReP	ReP_both_cells_min_0d05	0.08	TIA1	H&K					4.135	ARF1	0	0.402	3600
chr1_228099000_228099001_+_T_G	ReP	ReP_both_cells_min_0d05	0.08	TIA1	H&K					3.027	ARF1	0	0.402	3600
chr1_228099001_228099002_+_T_G	ReP	ReP_both_cells_min_0d05	0.08	TIA1	H&K					3.93	ARF1	0	0.402	3600
chr1_228099002_228099003_+_T_G	ReP	ReP_both_cells_min_0d05	0.08	TIA1	H&K					4.045	ARF1	0	0.402	3600
chr1_228099003_228099004_+_T_G	ReP	ReP_both_cells_min_0d05	0.08	TIA1	H&K					5.626	ARF1	0	0.402	3600
chr13_113323243_113323244_+_T_G	ReP	ReP_both_cells_min_0d05	0.08	TIA1	H&K					1.575	LAMP1	0.12848	0.404	3616
chr13_113323245_113323246_+_T_G	ReP	ReP_both_cells_min_0d05	0.08	TIA1	H&K					1.631	LAMP1	0.12848	0.404	3616
chr13_113323246_113323247_+_T_C	ReP	ReP_both_cells_min_0d05	0.08	TIA1	H&K					3.874	LAMP1	0.12848	0.404	3616
chr13_113323246_113323247_+_T_G	ReP	ReP_both_cells_min_0d05	0.08	TIA1	H&K					3.874	LAMP1	0.12848	0.404	3616
chr20_44499702_44499703_-_T_C	ReP	ReP_both_cells_min_0d05	0.08	TIA1	H&K					-0.151	SERINC3	0.17735	0.406	3644
chr20_44499702_44499703_-_T_G	ReP	ReP_both_cells_min_0d05	0.08	TIA1	H&K					-0.151	SERINC3	0.17735	0.406	3644
chr20_44499703_44499704_-_T_C	ReP	ReP_both_cells_min_0d05	0.08	TIA1	H&K					-0.038	SERINC3	0.17735	0.406	3644
chr20_44499703_44499704_-_T_G	ReP	ReP_both_cells_min_0d05	0.08	TIA1	H&K					-0.038	SERINC3	0.17735	0.406	3644
chr20_44499704_44499705_-_T_A	ReP	ReP_both_cells_min_0d05	0.08	TIA1	H&K					0.586	SERINC3	0.17735	0.406	3644
chr20_44499704_44499705_-_T_C	ReP	ReP_both_cells_min_0d05	0.08	TIA1	H&K					0.586	SERINC3	0.17735	0.406	3644
chr20_44499704_44499705_-_T_G	ReP	ReP_both_cells_min_0d05	0.08	TIA1	H&K					0.586	SERINC3	0.17735	0.406	3644
chr20_44499705_44499706_-_T_G	ReP	ReP_both_cells_min_0d05	0.08	TIA1	H&K					2.527	SERINC3	0.17735	0.406	3644
chr20_44499706_44499707_-_T_C	ReP	ReP_both_cells_min_0d05	0.08	TIA1	H&K					0.496	SERINC3	0.17735	0.406	3644
chr20_44499706_44499707_-_T_G	ReP	ReP_both_cells_min_0d05	0.08	TIA1	H&K	rs1243314546	19			0.496	SERINC3	0.17735	0.406	3644
chr20_44499707_44499708_-_T_C	ReP	ReP_both_cells_min_0d05	0.08	TIA1	H&K					0.227	SERINC3	0.17735	0.406	3644
chr20_44499707_44499708_-_T_G	ReP	ReP_both_cells_min_0d05	0.08	TIA1	H&K					0.227	SERINC3	0.17735	0.406	3644
chr20_44499708_44499709_-_T_A	ReP	ReP_both_cells_min_0d05	0.08	TIA1	H&K					-0.235	SERINC3	0.17735	0.406	3644
chr20_44499708_44499709_-_T_C	ReP	ReP_both_cells_min_0d05	0.08	TIA1	H&K					-0.235	SERINC3	0.17735	0.406	3644
chr20_44499708_44499709_-_T_G	ReP	ReP_both_cells_min_0d05	0.08	TIA1	H&K					-0.235	SERINC3	0.17735	0.406	3644
[truncated: 82,572 more rows]

## Sheet: PAS
hg38_var_id	category	sub_category	sub_cat_imaps_threshold	polyA_site	rsid	allele_count_gnomAD	gwas_count	clinvar_clin_sig	phylop_100	gene_symbol	oe_lof	oe_lof_upper	oe_lof_upper_rank
chr10_110604609_110604610_+_A_C	PAS	PAS_lost_prim_cons	0.06	chr10_110604633_110604634_+					4.945	SMC3	0	0.037	2
chr10_110604609_110604610_+_A_G	PAS	PAS_lost_prim_cons	0.06	chr10_110604633_110604634_+	rs1476835948	4			4.945	SMC3	0	0.037	2
chr10_110604609_110604610_+_A_T	PAS	PAS_lost_prim_cons	0.06	chr10_110604633_110604634_+					4.945	SMC3	0	0.037	2
chr10_110604610_110604611_+_T_C	PAS	PAS_lost_prim_cons	0.06	chr10_110604633_110604634_+	rs538368899				3.99	SMC3	0	0.037	2
chr10_110604610_110604611_+_T_G	PAS	PAS_lost_prim_cons	0.06	chr10_110604633_110604634_+					3.99	SMC3	0	0.037	2
chr10_110604611_110604612_+_T_C	PAS	PAS_lost_prim_cons	0.06	chr10_110604633_110604634_+					2.052	SMC3	0	0.037	2
chr10_110604611_110604612_+_T_G	PAS	PAS_lost_prim_cons	0.06	chr10_110604633_110604634_+					2.052	SMC3	0	0.037	2
chr10_110604612_110604613_+_A_C	PAS	PAS_lost_prim_cons	0.06	chr10_110604633_110604634_+					6.504	SMC3	0	0.037	2
chr10_110604612_110604613_+_A_G	PAS	PAS_lost_prim_cons	0.06	chr10_110604633_110604634_+	rs900508227	1			6.504	SMC3	0	0.037	2
chr10_110604612_110604613_+_A_T	PAS	PAS_lost_prim_cons	0.06	chr10_110604633_110604634_+					6.504	SMC3	0	0.037	2
chr10_110604613_110604614_+_A_C	PAS	PAS_lost_prim_cons	0.06	chr10_110604633_110604634_+					6.418	SMC3	0	0.037	2
chr10_110604613_110604614_+_A_G	PAS	PAS_lost_prim_cons	0.06	chr10_110604633_110604634_+					6.418	SMC3	0	0.037	2
chr10_110604613_110604614_+_A_T	PAS	PAS_lost_prim_cons	0.06	chr10_110604633_110604634_+					6.418	SMC3	0	0.037	2
chr10_110604614_110604615_+_A_C	PAS	PAS_lost_prim_cons	0.06	chr10_110604633_110604634_+					4.746	SMC3	0	0.037	2
chr10_110604614_110604615_+_A_G	PAS	PAS_lost_prim_cons	0.06	chr10_110604633_110604634_+	rs1377621749	1			4.746	SMC3	0	0.037	2
chr10_110604614_110604615_+_A_T	PAS	PAS_lost_prim_cons	0.06	chr10_110604633_110604634_+					4.746	SMC3	0	0.037	2
chr1_40240898_40240899_+_A_C	PAS	PAS_lost_prim_cons	0.06	chr1_40240920_40240921_+					7.08	RLF	0	0.04	4
chr1_40240898_40240899_+_A_G	PAS	PAS_lost_prim_cons	0.06	chr1_40240920_40240921_+					7.08	RLF	0	0.04	4
chr1_40240898_40240899_+_A_T	PAS	PAS_lost_prim_cons	0.06	chr1_40240920_40240921_+	rs916891860				7.08	RLF	0	0.04	4
chr1_40240899_40240900_+_A_C	PAS	PAS_lost_prim_cons	0.06	chr1_40240920_40240921_+					7.08	RLF	0	0.04	4
chr1_40240899_40240900_+_A_G	PAS	PAS_lost_prim_cons	0.06	chr1_40240920_40240921_+					7.08	RLF	0	0.04	4
chr1_40240900_40240901_+_T_C	PAS	PAS_lost_prim_cons	0.06	chr1_40240920_40240921_+					5.776	RLF	0	0.04	4
chr1_40240900_40240901_+_T_G	PAS	PAS_lost_prim_cons	0.06	chr1_40240920_40240921_+					5.776	RLF	0	0.04	4
chr1_40240901_40240902_+_A_C	PAS	PAS_lost_prim_cons	0.06	chr1_40240920_40240921_+					7.08	RLF	0	0.04	4
chr1_40240901_40240902_+_A_G	PAS	PAS_lost_prim_cons	0.06	chr1_40240920_40240921_+					7.08	RLF	0	0.04	4
chr1_40240901_40240902_+_A_T	PAS	PAS_lost_prim_cons	0.06	chr1_40240920_40240921_+					7.08	RLF	0	0.04	4
chr1_40240902_40240903_+_A_C	PAS	PAS_lost_prim_cons	0.06	chr1_40240920_40240921_+					5.383	RLF	0	0.04	4
chr1_40240902_40240903_+_A_G	PAS	PAS_lost_prim_cons	0.06	chr1_40240920_40240921_+					5.383	RLF	0	0.04	4
chr1_40240902_40240903_+_A_T	PAS	PAS_lost_prim_cons	0.06	chr1_40240920_40240921_+					5.383	RLF	0	0.04	4
chr1_40240903_40240904_+_A_C	PAS	PAS_lost_prim_cons	0.06	chr1_40240920_40240921_+					5.158	RLF	0	0.04	4
chr1_40240903_40240904_+_A_G	PAS	PAS_lost_prim_cons	0.06	chr1_40240920_40240921_+					5.158	RLF	0	0.04	4
chr1_40240903_40240904_+_A_T	PAS	PAS_lost_prim_cons	0.06	chr1_40240920_40240921_+					5.158	RLF	0	0.04	4
chr11_83185772_83185773_+_A_C	PAS	PAS_lost_prim_cons	0.06	chr11_83185793_83185794_+					4.056	PCF11	0	0.04	5
chr11_83185772_83185773_+_A_G	PAS	PAS_lost_prim_cons	0.06	chr11_83185793_83185794_+					4.056	PCF11	0	0.04	5
chr11_83185772_83185773_+_A_T	PAS	PAS_lost_prim_cons	0.06	chr11_83185793_83185794_+					4.056	PCF11	0	0.04	5
chr11_83185773_83185774_+_A_C	PAS	PAS_lost_prim_cons	0.06	chr11_83185793_83185794_+					5.722	PCF11	0	0.04	5
chr11_83185773_83185774_+_A_G	PAS	PAS_lost_prim_cons	0.06	chr11_83185793_83185794_+					5.722	PCF11	0	0.04	5
chr11_83185774_83185775_+_T_C	PAS	PAS_lost_prim_cons	0.06	chr11_83185793_83185794_+					3.411	PCF11	0	0.04	5
chr11_83185774_83185775_+_T_G	PAS	PAS_lost_prim_cons	0.06	chr11_83185793_83185794_+					3.411	PCF11	0	0.04	5
chr11_83185775_83185776_+_A_C	PAS	PAS_lost_prim_cons	0.06	chr11_83185793_83185794_+					5.722	PCF11	0	0.04	5
chr11_83185775_83185776_+_A_G	PAS	PAS_lost_prim_cons	0.06	chr11_83185793_83185794_+					5.722	PCF11	0	0.04	5
chr11_83185775_83185776_+_A_T	PAS	PAS_lost_prim_cons	0.06	chr11_83185793_83185794_+					5.722	PCF11	0	0.04	5
chr11_83185776_83185777_+_A_C	PAS	PAS_lost_prim_cons	0.06	chr11_83185793_83185794_+					3.907	PCF11	0	0.04	5
chr11_83185776_83185777_+_A_G	PAS	PAS_lost_prim_cons	0.06	chr11_83185793_83185794_+					3.907	PCF11	0	0.04	5
chr11_83185776_83185777_+_A_T	PAS	PAS_lost_prim_cons	0.06	chr11_83185793_83185794_+					3.907	PCF11	0	0.04	5
chr11_83185777_83185778_+_A_C	PAS	PAS_lost_prim_cons	0.06	chr11_83185793_83185794_+					3.925	PCF11	0	0.04	5
chr11_83185777_83185778_+_A_G	PAS	PAS_lost_prim_cons	0.06	chr11_83185793_83185794_+					3.925	PCF11	0	0.04	5
chr11_83185777_83185778_+_A_T	PAS	PAS_lost_prim_cons	0.06	chr11_83185793_83185794_+					3.925	PCF11	0	0.04	5
chr3_172400673_172400674_+_A_C	PAS	PAS_lost_prim_cons	0.06	chr3_172400696_172400697_+					8.474	FNDC3B	0	0.042	6
chr3_172400673_172400674_+_A_G	PAS	PAS_lost_prim_cons	0.06	chr3_172400696_172400697_+					8.474	FNDC3B	0	0.042	6
chr3_172400673_172400674_+_A_T	PAS	PAS_lost_prim_cons	0.06	chr3_172400696_172400697_+					8.474	FNDC3B	0	0.042	6
chr3_172400674_172400675_+_A_C	PAS	PAS_lost_prim_cons	0.06	chr3_172400696_172400697_+					8.474	FNDC3B	0	0.042	6
chr3_172400674_172400675_+_A_G	PAS	PAS_lost_prim_cons	0.06	chr3_172400696_172400697_+					8.474	FNDC3B	0	0.042	6
chr3_172400675_172400676_+_T_C	PAS	PAS_lost_prim_cons	0.06	chr3_172400696_172400697_+					7.276	FNDC3B	0	0.042	6
chr3_172400675_172400676_+_T_G	PAS	PAS_lost_prim_cons	0.06	chr3_172400696_172400697_+					7.276	FNDC3B	0	0.042	6
chr3_172400676_172400677_+_A_C	PAS	PAS_lost_prim_cons	0.06	chr3_172400696_172400697_+					8.474	FNDC3B	0	0.042	6
chr3_172400676_172400677_+_A_G	PAS	PAS_lost_prim_cons	0.06	chr3_172400696_172400697_+					8.474	FNDC3B	0	0.042	6
chr3_172400676_172400677_+_A_T	PAS	PAS_lost_prim_cons	0.06	chr3_172400696_172400697_+					8.474	FNDC3B	0	0.042	6
chr3_172400677_172400678_+_A_C	PAS	PAS_lost_prim_cons	0.06	chr3_172400696_172400697_+	rs1736526618				8.474	FNDC3B	0	0.042	6
chr3_172400677_172400678_+_A_G	PAS	PAS_lost_prim_cons	0.06	chr3_172400696_172400697_+					8.474	FNDC3B	0	0.042	6
chr3_172400677_172400678_+_A_T	PAS	PAS_lost_prim_cons	0.06	chr3_172400696_172400697_+					8.474	FNDC3B	0	0.042	6
chr3_172400678_172400679_+_A_C	PAS	PAS_lost_prim_cons	0.06	chr3_172400696_172400697_+					8.474	FNDC3B	0	0.042	6
chr3_172400678_172400679_+_A_G	PAS	PAS_lost_prim_cons	0.06	chr3_172400696_172400697_+					8.474	FNDC3B	0	0.042	6
chr3_172400678_172400679_+_A_T	PAS	PAS_lost_prim_cons	0.06	chr3_172400696_172400697_+					8.474	FNDC3B	0	0.042	6
chr11_77660023_77660024_-_A_C	PAS	PAS_lost_prim_cons	0.06	chr11_77660008_77660009_-					4.648	RSF1	0	0.044	8
chr11_77660023_77660024_-_A_G	PAS	PAS_lost_prim_cons	0.06	chr11_77660008_77660009_-					4.648	RSF1	0	0.044	8
chr11_77660024_77660025_-_A_C	PAS	PAS_lost_prim_cons	0.06	chr11_77660008_77660009_-					4.648	RSF1	0	0.044	8
chr11_77660024_77660025_-_A_G	PAS	PAS_lost_prim_cons	0.06	chr11_77660008_77660009_-	rs1959217512				4.648	RSF1	0	0.044	8
chr11_77660025_77660026_-_T_C	PAS	PAS_lost_prim_cons	0.06	chr11_77660008_77660009_-	rs1358080071	1			5.453	RSF1	0	0.044	8
chr11_77660025_77660026_-_T_G	PAS	PAS_lost_prim_cons	0.06	chr11_77660008_77660009_-					5.453	RSF1	0	0.044	8
chr11_77660026_77660027_-_A_C	PAS	PAS_lost_prim_cons	0.06	chr11_77660008_77660009_-					4.648	RSF1	0	0.044	8
chr11_77660026_77660027_-_A_G	PAS	PAS_lost_prim_cons	0.06	chr11_77660008_77660009_-					4.648	RSF1	0	0.044	8
chr11_77660027_77660028_-_A_C	PAS	PAS_lost_prim_cons	0.06	chr11_77660008_77660009_-					4.648	RSF1	0	0.044	8
chr11_77660027_77660028_-_A_G	PAS	PAS_lost_prim_cons	0.06	chr11_77660008_77660009_-					4.648	RSF1	0	0.044	8
chr11_77660027_77660028_-_A_T	PAS	PAS_lost_prim_cons	0.06	chr11_77660008_77660009_-					4.648	RSF1	0	0.044	8
chr2_182924903_182924904_-_A_C	PAS	PAS_lost_prim_cons	0.06	chr2_182924886_182924887_-					4.751	NCKAP1	0	0.044	9
chr2_182924903_182924904_-_A_G	PAS	PAS_lost_prim_cons	0.06	chr2_182924886_182924887_-					4.751	NCKAP1	0	0.044	9
chr2_182924903_182924904_-_A_T	PAS	PAS_lost_prim_cons	0.06	chr2_182924886_182924887_-					4.751	NCKAP1	0	0.044	9
chr2_182924904_182924905_-_A_C	PAS	PAS_lost_prim_cons	0.06	chr2_182924886_182924887_-					6.389	NCKAP1	0	0.044	9
chr2_182924904_182924905_-_A_G	PAS	PAS_lost_prim_cons	0.06	chr2_182924886_182924887_-					6.389	NCKAP1	0	0.044	9
chr2_182924904_182924905_-_A_T	PAS	PAS_lost_prim_cons	0.06	chr2_182924886_182924887_-					6.389	NCKAP1	0	0.044	9
chr2_182924905_182924906_-_A_C	PAS	PAS_lost_prim_cons	0.06	chr2_182924886_182924887_-					6.389	NCKAP1	0	0.044	9
chr2_182924905_182924906_-_A_G	PAS	PAS_lost_prim_cons	0.06	chr2_182924886_182924887_-					6.389	NCKAP1	0	0.044	9
chr2_182924905_182924906_-_A_T	PAS	PAS_lost_prim_cons	0.06	chr2_182924886_182924887_-					6.389	NCKAP1	0	0.044	9
chr2_182924906_182924907_-_T_C	PAS	PAS_lost_prim_cons	0.06	chr2_182924886_182924887_-					7.428	NCKAP1	0	0.044	9
chr2_182924906_182924907_-_T_G	PAS	PAS_lost_prim_cons	0.06	chr2_182924886_182924887_-					7.428	NCKAP1	0	0.044	9
chr2_182924907_182924908_-_A_C	PAS	PAS_lost_prim_cons	0.06	chr2_182924886_182924887_-					4.263	NCKAP1	0	0.044	9
chr2_182924908_182924909_-_A_C	PAS	PAS_lost_prim_cons	0.06	chr2_182924886_182924887_-					6.389	NCKAP1	0	0.044	9
chr2_182924908_182924909_-_A_G	PAS	PAS_lost_prim_cons	0.06	chr2_182924886_182924887_-					6.389	NCKAP1	0	0.044	9
chr2_182924908_182924909_-_A_T	PAS	PAS_lost_prim_cons	0.06	chr2_182924886_182924887_-					6.389	NCKAP1	0	0.044	9
chr11_67257959_67257960_+_A_C	PAS	PAS_lost_prim_cons	0.06	chr11_67257988_67257989_+					3.495	KDM2A	0	0.045	10
chr11_67257959_67257960_+_A_G	PAS	PAS_lost_prim_cons	0.06	chr11_67257988_67257989_+	rs957450127	3			3.495	KDM2A	0	0.045	10
chr11_67257959_67257960_+_A_T	PAS	PAS_lost_prim_cons	0.06	chr11_67257988_67257989_+					3.495	KDM2A	0	0.045	10
chr11_67257960_67257961_+_A_C	PAS	PAS_lost_prim_cons	0.06	chr11_67257988_67257989_+					2.493	KDM2A	0	0.045	10
chr11_67257960_67257961_+_A_G	PAS	PAS_lost_prim_cons	0.06	chr11_67257988_67257989_+	rs184787646	86			2.493	KDM2A	0	0.045	10
chr11_67257961_67257962_+_T_C	PAS	PAS_lost_prim_cons	0.06	chr11_67257988_67257989_+					1.486	KDM2A	0	0.045	10
chr11_67257961_67257962_+_T_G	PAS	PAS_lost_prim_cons	0.06	chr11_67257988_67257989_+					1.486	KDM2A	0	0.045	10
chr11_67257962_67257963_+_A_C	PAS	PAS_lost_prim_cons	0.06	chr11_67257988_67257989_+					5.081	KDM2A	0	0.045	10
chr11_67257962_67257963_+_A_G	PAS	PAS_lost_prim_cons	0.06	chr11_67257988_67257989_+					5.081	KDM2A	0	0.045	10
chr11_67257963_67257964_+_A_C	PAS	PAS_lost_prim_cons	0.06	chr11_67257988_67257989_+	rs1392289599	2			3.283	KDM2A	0	0.045	10
chr11_67257963_67257964_+_A_G	PAS	PAS_lost_prim_cons	0.06	chr11_67257988_67257989_+	rs1392289599				3.283	KDM2A	0	0.045	10
chr11_67257963_67257964_+_A_T	PAS	PAS_lost_prim_cons	0.06	chr11_67257988_67257989_+					3.283	KDM2A	0	0.045	10
chr11_67257964_67257965_+_A_C	PAS	PAS_lost_prim_cons	0.06	chr11_67257988_67257989_+					2.812	KDM2A	0	0.045	10
chr11_67257964_67257965_+_A_G	PAS	PAS_lost_prim_cons	0.06	chr11_67257988_67257989_+					2.812	KDM2A	0	0.045	10
chr11_67257964_67257965_+_A_T	PAS	PAS_lost_prim_cons	0.06	chr11_67257988_67257989_+					2.812	KDM2A	0	0.045	10
chr19_15236856_15236857_-_A_C	PAS	PAS_lost_prim_cons	0.06	chr19_15236837_15236838_-					5.406	BRD4	0	0.048	11
chr19_15236856_15236857_-_A_G	PAS	PAS_lost_prim_cons	0.06	chr19_15236837_15236838_-					5.406	BRD4	0	0.048	11
chr19_15236856_15236857_-_A_T	PAS	PAS_lost_prim_cons	0.06	chr19_15236837_15236838_-					5.406	BRD4	0	0.048	11
chr19_15236857_15236858_-_A_C	PAS	PAS_lost_prim_cons	0.06	chr19_15236837_15236838_-					5.406	BRD4	0	0.048	11
chr19_15236857_15236858_-_A_G	PAS	PAS_lost_prim_cons	0.06	chr19_15236837_15236838_-					5.406	BRD4	0	0.048	11
chr19_15236857_15236858_-_A_T	PAS	PAS_lost_prim_cons	0.06	chr19_15236837_15236838_-					5.406	BRD4	0	0.048	11
chr19_15236858_15236859_-_A_C	PAS	PAS_lost_prim_cons	0.06	chr19_15236837_15236838_-					5.406	BRD4	0	0.048	11
chr19_15236858_15236859_-_A_G	PAS	PAS_lost_prim_cons	0.06	chr19_15236837_15236838_-					5.406	BRD4	0	0.048	11
chr19_15236858_15236859_-_A_T	PAS	PAS_lost_prim_cons	0.06	chr19_15236837_15236838_-					5.406	BRD4	0	0.048	11
chr19_15236859_15236860_-_T_C	PAS	PAS_lost_prim_cons	0.06	chr19_15236837_15236838_-					6.274	BRD4	0	0.048	11
chr19_15236859_15236860_-_T_G	PAS	PAS_lost_prim_cons	0.06	chr19_15236837_15236838_-					6.274	BRD4	0	0.048	11
chr19_15236860_15236861_-_A_C	PAS	PAS_lost_prim_cons	0.06	chr19_15236837_15236838_-					5.406	BRD4	0	0.048	11
chr19_15236860_15236861_-_A_G	PAS	PAS_lost_prim_cons	0.06	chr19_15236837_15236838_-	rs1310541432	1			5.406	BRD4	0	0.048	11
chr19_15236861_15236862_-_A_C	PAS	PAS_lost_prim_cons	0.06	chr19_15236837_15236838_-					5.406	BRD4	0	0.048	11
chr19_15236861_15236862_-_A_G	PAS	PAS_lost_prim_cons	0.06	chr19_15236837_15236838_-					5.406	BRD4	0	0.048	11
chr19_15236861_15236862_-_A_T	PAS	PAS_lost_prim_cons	0.06	chr19_15236837_15236838_-					5.406	BRD4	0	0.048	11
chr15_48410097_48410098_-_A_C	PAS	PAS_lost_prim_cons	0.06	chr15_48410072_48410073_-					6.864	FBN1	0.018895	0.049	13
chr15_48410097_48410098_-_A_G	PAS	PAS_lost_prim_cons	0.06	chr15_48410072_48410073_-					6.864	FBN1	0.018895	0.049	13
chr15_48410097_48410098_-_A_T	PAS	PAS_lost_prim_cons	0.06	chr15_48410072_48410073_-					6.864	FBN1	0.018895	0.049	13
chr15_48410098_48410099_-_A_C	PAS	PAS_lost_prim_cons	0.06	chr15_48410072_48410073_-					6.864	FBN1	0.018895	0.049	13
chr15_48410098_48410099_-_A_G	PAS	PAS_lost_prim_cons	0.06	chr15_48410072_48410073_-					6.864	FBN1	0.018895	0.049	13
chr15_48410098_48410099_-_A_T	PAS	PAS_lost_prim_cons	0.06	chr15_48410072_48410073_-					6.864	FBN1	0.018895	0.049	13
chr15_48410099_48410100_-_A_C	PAS	PAS_lost_prim_cons	0.06	chr15_48410072_48410073_-					6.864	FBN1	0.018895	0.049	13
chr15_48410099_48410100_-_A_G	PAS	PAS_lost_prim_cons	0.06	chr15_48410072_48410073_-					6.864	FBN1	0.018895	0.049	13
chr15_48410100_48410101_-_T_C	PAS	PAS_lost_prim_cons	0.06	chr15_48410072_48410073_-					6.237	FBN1	0.018895	0.049	13
chr15_48410100_48410101_-_T_G	PAS	PAS_lost_prim_cons	0.06	chr15_48410072_48410073_-					6.237	FBN1	0.018895	0.049	13
chr15_48410101_48410102_-_A_C	PAS	PAS_lost_prim_cons	0.06	chr15_48410072_48410073_-					6.864	FBN1	0.018895	0.049	13
chr15_48410101_48410102_-_A_G	PAS	PAS_lost_prim_cons	0.06	chr15_48410072_48410073_-					6.864	FBN1	0.018895	0.049	13
chr15_48410102_48410103_-_A_C	PAS	PAS_lost_prim_cons	0.06	chr15_48410072_48410073_-					6.864	FBN1	0.018895	0.049	13
chr15_48410102_48410103_-_A_G	PAS	PAS_lost_prim_cons	0.06	chr15_48410072_48410073_-					6.864	FBN1	0.018895	0.049	13
chr15_48410102_48410103_-_A_T	PAS	PAS_lost_prim_cons	0.06	chr15_48410072_48410073_-					6.864	FBN1	0.018895	0.049	13
chr2_61477948_61477949_-_A_C	PAS	PAS_lost_prim_cons	0.06	chr2_61477933_61477934_-					5.374	XPO1	0	0.051	14
chr2_61477948_61477949_-_A_G	PAS	PAS_lost_prim_cons	0.06	chr2_61477933_61477934_-					5.374	XPO1	0	0.051	14
chr2_61477948_61477949_-_A_T	PAS	PAS_lost_prim_cons	0.06	chr2_61477933_61477934_-					5.374	XPO1	0	0.051	14
chr2_61477949_61477950_-_A_C	PAS	PAS_lost_prim_cons	0.06	chr2_61477933_61477934_-					5.491	XPO1	0	0.051	14
chr2_61477949_61477950_-_A_G	PAS	PAS_lost_prim_cons	0.06	chr2_61477933_61477934_-					5.491	XPO1	0	0.051	14
chr2_61477949_61477950_-_A_T	PAS	PAS_lost_prim_cons	0.06	chr2_61477933_61477934_-					5.491	XPO1	0	0.051	14
chr2_61477950_61477951_-_A_C	PAS	PAS_lost_prim_cons	0.06	chr2_61477933_61477934_-					2.073	XPO1	0	0.051	14
chr2_61477950_61477951_-_A_G	PAS	PAS_lost_prim_cons	0.06	chr2_61477933_61477934_-					2.073	XPO1	0	0.051	14
chr2_61477950_61477951_-_A_T	PAS	PAS_lost_prim_cons	0.06	chr2_61477933_61477934_-					2.073	XPO1	0	0.051	14
chr2_61477951_61477952_-_T_C	PAS	PAS_lost_prim_cons	0.06	chr2_61477933_61477934_-					4.28	XPO1	0	0.051	14
chr2_61477951_61477952_-_T_G	PAS	PAS_lost_prim_cons	0.06	chr2_61477933_61477934_-					4.28	XPO1	0	0.051	14
chr2_61477952_61477953_-_A_C	PAS	PAS_lost_prim_cons	0.06	chr2_61477933_61477934_-	rs1573088333				5.552	XPO1	0	0.051	14
chr2_61477952_61477953_-_A_G	PAS	PAS_lost_prim_cons	0.06	chr2_61477933_61477934_-					5.552	XPO1	0	0.051	14
chr2_61477953_61477954_-_A_C	PAS	PAS_lost_prim_cons	0.06	chr2_61477933_61477934_-					4.544	XPO1	0	0.051	14
chr2_61477953_61477954_-_A_G	PAS	PAS_lost_prim_cons	0.06	chr2_61477933_61477934_-					4.544	XPO1	0	0.051	14
chr2_61477953_61477954_-_A_T	PAS	PAS_lost_prim_cons	0.06	chr2_61477933_61477934_-					4.544	XPO1	0	0.051	14
chrX_41232728_41232729_+_A_C	PAS	PAS_lost_prim_cons	0.06	chrX_41232758_41232759_+					7.543	USP9X	0.010698	0.051	16
chrX_41232728_41232729_+_A_G	PAS	PAS_lost_prim_cons	0.06	chrX_41232758_41232759_+					7.543	USP9X	0.010698	0.051	16
chrX_41232728_41232729_+_A_T	PAS	PAS_lost_prim_cons	0.06	chrX_41232758_41232759_+					7.543	USP9X	0.010698	0.051	16
chrX_41232729_41232730_+_A_C	PAS	PAS_lost_prim_cons	0.06	chrX_41232758_41232759_+					4.636	USP9X	0.010698	0.051	16
chrX_41232729_41232730_+_A_G	PAS	PAS_lost_prim_cons	0.06	chrX_41232758_41232759_+					4.636	USP9X	0.010698	0.051	16
chrX_41232729_41232730_+_A_T	PAS	PAS_lost_prim_cons	0.06	chrX_41232758_41232759_+					4.636	USP9X	0.010698	0.051	16
chrX_24996964_24996965_+_A_C	PAS	PAS_lost_prim_cons	0.06	chrX_24996985_24996986_+					4.56	POLA1	0	0.051	17
chrX_24996964_24996965_+_A_G	PAS	PAS_lost_prim_cons	0.06	chrX_24996985_24996986_+					4.56	POLA1	0	0.051	17
chrX_24996964_24996965_+_A_T	PAS	PAS_lost_prim_cons	0.06	chrX_24996985_24996986_+					4.56	POLA1	0	0.051	17
chrX_24996965_24996966_+_A_C	PAS	PAS_lost_prim_cons	0.06	chrX_24996985_24996986_+					4.56	POLA1	0	0.051	17
chrX_24996965_24996966_+_A_G	PAS	PAS_lost_prim_cons	0.06	chrX_24996985_24996986_+					4.56	POLA1	0	0.051	17
chrX_24996966_24996967_+_T_C	PAS	PAS_lost_prim_cons	0.06	chrX_24996985_24996986_+					3.899	POLA1	0	0.051	17
chrX_24996966_24996967_+_T_G	PAS	PAS_lost_prim_cons	0.06	chrX_24996985_24996986_+					3.899	POLA1	0	0.051	17
chrX_24996967_24996968_+_A_C	PAS	PAS_lost_prim_cons	0.06	chrX_24996985_24996986_+					4.56	POLA1	0	0.051	17
chrX_24996967_24996968_+_A_G	PAS	PAS_lost_prim_cons	0.06	chrX_24996985_24996986_+					4.56	POLA1	0	0.051	17
chrX_24996967_24996968_+_A_T	PAS	PAS_lost_prim_cons	0.06	chrX_24996985_24996986_+					4.56	POLA1	0	0.051	17
chrX_24996968_24996969_+_A_C	PAS	PAS_lost_prim_cons	0.06	chrX_24996985_24996986_+					4.56	POLA1	0	0.051	17
chrX_24996968_24996969_+_A_G	PAS	PAS_lost_prim_cons	0.06	chrX_24996985_24996986_+					4.56	POLA1	0	0.051	17
chrX_24996968_24996969_+_A_T	PAS	PAS_lost_prim_cons	0.06	chrX_24996985_24996986_+					4.56	POLA1	0	0.051	17
chrX_24996969_24996970_+_A_C	PAS	PAS_lost_prim_cons	0.06	chrX_24996985_24996986_+					4.56	POLA1	0	0.051	17
chrX_24996969_24996970_+_A_G	PAS	PAS_lost_prim_cons	0.06	chrX_24996985_24996986_+					4.56	POLA1	0	0.051	17
chrX_24996969_24996970_+_A_T	PAS	PAS_lost_prim_cons	0.06	chrX_24996985_24996986_+					4.56	POLA1	0	0.051	17
chr2_239048189_239048190_-_A_C	PAS	PAS_lost_prim_cons	0.06	chr2_239048173_239048174_-					2.127	HDAC4	0	0.052	20
chr2_239048189_239048190_-_A_G	PAS	PAS_lost_prim_cons	0.06	chr2_239048173_239048174_-	rs1286746361				2.127	HDAC4	0	0.052	20
chr2_239048189_239048190_-_A_T	PAS	PAS_lost_prim_cons	0.06	chr2_239048173_239048174_-					2.127	HDAC4	0	0.052	20
chr2_239048190_239048191_-_A_C	PAS	PAS_lost_prim_cons	0.06	chr2_239048173_239048174_-					3.01	HDAC4	0	0.052	20
chr2_239048190_239048191_-_A_G	PAS	PAS_lost_prim_cons	0.06	chr2_239048173_239048174_-					3.01	HDAC4	0	0.052	20
chr2_239048190_239048191_-_A_T	PAS	PAS_lost_prim_cons	0.06	chr2_239048173_239048174_-					3.01	HDAC4	0	0.052	20
chr2_239048191_239048192_-_A_C	PAS	PAS_lost_prim_cons	0.06	chr2_239048173_239048174_-					2.924	HDAC4	0	0.052	20
chr2_239048191_239048192_-_A_G	PAS	PAS_lost_prim_cons	0.06	chr2_239048173_239048174_-					2.924	HDAC4	0	0.052	20
chr2_239048191_239048192_-_A_T	PAS	PAS_lost_prim_cons	0.06	chr2_239048173_239048174_-					2.924	HDAC4	0	0.052	20
chr2_239048192_239048193_-_T_C	PAS	PAS_lost_prim_cons	0.06	chr2_239048173_239048174_-					3.559	HDAC4	0	0.052	20
chr2_239048192_239048193_-_T_G	PAS	PAS_lost_prim_cons	0.06	chr2_239048173_239048174_-					3.559	HDAC4	0	0.052	20
chr2_239048193_239048194_-_A_C	PAS	PAS_lost_prim_cons	0.06	chr2_239048173_239048174_-					4.425	HDAC4	0	0.052	20
chr2_239048193_239048194_-_A_G	PAS	PAS_lost_prim_cons	0.06	chr2_239048173_239048174_-	rs765329800	3			4.425	HDAC4	0	0.052	20
chr2_239048194_239048195_-_A_C	PAS	PAS_lost_prim_cons	0.06	chr2_239048173_239048174_-					4.425	HDAC4	0	0.052	20
chr2_239048194_239048195_-_A_G	PAS	PAS_lost_prim_cons	0.06	chr2_239048173_239048174_-					4.425	HDAC4	0	0.052	20
chr2_239048194_239048195_-_A_T	PAS	PAS_lost_prim_cons	0.06	chr2_239048173_239048174_-					4.425	HDAC4	0	0.052	20
chr16_18804876_18804877_-_A_C	PAS	PAS_lost_prim_cons	0.06	chr16_18804859_18804860_-					3.548	SMG1	0.023202	0.053	21
chr16_18804876_18804877_-_A_G	PAS	PAS_lost_prim_cons	0.06	chr16_18804859_18804860_-					3.548	SMG1	0.023202	0.053	21
chr16_18804876_18804877_-_A_T	PAS	PAS_lost_prim_cons	0.06	chr16_18804859_18804860_-					3.548	SMG1	0.023202	0.053	21
chr16_18804877_18804878_-_A_C	PAS	PAS_lost_prim_cons	0.06	chr16_18804859_18804860_-					3.548	SMG1	0.023202	0.053	21
chr16_18804877_18804878_-_A_G	PAS	PAS_lost_prim_cons	0.06	chr16_18804859_18804860_-					3.548	SMG1	0.023202	0.053	21
chr16_18804877_18804878_-_A_T	PAS	PAS_lost_prim_cons	0.06	chr16_18804859_18804860_-					3.548	SMG1	0.023202	0.053	21
chr16_18804878_18804879_-_A_C	PAS	PAS_lost_prim_cons	0.06	chr16_18804859_18804860_-					3.548	SMG1	0.023202	0.053	21
chr16_18804878_18804879_-_A_G	PAS	PAS_lost_prim_cons	0.06	chr16_18804859_18804860_-					3.548	SMG1	0.023202	0.053	21
chr16_18804878_18804879_-_A_T	PAS	PAS_lost_prim_cons	0.06	chr16_18804859_18804860_-					3.548	SMG1	0.023202	0.053	21
chr16_18804879_18804880_-_T_C	PAS	PAS_lost_prim_cons	0.06	chr16_18804859_18804860_-	rs1173627319				1.783	SMG1	0.023202	0.053	21
chr16_18804879_18804880_-_T_G	PAS	PAS_lost_prim_cons	0.06	chr16_18804859_18804860_-	rs1173627319	1			1.783	SMG1	0.023202	0.053	21
chr16_18804880_18804881_-_A_C	PAS	PAS_lost_prim_cons	0.06	chr16_18804859_18804860_-					3.644	SMG1	0.023202	0.053	21
chr16_18804880_18804881_-_A_G	PAS	PAS_lost_prim_cons	0.06	chr16_18804859_18804860_-					3.644	SMG1	0.023202	0.053	21
chr16_18804881_18804882_-_A_C	PAS	PAS_lost_prim_cons	0.06	chr16_18804859_18804860_-					3.644	SMG1	0.023202	0.053	21
chr16_18804881_18804882_-_A_G	PAS	PAS_lost_prim_cons	0.06	chr16_18804859_18804860_-					3.644	SMG1	0.023202	0.053	21
chr16_18804881_18804882_-_A_T	PAS	PAS_lost_prim_cons	0.06	chr16_18804859_18804860_-					3.644	SMG1	0.023202	0.053	21
chr19_47064206_47064207_-_A_C	PAS	PAS_lost_prim_cons	0.06	chr19_47064186_47064187_-					4.245	ZC3H4	0	0.054	22
chr19_47064206_47064207_-_A_G	PAS	PAS_lost_prim_cons	0.06	chr19_47064186_47064187_-					4.245	ZC3H4	0	0.054	22
chr19_47064206_47064207_-_A_T	PAS	PAS_lost_prim_cons	0.06	chr19_47064186_47064187_-					4.245	ZC3H4	0	0.054	22
chr19_47064207_47064208_-_A_C	PAS	PAS_lost_prim_cons	0.06	chr19_47064186_47064187_-					4.245	ZC3H4	0	0.054	22
chr19_47064207_47064208_-_A_G	PAS	PAS_lost_prim_cons	0.06	chr19_47064186_47064187_-					4.245	ZC3H4	0	0.054	22
chr19_47064207_47064208_-_A_T	PAS	PAS_lost_prim_cons	0.06	chr19_47064186_47064187_-					4.245	ZC3H4	0	0.054	22
chr19_47064208_47064209_-_A_C	PAS	PAS_lost_prim_cons	0.06	chr19_47064186_47064187_-					4.245	ZC3H4	0	0.054	22
chr19_47064208_47064209_-_A_G	PAS	PAS_lost_prim_cons	0.06	chr19_47064186_47064187_-					4.245	ZC3H4	0	0.054	22
chr19_47064208_47064209_-_A_T	PAS	PAS_lost_prim_cons	0.06	chr19_47064186_47064187_-					4.245	ZC3H4	0	0.054	22
chr19_47064209_47064210_-_T_C	PAS	PAS_lost_prim_cons	0.06	chr19_47064186_47064187_-					4.965	ZC3H4	0	0.054	22
chr19_47064209_47064210_-_T_G	PAS	PAS_lost_prim_cons	0.06	chr19_47064186_47064187_-					4.965	ZC3H4	0	0.054	22
chr19_47064210_47064211_-_T_C	PAS	PAS_lost_prim_cons	0.06	chr19_47064186_47064187_-					4.965	ZC3H4	0	0.054	22
chr19_47064210_47064211_-_T_G	PAS	PAS_lost_prim_cons	0.06	chr19_47064186_47064187_-					4.965	ZC3H4	0	0.054	22
chr19_47064211_47064212_-_A_C	PAS	PAS_lost_prim_cons	0.06	chr19_47064186_47064187_-					4.245	ZC3H4	0	0.054	22
chr19_47064211_47064212_-_A_G	PAS	PAS_lost_prim_cons	0.06	chr19_47064186_47064187_-					4.245	ZC3H4	0	0.054	22
chr19_47064211_47064212_-_A_T	PAS	PAS_lost_prim_cons	0.06	chr19_47064186_47064187_-					4.245	ZC3H4	0	0.054	22
chr19_47005050_47005051_+_A_C	PAS	PAS_lost_prim_cons	0.06	chr19_47005076_47005077_+					7.923	ARHGAP35	0	0.057	27
chr19_47005050_47005051_+_A_G	PAS	PAS_lost_prim_cons	0.06	chr19_47005076_47005077_+					7.923	ARHGAP35	0	0.057	27
chr19_47005050_47005051_+_A_T	PAS	PAS_lost_prim_cons	0.06	chr19_47005076_47005077_+					7.923	ARHGAP35	0	0.057	27
chr19_47005051_47005052_+_A_C	PAS	PAS_lost_prim_cons	0.06	chr19_47005076_47005077_+					7.923	ARHGAP35	0	0.057	27
chr19_47005051_47005052_+_A_G	PAS	PAS_lost_prim_cons	0.06	chr19_47005076_47005077_+					7.923	ARHGAP35	0	0.057	27
chr19_47005052_47005053_+_T_C	PAS	PAS_lost_prim_cons	0.06	chr19_47005076_47005077_+					6.814	ARHGAP35	0	0.057	27
chr19_47005052_47005053_+_T_G	PAS	PAS_lost_prim_cons	0.06	chr19_47005076_47005077_+					6.814	ARHGAP35	0	0.057	27
chr19_47005053_47005054_+_A_C	PAS	PAS_lost_prim_cons	0.06	chr19_47005076_47005077_+					7.923	ARHGAP35	0	0.057	27
chr19_47005053_47005054_+_A_G	PAS	PAS_lost_prim_cons	0.06	chr19_47005076_47005077_+					7.923	ARHGAP35	0	0.057	27
chr19_47005053_47005054_+_A_T	PAS	PAS_lost_prim_cons	0.06	chr19_47005076_47005077_+	rs1599880374				7.923	ARHGAP35	0	0.057	27
chr19_47005054_47005055_+_A_C	PAS	PAS_lost_prim_cons	0.06	chr19_47005076_47005077_+					7.923	ARHGAP35	0	0.057	27
chr19_47005054_47005055_+_A_G	PAS	PAS_lost_prim_cons	0.06	chr19_47005076_47005077_+					7.923	ARHGAP35	0	0.057	27
chr19_47005054_47005055_+_A_T	PAS	PAS_lost_prim_cons	0.06	chr19_47005076_47005077_+					7.923	ARHGAP35	0	0.057	27
chr19_47005055_47005056_+_A_C	PAS	PAS_lost_prim_cons	0.06	chr19_47005076_47005077_+					7.923	ARHGAP35	0	0.057	27
chr19_47005055_47005056_+_A_G	PAS	PAS_lost_prim_cons	0.06	chr19_47005076_47005077_+	rs1050930639				7.923	ARHGAP35	0	0.057	27
chr19_47005055_47005056_+_A_T	PAS	PAS_lost_prim_cons	0.06	chr19_47005076_47005077_+					7.923	ARHGAP35	0	0.057	27
chr2_229767229_229767230_-_A_C	PAS	PAS_lost_prim_cons	0.06	chr2_229767211_229767212_-					5.494	TRIP12	0.018956	0.06	30
chr2_229767229_229767230_-_A_G	PAS	PAS_lost_prim_cons	0.06	chr2_229767211_229767212_-					5.494	TRIP12	0.018956	0.06	30
chr2_229767229_229767230_-_A_T	PAS	PAS_lost_prim_cons	0.06	chr2_229767211_229767212_-					5.494	TRIP12	0.018956	0.06	30
chr2_229767230_229767231_-_A_C	PAS	PAS_lost_prim_cons	0.06	chr2_229767211_229767212_-					4.138	TRIP12	0.018956	0.06	30
chr2_229767230_229767231_-_A_G	PAS	PAS_lost_prim_cons	0.06	chr2_229767211_229767212_-					4.138	TRIP12	0.018956	0.06	30
chr2_229767230_229767231_-_A_T	PAS	PAS_lost_prim_cons	0.06	chr2_229767211_229767212_-					4.138	TRIP12	0.018956	0.06	30
chr2_229767231_229767232_-_A_C	PAS	PAS_lost_prim_cons	0.06	chr2_229767211_229767212_-					3.553	TRIP12	0.018956	0.06	30
chr2_229767231_229767232_-_A_G	PAS	PAS_lost_prim_cons	0.06	chr2_229767211_229767212_-					3.553	TRIP12	0.018956	0.06	30
chr2_229767231_229767232_-_A_T	PAS	PAS_lost_prim_cons	0.06	chr2_229767211_229767212_-					3.553	TRIP12	0.018956	0.06	30
chr2_229767232_229767233_-_T_C	PAS	PAS_lost_prim_cons	0.06	chr2_229767211_229767212_-					5.364	TRIP12	0.018956	0.06	30
chr2_229767232_229767233_-_T_G	PAS	PAS_lost_prim_cons	0.06	chr2_229767211_229767212_-					5.364	TRIP12	0.018956	0.06	30
chr2_229767233_229767234_-_A_C	PAS	PAS_lost_prim_cons	0.06	chr2_229767211_229767212_-					3.691	TRIP12	0.018956	0.06	30
chr2_229767233_229767234_-_A_G	PAS	PAS_lost_prim_cons	0.06	chr2_229767211_229767212_-					3.691	TRIP12	0.018956	0.06	30
chr2_229767234_229767235_-_A_C	PAS	PAS_lost_prim_cons	0.06	chr2_229767211_229767212_-					4.605	TRIP12	0.018956	0.06	30
chr2_229767234_229767235_-_A_G	PAS	PAS_lost_prim_cons	0.06	chr2_229767211_229767212_-	rs2032072052				4.605	TRIP12	0.018956	0.06	30
chr2_229767234_229767235_-_A_T	PAS	PAS_lost_prim_cons	0.06	chr2_229767211_229767212_-					4.605	TRIP12	0.018956	0.06	30
chr7_105114059_105114060_+_A_C	PAS	PAS_lost_prim_cons	0.06	chr7_105114084_105114085_+					8.524	KMT2E	0.012722	0.06	31
chr7_105114059_105114060_+_A_G	PAS	PAS_lost_prim_cons	0.06	chr7_105114084_105114085_+					8.524	KMT2E	0.012722	0.06	31
chr7_105114059_105114060_+_A_T	PAS	PAS_lost_prim_cons	0.06	chr7_105114084_105114085_+					8.524	KMT2E	0.012722	0.06	31
chr7_105114060_105114061_+_A_C	PAS	PAS_lost_prim_cons	0.06	chr7_105114084_105114085_+					8.524	KMT2E	0.012722	0.06	31
chr7_105114060_105114061_+_A_G	PAS	PAS_lost_prim_cons	0.06	chr7_105114084_105114085_+					8.524	KMT2E	0.012722	0.06	31
chr7_105114061_105114062_+_T_C	PAS	PAS_lost_prim_cons	0.06	chr7_105114084_105114085_+					7.314	KMT2E	0.012722	0.06	31
chr7_105114061_105114062_+_T_G	PAS	PAS_lost_prim_cons	0.06	chr7_105114084_105114085_+					7.314	KMT2E	0.012722	0.06	31
chr7_105114062_105114063_+_A_C	PAS	PAS_lost_prim_cons	0.06	chr7_105114084_105114085_+					8.524	KMT2E	0.012722	0.06	31
chr7_105114062_105114063_+_A_G	PAS	PAS_lost_prim_cons	0.06	chr7_105114084_105114085_+					8.524	KMT2E	0.012722	0.06	31
chr7_105114062_105114063_+_A_T	PAS	PAS_lost_prim_cons	0.06	chr7_105114084_105114085_+					8.524	KMT2E	0.012722	0.06	31
chr7_105114063_105114064_+_A_C	PAS	PAS_lost_prim_cons	0.06	chr7_105114084_105114085_+					8.524	KMT2E	0.012722	0.06	31
chr7_105114063_105114064_+_A_G	PAS	PAS_lost_prim_cons	0.06	chr7_105114084_105114085_+					8.524	KMT2E	0.012722	0.06	31
chr7_105114063_105114064_+_A_T	PAS	PAS_lost_prim_cons	0.06	chr7_105114084_105114085_+					8.524	KMT2E	0.012722	0.06	31
chr7_105114064_105114065_+_A_C	PAS	PAS_lost_prim_cons	0.06	chr7_105114084_105114085_+					6.749	KMT2E	0.012722	0.06	31
chr7_105114064_105114065_+_A_G	PAS	PAS_lost_prim_cons	0.06	chr7_105114084_105114085_+					6.749	KMT2E	0.012722	0.06	31
chr7_105114064_105114065_+_A_T	PAS	PAS_lost_prim_cons	0.06	chr7_105114084_105114085_+					6.749	KMT2E	0.012722	0.06	31
chrX_153947574_153947575_-_A_C	PAS	PAS_lost_prim_cons	0.06	chrX_153947556_153947557_-					2.902	HCFC1	0	0.06	32
chrX_153947574_153947575_-_A_G	PAS	PAS_lost_prim_cons	0.06	chrX_153947556_153947557_-					2.902	HCFC1	0	0.06	32
chrX_153947574_153947575_-_A_T	PAS	PAS_lost_prim_cons	0.06	chrX_153947556_153947557_-					2.902	HCFC1	0	0.06	32
chrX_153947575_153947576_-_A_C	PAS	PAS_lost_prim_cons	0.06	chrX_153947556_153947557_-					2.902	HCFC1	0	0.06	32
chrX_153947575_153947576_-_A_G	PAS	PAS_lost_prim_cons	0.06	chrX_153947556_153947557_-					2.902	HCFC1	0	0.06	32
chrX_153947575_153947576_-_A_T	PAS	PAS_lost_prim_cons	0.06	chrX_153947556_153947557_-					2.902	HCFC1	0	0.06	32
chrX_153947576_153947577_-_A_C	PAS	PAS_lost_prim_cons	0.06	chrX_153947556_153947557_-					4.391	HCFC1	0	0.06	32
chrX_153947576_153947577_-_A_G	PAS	PAS_lost_prim_cons	0.06	chrX_153947556_153947557_-					4.391	HCFC1	0	0.06	32
chrX_153947576_153947577_-_A_T	PAS	PAS_lost_prim_cons	0.06	chrX_153947556_153947557_-					4.391	HCFC1	0	0.06	32
chrX_153947577_153947578_-_T_C	PAS	PAS_lost_prim_cons	0.06	chrX_153947556_153947557_-					3.319	HCFC1	0	0.06	32
chrX_153947577_153947578_-_T_G	PAS	PAS_lost_prim_cons	0.06	chrX_153947556_153947557_-					3.319	HCFC1	0	0.06	32
chrX_153947578_153947579_-_T_C	PAS	PAS_lost_prim_cons	0.06	chrX_153947556_153947557_-					5.099	HCFC1	0	0.06	32
chrX_153947578_153947579_-_T_G	PAS	PAS_lost_prim_cons	0.06	chrX_153947556_153947557_-					5.099	HCFC1	0	0.06	32
chrX_153947579_153947580_-_A_C	PAS	PAS_lost_prim_cons	0.06	chrX_153947556_153947557_-					4.391	HCFC1	0	0.06	32
chrX_153947579_153947580_-_A_G	PAS	PAS_lost_prim_cons	0.06	chrX_153947556_153947557_-					4.391	HCFC1	0	0.06	32
chrX_153947579_153947580_-_A_T	PAS	PAS_lost_prim_cons	0.06	chrX_153947556_153947557_-					4.391	HCFC1	0	0.06	32
chrX_53532808_53532809_-_A_C	PAS	PAS_lost_prim_cons	0.06	chrX_53532793_53532794_-					3.967	HUWE1	0.026088	0.06	34
chrX_53532808_53532809_-_A_G	PAS	PAS_lost_prim_cons	0.06	chrX_53532793_53532794_-					3.967	HUWE1	0.026088	0.06	34
chrX_53532808_53532809_-_A_T	PAS	PAS_lost_prim_cons	0.06	chrX_53532793_53532794_-					3.967	HUWE1	0.026088	0.06	34
chrX_53532809_53532810_-_A_C	PAS	PAS_lost_prim_cons	0.06	chrX_53532793_53532794_-					3.967	HUWE1	0.026088	0.06	34
chrX_53532809_53532810_-_A_G	PAS	PAS_lost_prim_cons	0.06	chrX_53532793_53532794_-					3.967	HUWE1	0.026088	0.06	34
chrX_53532809_53532810_-_A_T	PAS	PAS_lost_prim_cons	0.06	chrX_53532793_53532794_-					3.967	HUWE1	0.026088	0.06	34
chrX_53532810_53532811_-_A_C	PAS	PAS_lost_prim_cons	0.06	chrX_53532793_53532794_-					3.967	HUWE1	0.026088	0.06	34
chrX_53532810_53532811_-_A_G	PAS	PAS_lost_prim_cons	0.06	chrX_53532793_53532794_-					3.967	HUWE1	0.026088	0.06	34
chrX_53532810_53532811_-_A_T	PAS	PAS_lost_prim_cons	0.06	chrX_53532793_53532794_-					3.967	HUWE1	0.026088	0.06	34
chrX_53532811_53532812_-_T_C	PAS	PAS_lost_prim_cons	0.06	chrX_53532793_53532794_-					3.173	HUWE1	0.026088	0.06	34
chrX_53532811_53532812_-_T_G	PAS	PAS_lost_prim_cons	0.06	chrX_53532793_53532794_-					3.173	HUWE1	0.026088	0.06	34
chrX_53532812_53532813_-_A_C	PAS	PAS_lost_prim_cons	0.06	chrX_53532793_53532794_-					3.689	HUWE1	0.026088	0.06	34
chrX_53532812_53532813_-_A_G	PAS	PAS_lost_prim_cons	0.06	chrX_53532793_53532794_-					3.689	HUWE1	0.026088	0.06	34
chrX_53532813_53532814_-_A_C	PAS	PAS_lost_prim_cons	0.06	chrX_53532793_53532794_-					3.967	HUWE1	0.026088	0.06	34
chrX_53532813_53532814_-_A_G	PAS	PAS_lost_prim_cons	0.06	chrX_53532793_53532794_-					3.967	HUWE1	0.026088	0.06	34
chrX_53532813_53532814_-_A_T	PAS	PAS_lost_prim_cons	0.06	chrX_53532793_53532794_-					3.967	HUWE1	0.026088	0.06	34
chr5_138437006_138437007_+_A_C	PAS	PAS_lost_prim_cons	0.06	chr5_138437024_138437025_+					4.878	KDM3B	0.012543	0.06	35
chr5_138437006_138437007_+_A_G	PAS	PAS_lost_prim_cons	0.06	chr5_138437024_138437025_+					4.878	KDM3B	0.012543	0.06	35
chr5_138437006_138437007_+_A_T	PAS	PAS_lost_prim_cons	0.06	chr5_138437024_138437025_+					4.878	KDM3B	0.012543	0.06	35
chr5_138437007_138437008_+_T_C	PAS	PAS_lost_prim_cons	0.06	chr5_138437024_138437025_+					4.208	KDM3B	0.012543	0.06	35
chr5_138437007_138437008_+_T_G	PAS	PAS_lost_prim_cons	0.06	chr5_138437024_138437025_+					4.208	KDM3B	0.012543	0.06	35
chr5_138437008_138437009_+_T_C	PAS	PAS_lost_prim_cons	0.06	chr5_138437024_138437025_+					4.208	KDM3B	0.012543	0.06	35
chr5_138437008_138437009_+_T_G	PAS	PAS_lost_prim_cons	0.06	chr5_138437024_138437025_+					4.208	KDM3B	0.012543	0.06	35
chr5_138437009_138437010_+_A_C	PAS	PAS_lost_prim_cons	0.06	chr5_138437024_138437025_+					3.973	KDM3B	0.012543	0.06	35
chr5_138437009_138437010_+_A_G	PAS	PAS_lost_prim_cons	0.06	chr5_138437024_138437025_+					3.973	KDM3B	0.012543	0.06	35
chr5_138437009_138437010_+_A_T	PAS	PAS_lost_prim_cons	0.06	chr5_138437024_138437025_+					3.973	KDM3B	0.012543	0.06	35
chr7_99013220_99013221_+_A_C	PAS	PAS_lost_prim_cons	0.06	chr7_99013240_99013241_+					5.355	TRRAP	0.030535	0.06	36
chr7_99013220_99013221_+_A_G	PAS	PAS_lost_prim_cons	0.06	chr7_99013240_99013241_+					5.355	TRRAP	0.030535	0.06	36
chr7_99013220_99013221_+_A_T	PAS	PAS_lost_prim_cons	0.06	chr7_99013240_99013241_+					5.355	TRRAP	0.030535	0.06	36
chr7_99013221_99013222_+_A_C	PAS	PAS_lost_prim_cons	0.06	chr7_99013240_99013241_+					5.355	TRRAP	0.030535	0.06	36
chr7_99013221_99013222_+_A_G	PAS	PAS_lost_prim_cons	0.06	chr7_99013240_99013241_+					5.355	TRRAP	0.030535	0.06	36
chr7_99013222_99013223_+_T_C	PAS	PAS_lost_prim_cons	0.06	chr7_99013240_99013241_+					4.565	TRRAP	0.030535	0.06	36
chr7_99013222_99013223_+_T_G	PAS	PAS_lost_prim_cons	0.06	chr7_99013240_99013241_+					4.565	TRRAP	0.030535	0.06	36
chr7_99013223_99013224_+_A_C	PAS	PAS_lost_prim_cons	0.06	chr7_99013240_99013241_+					5.355	TRRAP	0.030535	0.06	36
chr7_99013223_99013224_+_A_G	PAS	PAS_lost_prim_cons	0.06	chr7_99013240_99013241_+					5.355	TRRAP	0.030535	0.06	36
chr7_99013223_99013224_+_A_T	PAS	PAS_lost_prim_cons	0.06	chr7_99013240_99013241_+					5.355	TRRAP	0.030535	0.06	36
chr7_99013224_99013225_+_A_C	PAS	PAS_lost_prim_cons	0.06	chr7_99013240_99013241_+					5.355	TRRAP	0.030535	0.06	36
chr7_99013224_99013225_+_A_G	PAS	PAS_lost_prim_cons	0.06	chr7_99013240_99013241_+					5.355	TRRAP	0.030535	0.06	36
chr7_99013224_99013225_+_A_T	PAS	PAS_lost_prim_cons	0.06	chr7_99013240_99013241_+					5.355	TRRAP	0.030535	0.06	36
chr7_99013225_99013226_+_A_C	PAS	PAS_lost_prim_cons	0.06	chr7_99013240_99013241_+					5.355	TRRAP	0.030535	0.06	36
chr7_99013225_99013226_+_A_G	PAS	PAS_lost_prim_cons	0.06	chr7_99013240_99013241_+					5.355	TRRAP	0.030535	0.06	36
chr7_99013225_99013226_+_A_T	PAS	PAS_lost_prim_cons	0.06	chr7_99013240_99013241_+					5.355	TRRAP	0.030535	0.06	36
chr1_155335286_155335287_-_A_C	PAS	PAS_lost_prim_cons	0.06	chr1_155335267_155335268_-					4.988	ASH1L	0.023938	0.062	40
chr1_155335286_155335287_-_A_G	PAS	PAS_lost_prim_cons	0.06	chr1_155335267_155335268_-	rs1264522868	1			4.988	ASH1L	0.023938	0.062	40
chr1_155335286_155335287_-_A_T	PAS	PAS_lost_prim_cons	0.06	chr1_155335267_155335268_-					4.988	ASH1L	0.023938	0.062	40
chr1_155335287_155335288_-_A_C	PAS	PAS_lost_prim_cons	0.06	chr1_155335267_155335268_-					4.988	ASH1L	0.023938	0.062	40
chr1_155335287_155335288_-_A_G	PAS	PAS_lost_prim_cons	0.06	chr1_155335267_155335268_-					4.988	ASH1L	0.023938	0.062	40
chr1_155335287_155335288_-_A_T	PAS	PAS_lost_prim_cons	0.06	chr1_155335267_155335268_-					4.988	ASH1L	0.023938	0.062	40
chr1_155335288_155335289_-_A_C	PAS	PAS_lost_prim_cons	0.06	chr1_155335267_155335268_-					4.988	ASH1L	0.023938	0.062	40
chr1_155335288_155335289_-_A_G	PAS	PAS_lost_prim_cons	0.06	chr1_155335267_155335268_-					4.988	ASH1L	0.023938	0.062	40
chr1_155335288_155335289_-_A_T	PAS	PAS_lost_prim_cons	0.06	chr1_155335267_155335268_-					4.988	ASH1L	0.023938	0.062	40
chr1_155335289_155335290_-_T_C	PAS	PAS_lost_prim_cons	0.06	chr1_155335267_155335268_-					5.823	ASH1L	0.023938	0.062	40
chr1_155335289_155335290_-_T_G	PAS	PAS_lost_prim_cons	0.06	chr1_155335267_155335268_-					5.823	ASH1L	0.023938	0.062	40
chr1_155335290_155335291_-_T_C	PAS	PAS_lost_prim_cons	0.06	chr1_155335267_155335268_-					5.823	ASH1L	0.023938	0.062	40
chr1_155335290_155335291_-_T_G	PAS	PAS_lost_prim_cons	0.06	chr1_155335267_155335268_-					5.823	ASH1L	0.023938	0.062	40
chr1_155335291_155335292_-_A_C	PAS	PAS_lost_prim_cons	0.06	chr1_155335267_155335268_-					4.988	ASH1L	0.023938	0.062	40
chr1_155335291_155335292_-_A_G	PAS	PAS_lost_prim_cons	0.06	chr1_155335267_155335268_-					4.988	ASH1L	0.023938	0.062	40
chr1_155335291_155335292_-_A_T	PAS	PAS_lost_prim_cons	0.06	chr1_155335267_155335268_-					4.988	ASH1L	0.023938	0.062	40
chr4_73074890_73074891_-_A_C	PAS	PAS_lost_prim_cons	0.06	chr4_73074872_73074873_-					1.34	ANKRD17	0.019796	0.062	41
chr4_73074890_73074891_-_A_G	PAS	PAS_lost_prim_cons	0.06	chr4_73074872_73074873_-					1.34	ANKRD17	0.019796	0.062	41
chr4_73074890_73074891_-_A_T	PAS	PAS_lost_prim_cons	0.06	chr4_73074872_73074873_-					1.34	ANKRD17	0.019796	0.062	41
chr4_73074891_73074892_-_A_C	PAS	PAS_lost_prim_cons	0.06	chr4_73074872_73074873_-					3.027	ANKRD17	0.019796	0.062	41
chr4_73074891_73074892_-_A_G	PAS	PAS_lost_prim_cons	0.06	chr4_73074872_73074873_-					3.027	ANKRD17	0.019796	0.062	41
chr4_73074891_73074892_-_A_T	PAS	PAS_lost_prim_cons	0.06	chr4_73074872_73074873_-					3.027	ANKRD17	0.019796	0.062	41
chr4_73074892_73074893_-_A_C	PAS	PAS_lost_prim_cons	0.06	chr4_73074872_73074873_-					0.956	ANKRD17	0.019796	0.062	41
chr4_73074892_73074893_-_A_G	PAS	PAS_lost_prim_cons	0.06	chr4_73074872_73074873_-					0.956	ANKRD17	0.019796	0.062	41
chr4_73074892_73074893_-_A_T	PAS	PAS_lost_prim_cons	0.06	chr4_73074872_73074873_-					0.956	ANKRD17	0.019796	0.062	41
chr4_73074893_73074894_-_T_C	PAS	PAS_lost_prim_cons	0.06	chr4_73074872_73074873_-					1.923	ANKRD17	0.019796	0.062	41
chr4_73074893_73074894_-_T_G	PAS	PAS_lost_prim_cons	0.06	chr4_73074872_73074873_-					1.923	ANKRD17	0.019796	0.062	41
chr4_73074894_73074895_-_A_C	PAS	PAS_lost_prim_cons	0.06	chr4_73074872_73074873_-					0.872	ANKRD17	0.019796	0.062	41
chr4_73074894_73074895_-_A_G	PAS	PAS_lost_prim_cons	0.06	chr4_73074872_73074873_-	rs1720908217				0.872	ANKRD17	0.019796	0.062	41
chr4_73074895_73074896_-_A_C	PAS	PAS_lost_prim_cons	0.06	chr4_73074872_73074873_-					2.121	ANKRD17	0.019796	0.062	41
chr4_73074895_73074896_-_A_G	PAS	PAS_lost_prim_cons	0.06	chr4_73074872_73074873_-					2.121	ANKRD17	0.019796	0.062	41
chr4_73074895_73074896_-_A_T	PAS	PAS_lost_prim_cons	0.06	chr4_73074872_73074873_-					2.121	ANKRD17	0.019796	0.062	41
chr17_47623251_47623252_+_A_C	PAS	PAS_lost_prim_cons	0.06	chr17_47623271_47623272_+					3.733	NPEPPS	0	0.062	43
chr17_47623251_47623252_+_A_G	PAS	PAS_lost_prim_cons	0.06	chr17_47623271_47623272_+					3.733	NPEPPS	0	0.062	43
chr17_47623251_47623252_+_A_T	PAS	PAS_lost_prim_cons	0.06	chr17_47623271_47623272_+					3.733	NPEPPS	0	0.062	43
chr17_47623252_47623253_+_A_C	PAS	PAS_lost_prim_cons	0.06	chr17_47623271_47623272_+					6.731	NPEPPS	0	0.062	43
chr17_47623252_47623253_+_A_G	PAS	PAS_lost_prim_cons	0.06	chr17_47623271_47623272_+					6.731	NPEPPS	0	0.062	43
chr17_47623253_47623254_+_T_C	PAS	PAS_lost_prim_cons	0.06	chr17_47623271_47623272_+	rs1914705748				5.78	NPEPPS	0	0.062	43
chr17_47623253_47623254_+_T_G	PAS	PAS_lost_prim_cons	0.06	chr17_47623271_47623272_+					5.78	NPEPPS	0	0.062	43
chr17_47623254_47623255_+_A_C	PAS	PAS_lost_prim_cons	0.06	chr17_47623271_47623272_+					4.811	NPEPPS	0	0.062	43
chr17_47623254_47623255_+_A_G	PAS	PAS_lost_prim_cons	0.06	chr17_47623271_47623272_+					4.811	NPEPPS	0	0.062	43
chr17_47623255_47623256_+_A_C	PAS	PAS_lost_prim_cons	0.06	chr17_47623271_47623272_+					6.731	NPEPPS	0	0.062	43
chr17_47623255_47623256_+_A_G	PAS	PAS_lost_prim_cons	0.06	chr17_47623271_47623272_+					6.731	NPEPPS	0	0.062	43
chr17_47623256_47623257_+_A_C	PAS	PAS_lost_prim_cons	0.06	chr17_47623271_47623272_+					6.731	NPEPPS	0	0.062	43
chr17_47623256_47623257_+_A_G	PAS	PAS_lost_prim_cons	0.06	chr17_47623271_47623272_+					6.731	NPEPPS	0	0.062	43
chr17_47623256_47623257_+_A_T	PAS	PAS_lost_prim_cons	0.06	chr17_47623271_47623272_+					6.731	NPEPPS	0	0.062	43
chr19_16517908_16517909_-_A_C	PAS	PAS_lost_prim_cons	0.06	chr19_16517893_16517894_-					4.349	CHERP	0	0.062	44
chr19_16517908_16517909_-_A_G	PAS	PAS_lost_prim_cons	0.06	chr19_16517893_16517894_-					4.349	CHERP	0	0.062	44
chr19_16517908_16517909_-_A_T	PAS	PAS_lost_prim_cons	0.06	chr19_16517893_16517894_-					4.349	CHERP	0	0.062	44
chr19_16517909_16517910_-_A_C	PAS	PAS_lost_prim_cons	0.06	chr19_16517893_16517894_-					4.349	CHERP	0	0.062	44
chr19_16517909_16517910_-_A_G	PAS	PAS_lost_prim_cons	0.06	chr19_16517893_16517894_-					4.349	CHERP	0	0.062	44
chr19_16517909_16517910_-_A_T	PAS	PAS_lost_prim_cons	0.06	chr19_16517893_16517894_-					4.349	CHERP	0	0.062	44
chr19_16517910_16517911_-_A_C	PAS	PAS_lost_prim_cons	0.06	chr19_16517893_16517894_-					4.349	CHERP	0	0.062	44
chr19_16517910_16517911_-_A_G	PAS	PAS_lost_prim_cons	0.06	chr19_16517893_16517894_-	rs2085559704	1			4.349	CHERP	0	0.062	44
chr19_16517910_16517911_-_A_T	PAS	PAS_lost_prim_cons	0.06	chr19_16517893_16517894_-					4.349	CHERP	0	0.062	44
chr19_16517911_16517912_-_T_C	PAS	PAS_lost_prim_cons	0.06	chr19_16517893_16517894_-	rs2085559744	1			5.102	CHERP	0	0.062	44
chr19_16517911_16517912_-_T_G	PAS	PAS_lost_prim_cons	0.06	chr19_16517893_16517894_-					5.102	CHERP	0	0.062	44
chr19_16517912_16517913_-_A_C	PAS	PAS_lost_prim_cons	0.06	chr19_16517893_16517894_-					4.349	CHERP	0	0.062	44
chr19_16517912_16517913_-_A_G	PAS	PAS_lost_prim_cons	0.06	chr19_16517893_16517894_-	rs547167877				4.349	CHERP	0	0.062	44
chr19_16517913_16517914_-_A_C	PAS	PAS_lost_prim_cons	0.06	chr19_16517893_16517894_-					4.349	CHERP	0	0.062	44
chr19_16517913_16517914_-_A_G	PAS	PAS_lost_prim_cons	0.06	chr19_16517893_16517894_-	rs2085559846				4.349	CHERP	0	0.062	44
chr19_16517913_16517914_-_A_T	PAS	PAS_lost_prim_cons	0.06	chr19_16517893_16517894_-					4.349	CHERP	0	0.062	44
chr1_150476545_150476546_+_A_C	PAS	PAS_lost_prim_cons	0.06	chr1_150476565_150476566_+					4.434	RPRD2	0	0.064	46
chr1_150476545_150476546_+_A_G	PAS	PAS_lost_prim_cons	0.06	chr1_150476565_150476566_+					4.434	RPRD2	0	0.064	46
chr1_150476545_150476546_+_A_T	PAS	PAS_lost_prim_cons	0.06	chr1_150476565_150476566_+					4.434	RPRD2	0	0.064	46
chr1_150476546_150476547_+_A_C	PAS	PAS_lost_prim_cons	0.06	chr1_150476565_150476566_+					4.434	RPRD2	0	0.064	46
chr1_150476546_150476547_+_A_G	PAS	PAS_lost_prim_cons	0.06	chr1_150476565_150476566_+					4.434	RPRD2	0	0.064	46
chr1_150476547_150476548_+_T_C	PAS	PAS_lost_prim_cons	0.06	chr1_150476565_150476566_+					3.787	RPRD2	0	0.064	46
chr1_150476547_150476548_+_T_G	PAS	PAS_lost_prim_cons	0.06	chr1_150476565_150476566_+					3.787	RPRD2	0	0.064	46
chr1_150476548_150476549_+_A_C	PAS	PAS_lost_prim_cons	0.06	chr1_150476565_150476566_+					4.434	RPRD2	0	0.064	46
chr1_150476548_150476549_+_A_G	PAS	PAS_lost_prim_cons	0.06	chr1_150476565_150476566_+					4.434	RPRD2	0	0.064	46
chr1_150476549_150476550_+_A_C	PAS	PAS_lost_prim_cons	0.06	chr1_150476565_150476566_+					4.434	RPRD2	0	0.064	46
chr1_150476549_150476550_+_A_G	PAS	PAS_lost_prim_cons	0.06	chr1_150476565_150476566_+					4.434	RPRD2	0	0.064	46
chr1_150476549_150476550_+_A_T	PAS	PAS_lost_prim_cons	0.06	chr1_150476565_150476566_+					4.434	RPRD2	0	0.064	46
chr1_150476550_150476551_+_A_C	PAS	PAS_lost_prim_cons	0.06	chr1_150476565_150476566_+					4.434	RPRD2	0	0.064	46
chr1_150476550_150476551_+_A_G	PAS	PAS_lost_prim_cons	0.06	chr1_150476565_150476566_+					4.434	RPRD2	0	0.064	46
chr1_150476550_150476551_+_A_T	PAS	PAS_lost_prim_cons	0.06	chr1_150476565_150476566_+					4.434	RPRD2	0	0.064	46
chr11_118526805_118526806_+_A_C	PAS	PAS_lost_prim_cons	0.06	chr11_118526823_118526824_+					5.224	KMT2A	0.031118	0.065	47
chr11_118526805_118526806_+_A_G	PAS	PAS_lost_prim_cons	0.06	chr11_118526823_118526824_+					5.224	KMT2A	0.031118	0.065	47
chr11_118526805_118526806_+_A_T	PAS	PAS_lost_prim_cons	0.06	chr11_118526823_118526824_+					5.224	KMT2A	0.031118	0.065	47
chr11_118526806_118526807_+_A_C	PAS	PAS_lost_prim_cons	0.06	chr11_118526823_118526824_+					6.913	KMT2A	0.031118	0.065	47
chr11_118526806_118526807_+_A_G	PAS	PAS_lost_prim_cons	0.06	chr11_118526823_118526824_+					6.913	KMT2A	0.031118	0.065	47
chr11_118526807_118526808_+_T_C	PAS	PAS_lost_prim_cons	0.06	chr11_118526823_118526824_+					5.961	KMT2A	0.031118	0.065	47
chr11_118526807_118526808_+_T_G	PAS	PAS_lost_prim_cons	0.06	chr11_118526823_118526824_+					5.961	KMT2A	0.031118	0.065	47
chr11_118526808_118526809_+_A_C	PAS	PAS_lost_prim_cons	0.06	chr11_118526823_118526824_+					6.913	KMT2A	0.031118	0.065	47
chr11_118526808_118526809_+_A_G	PAS	PAS_lost_prim_cons	0.06	chr11_118526823_118526824_+					6.913	KMT2A	0.031118	0.065	47
chr11_118526808_118526809_+_A_T	PAS	PAS_lost_prim_cons	0.06	chr11_118526823_118526824_+					6.913	KMT2A	0.031118	0.065	47
chr2_197391994_197391995_-_A_C	PAS	PAS_lost_prim_cons	0.06	chr2_197391979_197391980_-					6.812	SF3B1	0.013864	0.066	49
chr2_197391994_197391995_-_A_G	PAS	PAS_lost_prim_cons	0.06	chr2_197391979_197391980_-					6.812	SF3B1	0.013864	0.066	49
chr2_197391994_197391995_-_A_T	PAS	PAS_lost_prim_cons	0.06	chr2_197391979_197391980_-					6.812	SF3B1	0.013864	0.066	49
chr2_197391995_197391996_-_A_C	PAS	PAS_lost_prim_cons	0.06	chr2_197391979_197391980_-					6.812	SF3B1	0.013864	0.066	49
chr2_197391995_197391996_-_A_G	PAS	PAS_lost_prim_cons	0.06	chr2_197391979_197391980_-					6.812	SF3B1	0.013864	0.066	49
chr2_197391995_197391996_-_A_T	PAS	PAS_lost_prim_cons	0.06	chr2_197391979_197391980_-					6.812	SF3B1	0.013864	0.066	49
chr2_197391996_197391997_-_A_C	PAS	PAS_lost_prim_cons	0.06	chr2_197391979_197391980_-					5.029	SF3B1	0.013864	0.066	49
chr2_197391996_197391997_-_A_G	PAS	PAS_lost_prim_cons	0.06	chr2_197391979_197391980_-					5.029	SF3B1	0.013864	0.066	49
chr2_197391996_197391997_-_A_T	PAS	PAS_lost_prim_cons	0.06	chr2_197391979_197391980_-					5.029	SF3B1	0.013864	0.066	49
chr2_197391997_197391998_-_T_C	PAS	PAS_lost_prim_cons	0.06	chr2_197391979_197391980_-					4.81	SF3B1	0.013864	0.066	49
chr2_197391997_197391998_-_T_G	PAS	PAS_lost_prim_cons	0.06	chr2_197391979_197391980_-					4.81	SF3B1	0.013864	0.066	49
chr2_197391998_197391999_-_A_C	PAS	PAS_lost_prim_cons	0.06	chr2_197391979_197391980_-					3.775	SF3B1	0.013864	0.066	49
chr2_197391998_197391999_-_A_G	PAS	PAS_lost_prim_cons	0.06	chr2_197391979_197391980_-					3.775	SF3B1	0.013864	0.066	49
chr2_197391999_197392000_-_A_C	PAS	PAS_lost_prim_cons	0.06	chr2_197391979_197391980_-					6.812	SF3B1	0.013864	0.066	49
chr2_197391999_197392000_-_A_G	PAS	PAS_lost_prim_cons	0.06	chr2_197391979_197391980_-					6.812	SF3B1	0.013864	0.066	49
chr2_197391999_197392000_-_A_T	PAS	PAS_lost_prim_cons	0.06	chr2_197391979_197391980_-					6.812	SF3B1	0.013864	0.066	49
chr1_150353175_150353176_+_A_C	PAS	PAS_lost_prim_cons	0.06	chr1_150353194_150353195_+					4.807	PRPF3	0	0.068	53
chr1_150353175_150353176_+_A_G	PAS	PAS_lost_prim_cons	0.06	chr1_150353194_150353195_+					4.807	PRPF3	0	0.068	53
chr1_150353175_150353176_+_A_T	PAS	PAS_lost_prim_cons	0.06	chr1_150353194_150353195_+					4.807	PRPF3	0	0.068	53
chr1_150353176_150353177_+_T_C	PAS	PAS_lost_prim_cons	0.06	chr1_150353194_150353195_+					2.569	PRPF3	0	0.068	53
chr1_150353176_150353177_+_T_G	PAS	PAS_lost_prim_cons	0.06	chr1_150353194_150353195_+					2.569	PRPF3	0	0.068	53
chr1_150353177_150353178_+_T_C	PAS	PAS_lost_prim_cons	0.06	chr1_150353194_150353195_+					2.569	PRPF3	0	0.068	53
chr1_150353177_150353178_+_T_G	PAS	PAS_lost_prim_cons	0.06	chr1_150353194_150353195_+					2.569	PRPF3	0	0.068	53
chr1_150353178_150353179_+_A_C	PAS	PAS_lost_prim_cons	0.06	chr1_150353194_150353195_+					4.807	PRPF3	0	0.068	53
chr1_150353178_150353179_+_A_G	PAS	PAS_lost_prim_cons	0.06	chr1_150353194_150353195_+					4.807	PRPF3	0	0.068	53
chr1_150353178_150353179_+_A_T	PAS	PAS_lost_prim_cons	0.06	chr1_150353194_150353195_+					4.807	PRPF3	0	0.068	53
chr1_150353179_150353180_+_A_C	PAS	PAS_lost_prim_cons	0.06	chr1_150353194_150353195_+					4.807	PRPF3	0	0.068	53
chr1_150353179_150353180_+_A_G	PAS	PAS_lost_prim_cons	0.06	chr1_150353194_150353195_+					4.807	PRPF3	0	0.068	53
chr1_150353179_150353180_+_A_T	PAS	PAS_lost_prim_cons	0.06	chr1_150353194_150353195_+					4.807	PRPF3	0	0.068	53
chr8_41929498_41929499_-_A_C	PAS	PAS_lost_prim_cons	0.06	chr8_41929478_41929479_-	rs1301355900				7.21	KAT6A	0.021841	0.069	54
chr8_41929498_41929499_-_A_G	PAS	PAS_lost_prim_cons	0.06	chr8_41929478_41929479_-					7.21	KAT6A	0.021841	0.069	54
chr8_41929498_41929499_-_A_T	PAS	PAS_lost_prim_cons	0.06	chr8_41929478_41929479_-					7.21	KAT6A	0.021841	0.069	54
chr8_41929499_41929500_-_A_C	PAS	PAS_lost_prim_cons	0.06	chr8_41929478_41929479_-					7.21	KAT6A	0.021841	0.069	54
chr8_41929499_41929500_-_A_G	PAS	PAS_lost_prim_cons	0.06	chr8_41929478_41929479_-					7.21	KAT6A	0.021841	0.069	54
chr8_41929499_41929500_-_A_T	PAS	PAS_lost_prim_cons	0.06	chr8_41929478_41929479_-					7.21	KAT6A	0.021841	0.069	54
chr8_41929500_41929501_-_A_C	PAS	PAS_lost_prim_cons	0.06	chr8_41929478_41929479_-					7.21	KAT6A	0.021841	0.069	54
chr8_41929500_41929501_-_A_G	PAS	PAS_lost_prim_cons	0.06	chr8_41929478_41929479_-					7.21	KAT6A	0.021841	0.069	54
chr8_41929500_41929501_-_A_T	PAS	PAS_lost_prim_cons	0.06	chr8_41929478_41929479_-					7.21	KAT6A	0.021841	0.069	54
chr8_41929501_41929502_-_T_C	PAS	PAS_lost_prim_cons	0.06	chr8_41929478_41929479_-	rs1355201162				8.422	KAT6A	0.021841	0.069	54
chr8_41929501_41929502_-_T_G	PAS	PAS_lost_prim_cons	0.06	chr8_41929478_41929479_-					8.422	KAT6A	0.021841	0.069	54
chr8_41929502_41929503_-_A_C	PAS	PAS_lost_prim_cons	0.06	chr8_41929478_41929479_-					4.769	KAT6A	0.021841	0.069	54
chr8_41929502_41929503_-_A_G	PAS	PAS_lost_prim_cons	0.06	chr8_41929478_41929479_-					4.769	KAT6A	0.021841	0.069	54
chr8_41929503_41929504_-_A_C	PAS	PAS_lost_prim_cons	0.06	chr8_41929478_41929479_-					4.008	KAT6A	0.021841	0.069	54
chr8_41929503_41929504_-_A_G	PAS	PAS_lost_prim_cons	0.06	chr8_41929478_41929479_-					4.008	KAT6A	0.021841	0.069	54
chr19_35738855_35738856_+_A_C	PAS	PAS_lost_prim_cons	0.06	chr19_35738877_35738878_+					2.153	KMT2B	0.026915	0.07	55
chr19_35738855_35738856_+_A_G	PAS	PAS_lost_prim_cons	0.06	chr19_35738877_35738878_+					2.153	KMT2B	0.026915	0.07	55
chr19_35738855_35738856_+_A_T	PAS	PAS_lost_prim_cons	0.06	chr19_35738877_35738878_+					2.153	KMT2B	0.026915	0.07	55
chr19_35738856_35738857_+_A_C	PAS	PAS_lost_prim_cons	0.06	chr19_35738877_35738878_+					1.741	KMT2B	0.026915	0.07	55
chr19_35738856_35738857_+_A_G	PAS	PAS_lost_prim_cons	0.06	chr19_35738877_35738878_+	rs1970026512				1.741	KMT2B	0.026915	0.07	55
chr19_35738857_35738858_+_T_C	PAS	PAS_lost_prim_cons	0.06	chr19_35738877_35738878_+					2.741	KMT2B	0.026915	0.07	55
chr19_35738857_35738858_+_T_G	PAS	PAS_lost_prim_cons	0.06	chr19_35738877_35738878_+					2.741	KMT2B	0.026915	0.07	55
chr19_35738858_35738859_+_A_C	PAS	PAS_lost_prim_cons	0.06	chr19_35738877_35738878_+					1.576	KMT2B	0.026915	0.07	55
chr19_35738858_35738859_+_A_G	PAS	PAS_lost_prim_cons	0.06	chr19_35738877_35738878_+					1.576	KMT2B	0.026915	0.07	55
chr19_35738858_35738859_+_A_T	PAS	PAS_lost_prim_cons	0.06	chr19_35738877_35738878_+					1.576	KMT2B	0.026915	0.07	55
chr19_35738859_35738860_+_A_C	PAS	PAS_lost_prim_cons	0.06	chr19_35738877_35738878_+					1.431	KMT2B	0.026915	0.07	55
chr19_35738859_35738860_+_A_G	PAS	PAS_lost_prim_cons	0.06	chr19_35738877_35738878_+					1.431	KMT2B	0.026915	0.07	55
chr19_35738859_35738860_+_A_T	PAS	PAS_lost_prim_cons	0.06	chr19_35738877_35738878_+					1.431	KMT2B	0.026915	0.07	55
chr19_35738860_35738861_+_A_C	PAS	PAS_lost_prim_cons	0.06	chr19_35738877_35738878_+					2.728	KMT2B	0.026915	0.07	55
chr19_35738860_35738861_+_A_G	PAS	PAS_lost_prim_cons	0.06	chr19_35738877_35738878_+					2.728	KMT2B	0.026915	0.07	55
chr19_35738860_35738861_+_A_T	PAS	PAS_lost_prim_cons	0.06	chr19_35738877_35738878_+					2.728	KMT2B	0.026915	0.07	55
chr15_75370954_75370955_-_A_C	PAS	PAS_lost_prim_cons	0.06	chr15_75370925_75370926_-					4.795	SIN3A	0.014832	0.07	56
chr15_75370954_75370955_-_A_G	PAS	PAS_lost_prim_cons	0.06	chr15_75370925_75370926_-					4.795	SIN3A	0.014832	0.07	56
chr15_75370955_75370956_-_A_C	PAS	PAS_lost_prim_cons	0.06	chr15_75370925_75370926_-					5.151	SIN3A	0.014832	0.07	56
chr15_75370955_75370956_-_A_G	PAS	PAS_lost_prim_cons	0.06	chr15_75370925_75370926_-					5.151	SIN3A	0.014832	0.07	56
chr15_75370955_75370956_-_A_T	PAS	PAS_lost_prim_cons	0.06	chr15_75370925_75370926_-	rs1015926659	12			5.151	SIN3A	0.014832	0.07	56
chr15_93027966_93027967_+_A_C	PAS	PAS_lost_prim_cons	0.06	chr15_93027995_93027996_+					5.22	CHD2	0.027031	0.07	57
chr15_93027966_93027967_+_A_G	PAS	PAS_lost_prim_cons	0.06	chr15_93027995_93027996_+					5.22	CHD2	0.027031	0.07	57
chr15_93027966_93027967_+_A_T	PAS	PAS_lost_prim_cons	0.06	chr15_93027995_93027996_+					5.22	CHD2	0.027031	0.07	57
chr15_93027967_93027968_+_T_C	PAS	PAS_lost_prim_cons	0.06	chr15_93027995_93027996_+					3.227	CHD2	0.027031	0.07	57
chr15_93027967_93027968_+_T_G	PAS	PAS_lost_prim_cons	0.06	chr15_93027995_93027996_+					3.227	CHD2	0.027031	0.07	57
chr15_93027968_93027969_+_T_C	PAS	PAS_lost_prim_cons	0.06	chr15_93027995_93027996_+					2.324	CHD2	0.027031	0.07	57
chr15_93027968_93027969_+_T_G	PAS	PAS_lost_prim_cons	0.06	chr15_93027995_93027996_+					2.324	CHD2	0.027031	0.07	57
chr15_93027969_93027970_+_A_C	PAS	PAS_lost_prim_cons	0.06	chr15_93027995_93027996_+					3.152	CHD2	0.027031	0.07	57
chr15_93027969_93027970_+_A_G	PAS	PAS_lost_prim_cons	0.06	chr15_93027995_93027996_+					3.152	CHD2	0.027031	0.07	57
chr15_93027969_93027970_+_A_T	PAS	PAS_lost_prim_cons	0.06	chr15_93027995_93027996_+					3.152	CHD2	0.027031	0.07	57
chr15_93027970_93027971_+_A_C	PAS	PAS_lost_prim_cons	0.06	chr15_93027995_93027996_+					4.008	CHD2	0.027031	0.07	57
chr15_93027970_93027971_+_A_G	PAS	PAS_lost_prim_cons	0.06	chr15_93027995_93027996_+					4.008	CHD2	0.027031	0.07	57
chr15_93027971_93027972_+_A_C	PAS	PAS_lost_prim_cons	0.06	chr15_93027995_93027996_+					4.37	CHD2	0.027031	0.07	57
chr15_93027971_93027972_+_A_G	PAS	PAS_lost_prim_cons	0.06	chr15_93027995_93027996_+					4.37	CHD2	0.027031	0.07	57
chr15_93027971_93027972_+_A_T	PAS	PAS_lost_prim_cons	0.06	chr15_93027995_93027996_+					4.37	CHD2	0.027031	0.07	57
chr1_26782078_26782079_+_A_C	PAS	PAS_lost_prim_cons	0.06	chr1_26782103_26782104_+					8.815	ARID1A	0.022463	0.071	58
chr1_26782078_26782079_+_A_G	PAS	PAS_lost_prim_cons	0.06	chr1_26782103_26782104_+					8.815	ARID1A	0.022463	0.071	58
chr1_26782078_26782079_+_A_T	PAS	PAS_lost_prim_cons	0.06	chr1_26782103_26782104_+					8.815	ARID1A	0.022463	0.071	58
chr1_26782079_26782080_+_A_C	PAS	PAS_lost_prim_cons	0.06	chr1_26782103_26782104_+					8.815	ARID1A	0.022463	0.071	58
chr1_26782079_26782080_+_A_G	PAS	PAS_lost_prim_cons	0.06	chr1_26782103_26782104_+					8.815	ARID1A	0.022463	0.071	58
chr1_26782080_26782081_+_T_C	PAS	PAS_lost_prim_cons	0.06	chr1_26782103_26782104_+					7.564	ARID1A	0.022463	0.071	58
chr1_26782080_26782081_+_T_G	PAS	PAS_lost_prim_cons	0.06	chr1_26782103_26782104_+					7.564	ARID1A	0.022463	0.071	58
chr1_26782081_26782082_+_A_C	PAS	PAS_lost_prim_cons	0.06	chr1_26782103_26782104_+					8.815	ARID1A	0.022463	0.071	58
chr1_26782081_26782082_+_A_G	PAS	PAS_lost_prim_cons	0.06	chr1_26782103_26782104_+					8.815	ARID1A	0.022463	0.071	58
chr1_26782081_26782082_+_A_T	PAS	PAS_lost_prim_cons	0.06	chr1_26782103_26782104_+					8.815	ARID1A	0.022463	0.071	58
chr1_26782082_26782083_+_A_C	PAS	PAS_lost_prim_cons	0.06	chr1_26782103_26782104_+					8.815	ARID1A	0.022463	0.071	58
chr1_26782082_26782083_+_A_G	PAS	PAS_lost_prim_cons	0.06	chr1_26782103_26782104_+					8.815	ARID1A	0.022463	0.071	58
chr1_26782082_26782083_+_A_T	PAS	PAS_lost_prim_cons	0.06	chr1_26782103_26782104_+					8.815	ARID1A	0.022463	0.071	58
chr1_26782083_26782084_+_A_C	PAS	PAS_lost_prim_cons	0.06	chr1_26782103_26782104_+					8.815	ARID1A	0.022463	0.071	58
chr1_26782083_26782084_+_A_G	PAS	PAS_lost_prim_cons	0.06	chr1_26782103_26782104_+					8.815	ARID1A	0.022463	0.071	58
chr1_26782083_26782084_+_A_T	PAS	PAS_lost_prim_cons	0.06	chr1_26782103_26782104_+					8.815	ARID1A	0.022463	0.071	58
chr2_165989178_165989179_-_A_C	PAS	PAS_lost_prim_cons	0.06	chr2_165989159_165989160_-					6.382	SCN1A	0.022602	0.071	60
chr2_165989178_165989179_-_A_G	PAS	PAS_lost_prim_cons	0.06	chr2_165989159_165989160_-	rs1573931222	1			6.382	SCN1A	0.022602	0.071	60
chr2_165989178_165989179_-_A_T	PAS	PAS_lost_prim_cons	0.06	chr2_165989159_165989160_-					6.382	SCN1A	0.022602	0.071	60
chr2_165989179_165989180_-_A_C	PAS	PAS_lost_prim_cons	0.06	chr2_165989159_165989160_-					6.382	SCN1A	0.022602	0.071	60
chr2_165989179_165989180_-_A_G	PAS	PAS_lost_prim_cons	0.06	chr2_165989159_165989160_-					6.382	SCN1A	0.022602	0.071	60
chr2_165989179_165989180_-_A_T	PAS	PAS_lost_prim_cons	0.06	chr2_165989159_165989160_-					6.382	SCN1A	0.022602	0.071	60
chr2_165989180_165989181_-_A_C	PAS	PAS_lost_prim_cons	0.06	chr2_165989159_165989160_-					6.382	SCN1A	0.022602	0.071	60
chr2_165989180_165989181_-_A_G	PAS	PAS_lost_prim_cons	0.06	chr2_165989159_165989160_-	rs1688820201				6.382	SCN1A	0.022602	0.071	60
chr2_165989180_165989181_-_A_T	PAS	PAS_lost_prim_cons	0.06	chr2_165989159_165989160_-					6.382	SCN1A	0.022602	0.071	60
chr2_165989181_165989182_-_T_C	PAS	PAS_lost_prim_cons	0.06	chr2_165989159_165989160_-	rs1688820753	1			7.419	SCN1A	0.022602	0.071	60
chr2_165989181_165989182_-_T_G	PAS	PAS_lost_prim_cons	0.06	chr2_165989159_165989160_-					7.419	SCN1A	0.022602	0.071	60
chr2_165989182_165989183_-_A_C	PAS	PAS_lost_prim_cons	0.06	chr2_165989159_165989160_-					6.382	SCN1A	0.022602	0.071	60
chr2_165989182_165989183_-_A_G	PAS	PAS_lost_prim_cons	0.06	chr2_165989159_165989160_-	rs1573931253				6.382	SCN1A	0.022602	0.071	60
chr2_165989183_165989184_-_A_C	PAS	PAS_lost_prim_cons	0.06	chr2_165989159_165989160_-					6.382	SCN1A	0.022602	0.071	60
chr2_165989183_165989184_-_A_G	PAS	PAS_lost_prim_cons	0.06	chr2_165989159_165989160_-					6.382	SCN1A	0.022602	0.071	60
chr2_165989183_165989184_-_A_T	PAS	PAS_lost_prim_cons	0.06	chr2_165989159_165989160_-					6.382	SCN1A	0.022602	0.071	60
chr15_29700166_29700167_-_A_C	PAS	PAS_lost_prim_cons	0.06	chr15_29700151_29700152_-					6.965	TJP1	0.022625	0.071	62
chr15_29700166_29700167_-_A_G	PAS	PAS_lost_prim_cons	0.06	chr15_29700151_29700152_-					6.965	TJP1	0.022625	0.071	62
chr15_29700166_29700167_-_A_T	PAS	PAS_lost_prim_cons	0.06	chr15_29700151_29700152_-					6.965	TJP1	0.022625	0.071	62
chr15_29700167_29700168_-_A_C	PAS	PAS_lost_prim_cons	0.06	chr15_29700151_29700152_-					6.965	TJP1	0.022625	0.071	62
chr15_29700167_29700168_-_A_G	PAS	PAS_lost_prim_cons	0.06	chr15_29700151_29700152_-					6.965	TJP1	0.022625	0.071	62
chr15_29700167_29700168_-_A_T	PAS	PAS_lost_prim_cons	0.06	chr15_29700151_29700152_-					6.965	TJP1	0.022625	0.071	62
chr15_29700168_29700169_-_A_C	PAS	PAS_lost_prim_cons	0.06	chr15_29700151_29700152_-					6.965	TJP1	0.022625	0.071	62
chr15_29700168_29700169_-_A_G	PAS	PAS_lost_prim_cons	0.06	chr15_29700151_29700152_-					6.965	TJP1	0.022625	0.071	62
chr15_29700169_29700170_-_T_C	PAS	PAS_lost_prim_cons	0.06	chr15_29700151_29700152_-	rs2041454483	2			8.111	TJP1	0.022625	0.071	62
chr15_29700169_29700170_-_T_G	PAS	PAS_lost_prim_cons	0.06	chr15_29700151_29700152_-					8.111	TJP1	0.022625	0.071	62
chr15_29700170_29700171_-_A_C	PAS	PAS_lost_prim_cons	0.06	chr15_29700151_29700152_-					6.965	TJP1	0.022625	0.071	62
chr15_29700170_29700171_-_A_G	PAS	PAS_lost_prim_cons	0.06	chr15_29700151_29700152_-					6.965	TJP1	0.022625	0.071	62
chr15_29700171_29700172_-_A_C	PAS	PAS_lost_prim_cons	0.06	chr15_29700151_29700152_-					6.965	TJP1	0.022625	0.071	62
chr15_29700171_29700172_-_A_G	PAS	PAS_lost_prim_cons	0.06	chr15_29700151_29700152_-					6.965	TJP1	0.022625	0.071	62
chr15_29700171_29700172_-_A_T	PAS	PAS_lost_prim_cons	0.06	chr15_29700151_29700152_-					6.965	TJP1	0.022625	0.071	62
chr1_15940436_15940437_+_A_C	PAS	PAS_lost_prim_cons	0.06	chr1_15940455_15940456_+					6.004	SPEN	0.03101	0.071	63
chr1_15940436_15940437_+_A_G	PAS	PAS_lost_prim_cons	0.06	chr1_15940455_15940456_+					6.004	SPEN	0.03101	0.071	63
chr1_15940436_15940437_+_A_T	PAS	PAS_lost_prim_cons	0.06	chr1_15940455_15940456_+					6.004	SPEN	0.03101	0.071	63
chr1_15940437_15940438_+_T_C	PAS	PAS_lost_prim_cons	0.06	chr1_15940455_15940456_+					3.464	SPEN	0.03101	0.071	63
chr1_15940437_15940438_+_T_G	PAS	PAS_lost_prim_cons	0.06	chr1_15940455_15940456_+					3.464	SPEN	0.03101	0.071	63
chr1_15940438_15940439_+_T_C	PAS	PAS_lost_prim_cons	0.06	chr1_15940455_15940456_+					5.149	SPEN	0.03101	0.071	63
chr1_15940438_15940439_+_T_G	PAS	PAS_lost_prim_cons	0.06	chr1_15940455_15940456_+					5.149	SPEN	0.03101	0.071	63
chr1_15940439_15940440_+_A_C	PAS	PAS_lost_prim_cons	0.06	chr1_15940455_15940456_+					4.378	SPEN	0.03101	0.071	63
chr1_15940439_15940440_+_A_G	PAS	PAS_lost_prim_cons	0.06	chr1_15940455_15940456_+					4.378	SPEN	0.03101	0.071	63
chr1_15940440_15940441_+_A_C	PAS	PAS_lost_prim_cons	0.06	chr1_15940455_15940456_+					6.004	SPEN	0.03101	0.071	63
chr1_15940440_15940441_+_A_G	PAS	PAS_lost_prim_cons	0.06	chr1_15940455_15940456_+					6.004	SPEN	0.03101	0.071	63
chrX_48824952_48824953_+_A_C	PAS	PAS_lost_prim_cons	0.06	chrX_48824975_48824976_+					3.586	HDAC6	0	0.072	65
chrX_48824952_48824953_+_A_G	PAS	PAS_lost_prim_cons	0.06	chrX_48824975_48824976_+					3.586	HDAC6	0	0.072	65
chrX_48824952_48824953_+_A_T	PAS	PAS_lost_prim_cons	0.06	chrX_48824975_48824976_+					3.586	HDAC6	0	0.072	65
chrX_48824953_48824954_+_A_C	PAS	PAS_lost_prim_cons	0.06	chrX_48824975_48824976_+					2.208	HDAC6	0	0.072	65
chrX_48824953_48824954_+_A_G	PAS	PAS_lost_prim_cons	0.06	chrX_48824975_48824976_+					2.208	HDAC6	0	0.072	65
chrX_48824954_48824955_+_T_C	PAS	PAS_lost_prim_cons	0.06	chrX_48824975_48824976_+					3.067	HDAC6	0	0.072	65
chrX_48824954_48824955_+_T_G	PAS	PAS_lost_prim_cons	0.06	chrX_48824975_48824976_+					3.067	HDAC6	0	0.072	65
chrX_48824955_48824956_+_A_C	PAS	PAS_lost_prim_cons	0.06	chrX_48824975_48824976_+					3.586	HDAC6	0	0.072	65
chrX_48824955_48824956_+_A_G	PAS	PAS_lost_prim_cons	0.06	chrX_48824975_48824976_+					3.586	HDAC6	0	0.072	65
chrX_48824955_48824956_+_A_T	PAS	PAS_lost_prim_cons	0.06	chrX_48824975_48824976_+					3.586	HDAC6	0	0.072	65
chrX_48824956_48824957_+_A_C	PAS	PAS_lost_prim_cons	0.06	chrX_48824975_48824976_+					3.586	HDAC6	0	0.072	65
chrX_48824956_48824957_+_A_G	PAS	PAS_lost_prim_cons	0.06	chrX_48824975_48824976_+					3.586	HDAC6	0	0.072	65
chrX_48824956_48824957_+_A_T	PAS	PAS_lost_prim_cons	0.06	chrX_48824975_48824976_+					3.586	HDAC6	0	0.072	65
chrX_48824957_48824958_+_A_C	PAS	PAS_lost_prim_cons	0.06	chrX_48824975_48824976_+					3.586	HDAC6	0	0.072	65
chrX_48824957_48824958_+_A_G	PAS	PAS_lost_prim_cons	0.06	chrX_48824975_48824976_+					3.586	HDAC6	0	0.072	65
chrX_48824957_48824958_+_A_T	PAS	PAS_lost_prim_cons	0.06	chrX_48824975_48824976_+					3.586	HDAC6	0	0.072	65
chr9_137836102_137836103_+_A_C	PAS	PAS_lost_prim_cons	0.06	chr9_137836126_137836127_+					5.641	EHMT1	0.015126	0.072	66
chr9_137836102_137836103_+_A_G	PAS	PAS_lost_prim_cons	0.06	chr9_137836126_137836127_+					5.641	EHMT1	0.015126	0.072	66
chr9_137836102_137836103_+_A_T	PAS	PAS_lost_prim_cons	0.06	chr9_137836126_137836127_+					5.641	EHMT1	0.015126	0.072	66
chr9_137836103_137836104_+_A_C	PAS	PAS_lost_prim_cons	0.06	chr9_137836126_137836127_+					5.641	EHMT1	0.015126	0.072	66
chr9_137836103_137836104_+_A_G	PAS	PAS_lost_prim_cons	0.06	chr9_137836126_137836127_+					5.641	EHMT1	0.015126	0.072	66
chr9_137836104_137836105_+_T_C	PAS	PAS_lost_prim_cons	0.06	chr9_137836126_137836127_+					4.827	EHMT1	0.015126	0.072	66
chr9_137836104_137836105_+_T_G	PAS	PAS_lost_prim_cons	0.06	chr9_137836126_137836127_+					4.827	EHMT1	0.015126	0.072	66
chr9_137836105_137836106_+_A_C	PAS	PAS_lost_prim_cons	0.06	chr9_137836126_137836127_+					2.092	EHMT1	0.015126	0.072	66
chr9_137836105_137836106_+_A_G	PAS	PAS_lost_prim_cons	0.06	chr9_137836126_137836127_+					2.092	EHMT1	0.015126	0.072	66
chr9_137836106_137836107_+_A_C	PAS	PAS_lost_prim_cons	0.06	chr9_137836126_137836127_+					2.272	EHMT1	0.015126	0.072	66
chr9_137836106_137836107_+_A_G	PAS	PAS_lost_prim_cons	0.06	chr9_137836126_137836127_+					2.272	EHMT1	0.015126	0.072	66
chr9_137836107_137836108_+_A_C	PAS	PAS_lost_prim_cons	0.06	chr9_137836126_137836127_+					1.499	EHMT1	0.015126	0.072	66
chr9_137836107_137836108_+_A_G	PAS	PAS_lost_prim_cons	0.06	chr9_137836126_137836127_+					1.499	EHMT1	0.015126	0.072	66
chr10_63167240_63167241_-_A_C	PAS	PAS_lost_prim_cons	0.06	chr10_63167224_63167225_-					7.305	JMJD1C	0.027844	0.072	67
chr10_63167240_63167241_-_A_G	PAS	PAS_lost_prim_cons	0.06	chr10_63167224_63167225_-					7.305	JMJD1C	0.027844	0.072	67
chr10_63167240_63167241_-_A_T	PAS	PAS_lost_prim_cons	0.06	chr10_63167224_63167225_-					7.305	JMJD1C	0.027844	0.072	67
chr10_63167241_63167242_-_A_C	PAS	PAS_lost_prim_cons	0.06	chr10_63167224_63167225_-					7.305	JMJD1C	0.027844	0.072	67
chr10_63167241_63167242_-_A_G	PAS	PAS_lost_prim_cons	0.06	chr10_63167224_63167225_-					7.305	JMJD1C	0.027844	0.072	67
chr10_63167241_63167242_-_A_T	PAS	PAS_lost_prim_cons	0.06	chr10_63167224_63167225_-					7.305	JMJD1C	0.027844	0.072	67
chr10_63167242_63167243_-_A_C	PAS	PAS_lost_prim_cons	0.06	chr10_63167224_63167225_-					7.305	JMJD1C	0.027844	0.072	67
chr10_63167242_63167243_-_A_G	PAS	PAS_lost_prim_cons	0.06	chr10_63167224_63167225_-					7.305	JMJD1C	0.027844	0.072	67
chr10_63167242_63167243_-_A_T	PAS	PAS_lost_prim_cons	0.06	chr10_63167224_63167225_-					7.305	JMJD1C	0.027844	0.072	67
chr10_63167243_63167244_-_T_C	PAS	PAS_lost_prim_cons	0.06	chr10_63167224_63167225_-					8.513	JMJD1C	0.027844	0.072	67
chr10_63167243_63167244_-_T_G	PAS	PAS_lost_prim_cons	0.06	chr10_63167224_63167225_-					8.513	JMJD1C	0.027844	0.072	67
chr10_63167244_63167245_-_T_C	PAS	PAS_lost_prim_cons	0.06	chr10_63167224_63167225_-					8.513	JMJD1C	0.027844	0.072	67
chr10_63167244_63167245_-_T_G	PAS	PAS_lost_prim_cons	0.06	chr10_63167224_63167225_-	rs1013341400	1			8.513	JMJD1C	0.027844	0.072	67
chr10_63167245_63167246_-_A_C	PAS	PAS_lost_prim_cons	0.06	chr10_63167224_63167225_-					7.305	JMJD1C	0.027844	0.072	67
chr10_63167245_63167246_-_A_G	PAS	PAS_lost_prim_cons	0.06	chr10_63167224_63167225_-					7.305	JMJD1C	0.027844	0.072	67
chr10_63167245_63167246_-_A_T	PAS	PAS_lost_prim_cons	0.06	chr10_63167224_63167225_-					7.305	JMJD1C	0.027844	0.072	67
chr8_102253918_102253919_-_T_C	PAS	PAS_lost_prim_cons	0.06	chr8_102253903_102253904_-					8.777	UBR5	0.037137	0.073	73
chr8_102253918_102253919_-_T_G	PAS	PAS_lost_prim_cons	0.06	chr8_102253903_102253904_-					8.777	UBR5	0.037137	0.073	73
chr8_102253919_102253920_-_A_C	PAS	PAS_lost_prim_cons	0.06	chr8_102253903_102253904_-					7.437	UBR5	0.037137	0.073	73
chr8_102253919_102253920_-_A_G	PAS	PAS_lost_prim_cons	0.06	chr8_102253903_102253904_-					7.437	UBR5	0.037137	0.073	73
chr8_102253920_102253921_-_A_C	PAS	PAS_lost_prim_cons	0.06	chr8_102253903_102253904_-					7.53	UBR5	0.037137	0.073	73
chr8_102253920_102253921_-_A_G	PAS	PAS_lost_prim_cons	0.06	chr8_102253903_102253904_-					7.53	UBR5	0.037137	0.073	73
chr8_102253920_102253921_-_A_T	PAS	PAS_lost_prim_cons	0.06	chr8_102253903_102253904_-					7.53	UBR5	0.037137	0.073	73
chr4_143554344_143554345_+_A_C	PAS	PAS_lost_prim_cons	0.06	chr4_143554371_143554372_+					5.201	SMARCA5	0.01569	0.074	76
chr4_143554344_143554345_+_A_G	PAS	PAS_lost_prim_cons	0.06	chr4_143554371_143554372_+					5.201	SMARCA5	0.01569	0.074	76
chr4_143554344_143554345_+_A_T	PAS	PAS_lost_prim_cons	0.06	chr4_143554371_143554372_+					5.201	SMARCA5	0.01569	0.074	76
chr4_143554345_143554346_+_A_C	PAS	PAS_lost_prim_cons	0.06	chr4_143554371_143554372_+					5.201	SMARCA5	0.01569	0.074	76
chr4_143554345_143554346_+_A_G	PAS	PAS_lost_prim_cons	0.06	chr4_143554371_143554372_+					5.201	SMARCA5	0.01569	0.074	76
chr4_143554346_143554347_+_T_C	PAS	PAS_lost_prim_cons	0.06	chr4_143554371_143554372_+					2.825	SMARCA5	0.01569	0.074	76
chr4_143554346_143554347_+_T_G	PAS	PAS_lost_prim_cons	0.06	chr4_143554371_143554372_+					2.825	SMARCA5	0.01569	0.074	76
chr4_143554347_143554348_+_A_C	PAS	PAS_lost_prim_cons	0.06	chr4_143554371_143554372_+					2.547	SMARCA5	0.01569	0.074	76
chr4_143554347_143554348_+_A_G	PAS	PAS_lost_prim_cons	0.06	chr4_143554371_143554372_+					2.547	SMARCA5	0.01569	0.074	76
chr4_143554347_143554348_+_A_T	PAS	PAS_lost_prim_cons	0.06	chr4_143554371_143554372_+					2.547	SMARCA5	0.01569	0.074	76
chr4_143554348_143554349_+_A_C	PAS	PAS_lost_prim_cons	0.06	chr4_143554371_143554372_+					3.385	SMARCA5	0.01569	0.074	76
chr4_143554348_143554349_+_A_G	PAS	PAS_lost_prim_cons	0.06	chr4_143554371_143554372_+					3.385	SMARCA5	0.01569	0.074	76
chr4_143554348_143554349_+_A_T	PAS	PAS_lost_prim_cons	0.06	chr4_143554371_143554372_+					3.385	SMARCA5	0.01569	0.074	76
chr4_143554349_143554350_+_A_C	PAS	PAS_lost_prim_cons	0.06	chr4_143554371_143554372_+					3.539	SMARCA5	0.01569	0.074	76
chr4_143554349_143554350_+_A_G	PAS	PAS_lost_prim_cons	0.06	chr4_143554371_143554372_+					3.539	SMARCA5	0.01569	0.074	76
chr4_143554349_143554350_+_A_T	PAS	PAS_lost_prim_cons	0.06	chr4_143554371_143554372_+					3.539	SMARCA5	0.01569	0.074	76
chr19_39476643_39476644_+_A_C	PAS	PAS_lost_prim_cons	0.06	chr19_39476669_39476670_+					1.911	SUPT5H	0.015513	0.074	78
chr19_39476643_39476644_+_A_G	PAS	PAS_lost_prim_cons	0.06	chr19_39476669_39476670_+					1.911	SUPT5H	0.015513	0.074	78
chr19_39476643_39476644_+_A_T	PAS	PAS_lost_prim_cons	0.06	chr19_39476669_39476670_+					1.911	SUPT5H	0.015513	0.074	78
chr19_39476644_39476645_+_A_C	PAS	PAS_lost_prim_cons	0.06	chr19_39476669_39476670_+					2.772	SUPT5H	0.015513	0.074	78
chr19_39476644_39476645_+_A_G	PAS	PAS_lost_prim_cons	0.06	chr19_39476669_39476670_+	rs367984226	2			2.772	SUPT5H	0.015513	0.074	78
chr19_39476645_39476646_+_T_C	PAS	PAS_lost_prim_cons	0.06	chr19_39476669_39476670_+					0.779	SUPT5H	0.015513	0.074	78
chr19_39476645_39476646_+_T_G	PAS	PAS_lost_prim_cons	0.06	chr19_39476669_39476670_+	rs2079410593				0.779	SUPT5H	0.015513	0.074	78
chr19_39476646_39476647_+_A_C	PAS	PAS_lost_prim_cons	0.06	chr19_39476669_39476670_+					0.376	SUPT5H	0.015513	0.074	78
chr19_39476646_39476647_+_A_G	PAS	PAS_lost_prim_cons	0.06	chr19_39476669_39476670_+					0.376	SUPT5H	0.015513	0.074	78
chr19_39476647_39476648_+_A_C	PAS	PAS_lost_prim_cons	0.06	chr19_39476669_39476670_+					2.055	SUPT5H	0.015513	0.074	78
chr19_39476647_39476648_+_A_G	PAS	PAS_lost_prim_cons	0.06	chr19_39476669_39476670_+					2.055	SUPT5H	0.015513	0.074	78
chr19_39476648_39476649_+_A_C	PAS	PAS_lost_prim_cons	0.06	chr19_39476669_39476670_+					2.121	SUPT5H	0.015513	0.074	78
chr19_39476648_39476649_+_A_G	PAS	PAS_lost_prim_cons	0.06	chr19_39476669_39476670_+					2.121	SUPT5H	0.015513	0.074	78
chr19_39476648_39476649_+_A_T	PAS	PAS_lost_prim_cons	0.06	chr19_39476669_39476670_+	rs2079410625	1			2.121	SUPT5H	0.015513	0.074	78
chr18_21525393_21525394_+_A_C	PAS	PAS_lost_prim_cons	0.06	chr18_21525422_21525423_+					5.814	GREB1L	0.023739	0.075	79
chr18_21525393_21525394_+_A_G	PAS	PAS_lost_prim_cons	0.06	chr18_21525422_21525423_+					5.814	GREB1L	0.023739	0.075	79
chr18_21525393_21525394_+_A_T	PAS	PAS_lost_prim_cons	0.06	chr18_21525422_21525423_+					5.814	GREB1L	0.023739	0.075	79
chr18_21525394_21525395_+_T_C	PAS	PAS_lost_prim_cons	0.06	chr18_21525422_21525423_+					3.292	GREB1L	0.023739	0.075	79
chr18_21525394_21525395_+_T_G	PAS	PAS_lost_prim_cons	0.06	chr18_21525422_21525423_+					3.292	GREB1L	0.023739	0.075	79
chr18_21525395_21525396_+_T_C	PAS	PAS_lost_prim_cons	0.06	chr18_21525422_21525423_+					4.98	GREB1L	0.023739	0.075	79
chr18_21525395_21525396_+_T_G	PAS	PAS_lost_prim_cons	0.06	chr18_21525422_21525423_+	rs1037113827	1			4.98	GREB1L	0.023739	0.075	79
chr18_21525396_21525397_+_A_C	PAS	PAS_lost_prim_cons	0.06	chr18_21525422_21525423_+					5.711	GREB1L	0.023739	0.075	79
chr18_21525396_21525397_+_A_G	PAS	PAS_lost_prim_cons	0.06	chr18_21525422_21525423_+					5.711	GREB1L	0.023739	0.075	79
chr18_21525396_21525397_+_A_T	PAS	PAS_lost_prim_cons	0.06	chr18_21525422_21525423_+					5.711	GREB1L	0.023739	0.075	79
chr18_21525397_21525398_+_A_C	PAS	PAS_lost_prim_cons	0.06	chr18_21525422_21525423_+	rs896863406				5.814	GREB1L	0.023739	0.075	79
chr18_21525397_21525398_+_A_G	PAS	PAS_lost_prim_cons	0.06	chr18_21525422_21525423_+	rs896863406	1			5.814	GREB1L	0.023739	0.075	79
chr18_21525397_21525398_+_A_T	PAS	PAS_lost_prim_cons	0.06	chr18_21525422_21525423_+					5.814	GREB1L	0.023739	0.075	79
chr18_21525398_21525399_+_A_C	PAS	PAS_lost_prim_cons	0.06	chr18_21525422_21525423_+					4.259	GREB1L	0.023739	0.075	79
chr18_21525398_21525399_+_A_G	PAS	PAS_lost_prim_cons	0.06	chr18_21525422_21525423_+	rs1371573175	1			4.259	GREB1L	0.023739	0.075	79
chr18_21525398_21525399_+_A_T	PAS	PAS_lost_prim_cons	0.06	chr18_21525422_21525423_+					4.259	GREB1L	0.023739	0.075	79
chr8_60866873_60866874_+_A_C	PAS	PAS_lost_prim_cons	0.06	chr8_60866896_60866897_+					8.911	CHD7	0.036285	0.076	81
chr8_60866873_60866874_+_A_G	PAS	PAS_lost_prim_cons	0.06	chr8_60866896_60866897_+					8.911	CHD7	0.036285	0.076	81
chr8_60866873_60866874_+_A_T	PAS	PAS_lost_prim_cons	0.06	chr8_60866896_60866897_+					8.911	CHD7	0.036285	0.076	81
chr8_60866874_60866875_+_A_C	PAS	PAS_lost_prim_cons	0.06	chr8_60866896_60866897_+					8.911	CHD7	0.036285	0.076	81
chr8_60866874_60866875_+_A_G	PAS	PAS_lost_prim_cons	0.06	chr8_60866896_60866897_+					8.911	CHD7	0.036285	0.076	81
chr8_60866875_60866876_+_T_C	PAS	PAS_lost_prim_cons	0.06	chr8_60866896_60866897_+					7.645	CHD7	0.036285	0.076	81
chr8_60866875_60866876_+_T_G	PAS	PAS_lost_prim_cons	0.06	chr8_60866896_60866897_+					7.645	CHD7	0.036285	0.076	81
chr8_60866876_60866877_+_A_C	PAS	PAS_lost_prim_cons	0.06	chr8_60866896_60866897_+					8.911	CHD7	0.036285	0.076	81
chr8_60866876_60866877_+_A_G	PAS	PAS_lost_prim_cons	0.06	chr8_60866896_60866897_+	rs1246193868	3			8.911	CHD7	0.036285	0.076	81
chr8_60866877_60866878_+_A_C	PAS	PAS_lost_prim_cons	0.06	chr8_60866896_60866897_+					8.911	CHD7	0.036285	0.076	81
chr8_60866877_60866878_+_A_G	PAS	PAS_lost_prim_cons	0.06	chr8_60866896_60866897_+					8.911	CHD7	0.036285	0.076	81
chr8_60866877_60866878_+_A_T	PAS	PAS_lost_prim_cons	0.06	chr8_60866896_60866897_+					8.911	CHD7	0.036285	0.076	81
chr8_60866878_60866879_+_A_C	PAS	PAS_lost_prim_cons	0.06	chr8_60866896_60866897_+					8.911	CHD7	0.036285	0.076	81
chr8_60866878_60866879_+_A_G	PAS	PAS_lost_prim_cons	0.06	chr8_60866896_60866897_+					8.911	CHD7	0.036285	0.076	81
chr8_60866878_60866879_+_A_T	PAS	PAS_lost_prim_cons	0.06	chr8_60866896_60866897_+					8.911	CHD7	0.036285	0.076	81
chr19_54155662_54155663_+_A_C	PAS	PAS_lost_prim_cons	0.06	chr19_54155689_54155690_+					4.192	CNOT3	0	0.076	83
chr19_54155662_54155663_+_A_G	PAS	PAS_lost_prim_cons	0.06	chr19_54155689_54155690_+					4.192	CNOT3	0	0.076	83
chr19_54155662_54155663_+_A_T	PAS	PAS_lost_prim_cons	0.06	chr19_54155689_54155690_+					4.192	CNOT3	0	0.076	83
chr19_54155663_54155664_+_A_C	PAS	PAS_lost_prim_cons	0.06	chr19_54155689_54155690_+					4.192	CNOT3	0	0.076	83
chr19_54155663_54155664_+_A_G	PAS	PAS_lost_prim_cons	0.06	chr19_54155689_54155690_+					4.192	CNOT3	0	0.076	83
chr19_54155664_54155665_+_T_C	PAS	PAS_lost_prim_cons	0.06	chr19_54155689_54155690_+					5.096	CNOT3	0	0.076	83
chr19_54155664_54155665_+_T_G	PAS	PAS_lost_prim_cons	0.06	chr19_54155689_54155690_+					5.096	CNOT3	0	0.076	83
chr19_54155665_54155666_+_A_C	PAS	PAS_lost_prim_cons	0.06	chr19_54155689_54155690_+					2.916	CNOT3	0	0.076	83
chr19_54155665_54155666_+_A_G	PAS	PAS_lost_prim_cons	0.06	chr19_54155689_54155690_+					2.916	CNOT3	0	0.076	83
chr19_54155665_54155666_+_A_T	PAS	PAS_lost_prim_cons	0.06	chr19_54155689_54155690_+					2.916	CNOT3	0	0.076	83
chr19_54155666_54155667_+_A_C	PAS	PAS_lost_prim_cons	0.06	chr19_54155689_54155690_+					4.192	CNOT3	0	0.076	83
chr19_54155666_54155667_+_A_G	PAS	PAS_lost_prim_cons	0.06	chr19_54155689_54155690_+					4.192	CNOT3	0	0.076	83
chr19_54155666_54155667_+_A_T	PAS	PAS_lost_prim_cons	0.06	chr19_54155689_54155690_+					4.192	CNOT3	0	0.076	83
chr19_54155667_54155668_+_A_C	PAS	PAS_lost_prim_cons	0.06	chr19_54155689_54155690_+					4.191	CNOT3	0	0.076	83
chr19_54155667_54155668_+_A_G	PAS	PAS_lost_prim_cons	0.06	chr19_54155689_54155690_+					4.191	CNOT3	0	0.076	83
chr19_54155667_54155668_+_A_T	PAS	PAS_lost_prim_cons	0.06	chr19_54155689_54155690_+					4.191	CNOT3	0	0.076	83
chr1_27534299_27534300_-_A_C	PAS	PAS_lost_prim_cons	0.06	chr1_27534284_27534285_-					4.171	AHDC1	0	0.076	84
chr1_27534299_27534300_-_A_G	PAS	PAS_lost_prim_cons	0.06	chr1_27534284_27534285_-					4.171	AHDC1	0	0.076	84
chr1_27534299_27534300_-_A_T	PAS	PAS_lost_prim_cons	0.06	chr1_27534284_27534285_-					4.171	AHDC1	0	0.076	84
chr1_27534300_27534301_-_A_C	PAS	PAS_lost_prim_cons	0.06	chr1_27534284_27534285_-					4.171	AHDC1	0	0.076	84
chr1_27534300_27534301_-_A_G	PAS	PAS_lost_prim_cons	0.06	chr1_27534284_27534285_-					4.171	AHDC1	0	0.076	84
chr1_27534301_27534302_-_A_C	PAS	PAS_lost_prim_cons	0.06	chr1_27534284_27534285_-					4.152	AHDC1	0	0.076	84
chr1_27534301_27534302_-_A_G	PAS	PAS_lost_prim_cons	0.06	chr1_27534284_27534285_-					4.152	AHDC1	0	0.076	84
chr1_27534301_27534302_-_A_T	PAS	PAS_lost_prim_cons	0.06	chr1_27534284_27534285_-					4.152	AHDC1	0	0.076	84
chr1_27534302_27534303_-_T_C	PAS	PAS_lost_prim_cons	0.06	chr1_27534284_27534285_-					2.293	AHDC1	0	0.076	84
chr1_27534302_27534303_-_T_G	PAS	PAS_lost_prim_cons	0.06	chr1_27534284_27534285_-	rs1329363522	1			2.293	AHDC1	0	0.076	84
chr1_27534303_27534304_-_T_C	PAS	PAS_lost_prim_cons	0.06	chr1_27534284_27534285_-					4.945	AHDC1	0	0.076	84
chr1_27534303_27534304_-_T_G	PAS	PAS_lost_prim_cons	0.06	chr1_27534284_27534285_-					4.945	AHDC1	0	0.076	84
chr1_27534304_27534305_-_A_C	PAS	PAS_lost_prim_cons	0.06	chr1_27534284_27534285_-					4.536	AHDC1	0	0.076	84
chr1_27534304_27534305_-_A_G	PAS	PAS_lost_prim_cons	0.06	chr1_27534284_27534285_-					4.536	AHDC1	0	0.076	84
chr1_27534304_27534305_-_A_T	PAS	PAS_lost_prim_cons	0.06	chr1_27534284_27534285_-					4.536	AHDC1	0	0.076	84
chr14_73120108_73120109_+_A_C	PAS	PAS_lost_prim_cons	0.06	chr14_73120128_73120129_+					6.278	RBM25	0.016196	0.077	86
chr14_73120108_73120109_+_A_G	PAS	PAS_lost_prim_cons	0.06	chr14_73120128_73120129_+					6.278	RBM25	0.016196	0.077	86
chr14_73120108_73120109_+_A_T	PAS	PAS_lost_prim_cons	0.06	chr14_73120128_73120129_+					6.278	RBM25	0.016196	0.077	86
chr14_73120109_73120110_+_T_C	PAS	PAS_lost_prim_cons	0.06	chr14_73120128_73120129_+					2.866	RBM25	0.016196	0.077	86
chr14_73120109_73120110_+_T_G	PAS	PAS_lost_prim_cons	0.06	chr14_73120128_73120129_+					2.866	RBM25	0.016196	0.077	86
chr14_73120110_73120111_+_T_C	PAS	PAS_lost_prim_cons	0.06	chr14_73120128_73120129_+					2.737	RBM25	0.016196	0.077	86
chr14_73120110_73120111_+_T_G	PAS	PAS_lost_prim_cons	0.06	chr14_73120128_73120129_+					2.737	RBM25	0.016196	0.077	86
chr14_73120111_73120112_+_A_C	PAS	PAS_lost_prim_cons	0.06	chr14_73120128_73120129_+					1.405	RBM25	0.016196	0.077	86
chr14_73120111_73120112_+_A_G	PAS	PAS_lost_prim_cons	0.06	chr14_73120128_73120129_+	rs1896514018				1.405	RBM25	0.016196	0.077	86
chr14_73120111_73120112_+_A_T	PAS	PAS_lost_prim_cons	0.06	chr14_73120128_73120129_+					1.405	RBM25	0.016196	0.077	86
chr14_73120112_73120113_+_A_C	PAS	PAS_lost_prim_cons	0.06	chr14_73120128_73120129_+					3.481	RBM25	0.016196	0.077	86
chr14_73120112_73120113_+_A_G	PAS	PAS_lost_prim_cons	0.06	chr14_73120128_73120129_+					3.481	RBM25	0.016196	0.077	86
chr14_73120112_73120113_+_A_T	PAS	PAS_lost_prim_cons	0.06	chr14_73120128_73120129_+					3.481	RBM25	0.016196	0.077	86
chr14_73120113_73120114_+_A_C	PAS	PAS_lost_prim_cons	0.06	chr14_73120128_73120129_+					1.039	RBM25	0.016196	0.077	86
chr14_73120113_73120114_+_A_G	PAS	PAS_lost_prim_cons	0.06	chr14_73120128_73120129_+					1.039	RBM25	0.016196	0.077	86
chr14_73120113_73120114_+_A_T	PAS	PAS_lost_prim_cons	0.06	chr14_73120128_73120129_+					1.039	RBM25	0.016196	0.077	86
chr17_51177437_51177438_-_A_C	PAS	PAS_lost_prim_cons	0.06	chr17_51177418_51177419_-					5.415	MBTD1	0	0.077	88
chr17_51177437_51177438_-_A_G	PAS	PAS_lost_prim_cons	0.06	chr17_51177418_51177419_-					5.415	MBTD1	0	0.077	88
chr17_51177437_51177438_-_A_T	PAS	PAS_lost_prim_cons	0.06	chr17_51177418_51177419_-					5.415	MBTD1	0	0.077	88
chr17_51177438_51177439_-_A_C	PAS	PAS_lost_prim_cons	0.06	chr17_51177418_51177419_-					5.415	MBTD1	0	0.077	88
chr17_51177438_51177439_-_A_G	PAS	PAS_lost_prim_cons	0.06	chr17_51177418_51177419_-					5.415	MBTD1	0	0.077	88
chr17_51177438_51177439_-_A_T	PAS	PAS_lost_prim_cons	0.06	chr17_51177418_51177419_-					5.415	MBTD1	0	0.077	88
chr17_51177439_51177440_-_A_C	PAS	PAS_lost_prim_cons	0.06	chr17_51177418_51177419_-					5.415	MBTD1	0	0.077	88
chr17_51177439_51177440_-_A_G	PAS	PAS_lost_prim_cons	0.06	chr17_51177418_51177419_-					5.415	MBTD1	0	0.077	88
chr17_51177440_51177441_-_T_C	PAS	PAS_lost_prim_cons	0.06	chr17_51177418_51177419_-	rs969429730	5			4.481	MBTD1	0	0.077	88
chr17_51177440_51177441_-_T_G	PAS	PAS_lost_prim_cons	0.06	chr17_51177418_51177419_-					4.481	MBTD1	0	0.077	88
chr17_51177441_51177442_-_A_C	PAS	PAS_lost_prim_cons	0.06	chr17_51177418_51177419_-					5.415	MBTD1	0	0.077	88
chr17_51177441_51177442_-_A_G	PAS	PAS_lost_prim_cons	0.06	chr17_51177418_51177419_-					5.415	MBTD1	0	0.077	88
chr17_51177442_51177443_-_A_C	PAS	PAS_lost_prim_cons	0.06	chr17_51177418_51177419_-					3.696	MBTD1	0	0.077	88
chr17_51177442_51177443_-_A_G	PAS	PAS_lost_prim_cons	0.06	chr17_51177418_51177419_-					3.696	MBTD1	0	0.077	88
chr17_51177442_51177443_-_A_T	PAS	PAS_lost_prim_cons	0.06	chr17_51177418_51177419_-					3.696	MBTD1	0	0.077	88
chr11_68165732_68165733_-_A_C	PAS	PAS_lost_prim_cons	0.06	chr11_68165716_68165717_-					0.787	KMT5B	0	0.078	90
chr11_68165732_68165733_-_A_G	PAS	PAS_lost_prim_cons	0.06	chr11_68165716_68165717_-					0.787	KMT5B	0	0.078	90
chr11_68165732_68165733_-_A_T	PAS	PAS_lost_prim_cons	0.06	chr11_68165716_68165717_-					0.787	KMT5B	0	0.078	90
chr11_68165733_68165734_-_A_C	PAS	PAS_lost_prim_cons	0.06	chr11_68165716_68165717_-					1.468	KMT5B	0	0.078	90
chr11_68165733_68165734_-_A_G	PAS	PAS_lost_prim_cons	0.06	chr11_68165716_68165717_-					1.468	KMT5B	0	0.078	90
chr11_68165733_68165734_-_A_T	PAS	PAS_lost_prim_cons	0.06	chr11_68165716_68165717_-					1.468	KMT5B	0	0.078	90
chr11_68165734_68165735_-_A_C	PAS	PAS_lost_prim_cons	0.06	chr11_68165716_68165717_-					0.806	KMT5B	0	0.078	90
chr11_68165734_68165735_-_A_G	PAS	PAS_lost_prim_cons	0.06	chr11_68165716_68165717_-					0.806	KMT5B	0	0.078	90
chr11_68165734_68165735_-_A_T	PAS	PAS_lost_prim_cons	0.06	chr11_68165716_68165717_-					0.806	KMT5B	0	0.078	90
chr11_68165735_68165736_-_T_C	PAS	PAS_lost_prim_cons	0.06	chr11_68165716_68165717_-					1.774	KMT5B	0	0.078	90
chr11_68165735_68165736_-_T_G	PAS	PAS_lost_prim_cons	0.06	chr11_68165716_68165717_-					1.774	KMT5B	0	0.078	90
chr11_68165736_68165737_-_A_C	PAS	PAS_lost_prim_cons	0.06	chr11_68165716_68165717_-					2.736	KMT5B	0	0.078	90
chr11_68165736_68165737_-_A_G	PAS	PAS_lost_prim_cons	0.06	chr11_68165716_68165717_-					2.736	KMT5B	0	0.078	90
chr11_68165737_68165738_-_A_C	PAS	PAS_lost_prim_cons	0.06	chr11_68165716_68165717_-					1.466	KMT5B	0	0.078	90
chr11_68165737_68165738_-_A_G	PAS	PAS_lost_prim_cons	0.06	chr11_68165716_68165717_-					1.466	KMT5B	0	0.078	90
chr11_68165737_68165738_-_A_T	PAS	PAS_lost_prim_cons	0.06	chr11_68165716_68165717_-					1.466	KMT5B	0	0.078	90
chr9_123104842_123104843_+_A_C	PAS	PAS_lost_prim_cons	0.06	chr9_123104865_123104866_+					5.41	RABGAP1	0.016372	0.078	91
chr9_123104842_123104843_+_A_G	PAS	PAS_lost_prim_cons	0.06	chr9_123104865_123104866_+					5.41	RABGAP1	0.016372	0.078	91
chr9_123104842_123104843_+_A_T	PAS	PAS_lost_prim_cons	0.06	chr9_123104865_123104866_+					5.41	RABGAP1	0.016372	0.078	91
chr9_123104843_123104844_+_T_C	PAS	PAS_lost_prim_cons	0.06	chr9_123104865_123104866_+					4.61	RABGAP1	0.016372	0.078	91
chr9_123104843_123104844_+_T_G	PAS	PAS_lost_prim_cons	0.06	chr9_123104865_123104866_+					4.61	RABGAP1	0.016372	0.078	91
chr9_123104844_123104845_+_T_C	PAS	PAS_lost_prim_cons	0.06	chr9_123104865_123104866_+					4.634	RABGAP1	0.016372	0.078	91
chr9_123104844_123104845_+_T_G	PAS	PAS_lost_prim_cons	0.06	chr9_123104865_123104866_+					4.634	RABGAP1	0.016372	0.078	91
chr9_123104845_123104846_+_A_C	PAS	PAS_lost_prim_cons	0.06	chr9_123104865_123104866_+					2.87	RABGAP1	0.016372	0.078	91
chr9_123104845_123104846_+_A_G	PAS	PAS_lost_prim_cons	0.06	chr9_123104865_123104866_+					2.87	RABGAP1	0.016372	0.078	91
chr9_123104845_123104846_+_A_T	PAS	PAS_lost_prim_cons	0.06	chr9_123104865_123104866_+					2.87	RABGAP1	0.016372	0.078	91
chr9_123104846_123104847_+_A_C	PAS	PAS_lost_prim_cons	0.06	chr9_123104865_123104866_+					5.438	RABGAP1	0.016372	0.078	91
chr9_123104846_123104847_+_A_G	PAS	PAS_lost_prim_cons	0.06	chr9_123104865_123104866_+					5.438	RABGAP1	0.016372	0.078	91
chr9_123104846_123104847_+_A_T	PAS	PAS_lost_prim_cons	0.06	chr9_123104865_123104866_+					5.438	RABGAP1	0.016372	0.078	91
chr9_123104847_123104848_+_A_C	PAS	PAS_lost_prim_cons	0.06	chr9_123104865_123104866_+					2.854	RABGAP1	0.016372	0.078	91
chr9_123104847_123104848_+_A_G	PAS	PAS_lost_prim_cons	0.06	chr9_123104865_123104866_+	rs2035451877	1			2.854	RABGAP1	0.016372	0.078	91
chr9_123104847_123104848_+_A_T	PAS	PAS_lost_prim_cons	0.06	chr9_123104865_123104866_+					2.854	RABGAP1	0.016372	0.078	91
chr13_99563370_99563371_+_A_C	PAS	PAS_lost_prim_cons	0.06	chr13_99563388_99563389_+					6.821	TM9SF2	0	0.079	93
chr13_99563370_99563371_+_A_G	PAS	PAS_lost_prim_cons	0.06	chr13_99563388_99563389_+					6.821	TM9SF2	0	0.079	93
chr13_99563370_99563371_+_A_T	PAS	PAS_lost_prim_cons	0.06	chr13_99563388_99563389_+					6.821	TM9SF2	0	0.079	93
chr13_99563371_99563372_+_A_C	PAS	PAS_lost_prim_cons	0.06	chr13_99563388_99563389_+					5.159	TM9SF2	0	0.079	93
chr13_99563371_99563372_+_A_G	PAS	PAS_lost_prim_cons	0.06	chr13_99563388_99563389_+					5.159	TM9SF2	0	0.079	93
chr13_99563372_99563373_+_T_C	PAS	PAS_lost_prim_cons	0.06	chr13_99563388_99563389_+					4.251	TM9SF2	0	0.079	93
chr13_99563372_99563373_+_T_G	PAS	PAS_lost_prim_cons	0.06	chr13_99563388_99563389_+					4.251	TM9SF2	0	0.079	93
chr13_99563373_99563374_+_A_C	PAS	PAS_lost_prim_cons	0.06	chr13_99563388_99563389_+					6.821	TM9SF2	0	0.079	93
chr13_99563373_99563374_+_A_G	PAS	PAS_lost_prim_cons	0.06	chr13_99563388_99563389_+					6.821	TM9SF2	0	0.079	93
chr13_99563373_99563374_+_A_T	PAS	PAS_lost_prim_cons	0.06	chr13_99563388_99563389_+					6.821	TM9SF2	0	0.079	93
chr1_201826945_201826946_+_A_C	PAS	PAS_lost_prim_cons	0.06	chr1_201826968_201826969_+					5.592	NAV1	0.025417	0.08	96
chr1_201826945_201826946_+_A_G	PAS	PAS_lost_prim_cons	0.06	chr1_201826968_201826969_+	rs1679703981	1			5.592	NAV1	0.025417	0.08	96
chr1_201826945_201826946_+_A_T	PAS	PAS_lost_prim_cons	0.06	chr1_201826968_201826969_+					5.592	NAV1	0.025417	0.08	96
chr1_201826946_201826947_+_A_C	PAS	PAS_lost_prim_cons	0.06	chr1_201826968_201826969_+					5.592	NAV1	0.025417	0.08	96
chr1_201826946_201826947_+_A_G	PAS	PAS_lost_prim_cons	0.06	chr1_201826968_201826969_+					5.592	NAV1	0.025417	0.08	96
chr1_201826947_201826948_+_T_C	PAS	PAS_lost_prim_cons	0.06	chr1_201826968_201826969_+					4.77	NAV1	0.025417	0.08	96
chr1_201826947_201826948_+_T_G	PAS	PAS_lost_prim_cons	0.06	chr1_201826968_201826969_+					4.77	NAV1	0.025417	0.08	96
chr1_201826948_201826949_+_A_C	PAS	PAS_lost_prim_cons	0.06	chr1_201826968_201826969_+					5.592	NAV1	0.025417	0.08	96
chr1_201826948_201826949_+_A_G	PAS	PAS_lost_prim_cons	0.06	chr1_201826968_201826969_+	rs1442831021	1			5.592	NAV1	0.025417	0.08	96
chr1_201826948_201826949_+_A_T	PAS	PAS_lost_prim_cons	0.06	chr1_201826968_201826969_+					5.592	NAV1	0.025417	0.08	96
chr1_201826949_201826950_+_A_C	PAS	PAS_lost_prim_cons	0.06	chr1_201826968_201826969_+	rs1679704321				5.592	NAV1	0.025417	0.08	96
chr1_201826949_201826950_+_A_G	PAS	PAS_lost_prim_cons	0.06	chr1_201826968_201826969_+					5.592	NAV1	0.025417	0.08	96
chr1_201826949_201826950_+_A_T	PAS	PAS_lost_prim_cons	0.06	chr1_201826968_201826969_+					5.592	NAV1	0.025417	0.08	96
chr1_201826950_201826951_+_A_C	PAS	PAS_lost_prim_cons	0.06	chr1_201826968_201826969_+					5.592	NAV1	0.025417	0.08	96
chr1_201826950_201826951_+_A_G	PAS	PAS_lost_prim_cons	0.06	chr1_201826968_201826969_+					5.592	NAV1	0.025417	0.08	96
chr1_201826950_201826951_+_A_T	PAS	PAS_lost_prim_cons	0.06	chr1_201826968_201826969_+					5.592	NAV1	0.025417	0.08	96
chr6_142751485_142751486_-_A_C	PAS	PAS_lost_prim_cons	0.06	chr6_142751468_142751469_-					5.795	HIVEP2	0.025372	0.08	97
chr6_142751485_142751486_-_A_G	PAS	PAS_lost_prim_cons	0.06	chr6_142751468_142751469_-					5.795	HIVEP2	0.025372	0.08	97
chr6_142751485_142751486_-_A_T	PAS	PAS_lost_prim_cons	0.06	chr6_142751468_142751469_-					5.795	HIVEP2	0.025372	0.08	97
chr6_142751486_142751487_-_A_C	PAS	PAS_lost_prim_cons	0.06	chr6_142751468_142751469_-					5.795	HIVEP2	0.025372	0.08	97
chr6_142751486_142751487_-_A_G	PAS	PAS_lost_prim_cons	0.06	chr6_142751468_142751469_-					5.795	HIVEP2	0.025372	0.08	97
chr6_142751486_142751487_-_A_T	PAS	PAS_lost_prim_cons	0.06	chr6_142751468_142751469_-					5.795	HIVEP2	0.025372	0.08	97
chr6_142751487_142751488_-_A_C	PAS	PAS_lost_prim_cons	0.06	chr6_142751468_142751469_-					4.063	HIVEP2	0.025372	0.08	97
chr6_142751487_142751488_-_A_G	PAS	PAS_lost_prim_cons	0.06	chr6_142751468_142751469_-					4.063	HIVEP2	0.025372	0.08	97
chr6_142751487_142751488_-_A_T	PAS	PAS_lost_prim_cons	0.06	chr6_142751468_142751469_-					4.063	HIVEP2	0.025372	0.08	97
chr6_142751488_142751489_-_T_C	PAS	PAS_lost_prim_cons	0.06	chr6_142751468_142751469_-	rs1774916519				6.742	HIVEP2	0.025372	0.08	97
chr6_142751488_142751489_-_T_G	PAS	PAS_lost_prim_cons	0.06	chr6_142751468_142751469_-					6.742	HIVEP2	0.025372	0.08	97
chr6_142751489_142751490_-_A_C	PAS	PAS_lost_prim_cons	0.06	chr6_142751468_142751469_-					5.795	HIVEP2	0.025372	0.08	97
chr6_142751489_142751490_-_A_G	PAS	PAS_lost_prim_cons	0.06	chr6_142751468_142751469_-					5.795	HIVEP2	0.025372	0.08	97
chr6_142751490_142751491_-_A_C	PAS	PAS_lost_prim_cons	0.06	chr6_142751468_142751469_-					5.795	HIVEP2	0.025372	0.08	97
chr6_142751490_142751491_-_A_G	PAS	PAS_lost_prim_cons	0.06	chr6_142751468_142751469_-					5.795	HIVEP2	0.025372	0.08	97
chr6_142751490_142751491_-_A_T	PAS	PAS_lost_prim_cons	0.06	chr6_142751468_142751469_-					5.795	HIVEP2	0.025372	0.08	97
chr16_24572835_24572836_+_A_C	PAS	PAS_lost_prim_cons	0.06	chr16_24572862_24572863_+					5.751	RBBP6	0.025497	0.08	99
chr16_24572835_24572836_+_A_G	PAS	PAS_lost_prim_cons	0.06	chr16_24572862_24572863_+					5.751	RBBP6	0.025497	0.08	99
chr16_24572835_24572836_+_A_T	PAS	PAS_lost_prim_cons	0.06	chr16_24572862_24572863_+					5.751	RBBP6	0.025497	0.08	99
chr16_24572836_24572837_+_A_C	PAS	PAS_lost_prim_cons	0.06	chr16_24572862_24572863_+					5.751	RBBP6	0.025497	0.08	99
chr16_24572836_24572837_+_A_G	PAS	PAS_lost_prim_cons	0.06	chr16_24572862_24572863_+	rs1260225476	1			5.751	RBBP6	0.025497	0.08	99
chr16_24572837_24572838_+_T_C	PAS	PAS_lost_prim_cons	0.06	chr16_24572862_24572863_+					4.911	RBBP6	0.025497	0.08	99
chr16_24572837_24572838_+_T_G	PAS	PAS_lost_prim_cons	0.06	chr16_24572862_24572863_+					4.911	RBBP6	0.025497	0.08	99
chr16_24572838_24572839_+_A_C	PAS	PAS_lost_prim_cons	0.06	chr16_24572862_24572863_+					5.681	RBBP6	0.025497	0.08	99
chr16_24572838_24572839_+_A_G	PAS	PAS_lost_prim_cons	0.06	chr16_24572862_24572863_+	rs1899374914				5.681	RBBP6	0.025497	0.08	99
chr16_24572839_24572840_+_A_C	PAS	PAS_lost_prim_cons	0.06	chr16_24572862_24572863_+					5.751	RBBP6	0.025497	0.08	99
chr16_24572839_24572840_+_A_G	PAS	PAS_lost_prim_cons	0.06	chr16_24572862_24572863_+					5.751	RBBP6	0.025497	0.08	99
chr16_24572839_24572840_+_A_T	PAS	PAS_lost_prim_cons	0.06	chr16_24572862_24572863_+					5.751	RBBP6	0.025497	0.08	99
chr16_24572840_24572841_+_A_C	PAS	PAS_lost_prim_cons	0.06	chr16_24572862_24572863_+					5.751	RBBP6	0.025497	0.08	99
chr16_24572840_24572841_+_A_G	PAS	PAS_lost_prim_cons	0.06	chr16_24572862_24572863_+					5.751	RBBP6	0.025497	0.08	99
chr16_24572840_24572841_+_A_T	PAS	PAS_lost_prim_cons	0.06	chr16_24572862_24572863_+					5.751	RBBP6	0.025497	0.08	99
chr8_66562193_66562194_-_A_C	PAS	PAS_lost_prim_cons	0.06	chr8_66562174_66562175_-					5.816	MYBL1	0	0.08	101
chr8_66562193_66562194_-_A_G	PAS	PAS_lost_prim_cons	0.06	chr8_66562174_66562175_-	rs1399180045	1			5.816	MYBL1	0	0.08	101
chr8_66562193_66562194_-_A_T	PAS	PAS_lost_prim_cons	0.06	chr8_66562174_66562175_-					5.816	MYBL1	0	0.08	101
chr8_66562194_66562195_-_A_C	PAS	PAS_lost_prim_cons	0.06	chr8_66562174_66562175_-					2.716	MYBL1	0	0.08	101
chr8_66562194_66562195_-_A_G	PAS	PAS_lost_prim_cons	0.06	chr8_66562174_66562175_-					2.716	MYBL1	0	0.08	101
chr8_66562194_66562195_-_A_T	PAS	PAS_lost_prim_cons	0.06	chr8_66562174_66562175_-					2.716	MYBL1	0	0.08	101
chr8_66562195_66562196_-_A_C	PAS	PAS_lost_prim_cons	0.06	chr8_66562174_66562175_-					3.965	MYBL1	0	0.08	101
chr8_66562195_66562196_-_A_G	PAS	PAS_lost_prim_cons	0.06	chr8_66562174_66562175_-					3.965	MYBL1	0	0.08	101
chr8_66562195_66562196_-_A_T	PAS	PAS_lost_prim_cons	0.06	chr8_66562174_66562175_-					3.965	MYBL1	0	0.08	101
chr8_66562196_66562197_-_T_C	PAS	PAS_lost_prim_cons	0.06	chr8_66562174_66562175_-					3.885	MYBL1	0	0.08	101
chr8_66562196_66562197_-_T_G	PAS	PAS_lost_prim_cons	0.06	chr8_66562174_66562175_-					3.885	MYBL1	0	0.08	101
chr8_66562197_66562198_-_A_C	PAS	PAS_lost_prim_cons	0.06	chr8_66562174_66562175_-	rs368516029				3.573	MYBL1	0	0.08	101
chr8_66562197_66562198_-_A_G	PAS	PAS_lost_prim_cons	0.06	chr8_66562174_66562175_-					3.573	MYBL1	0	0.08	101
chr8_66562198_66562199_-_A_C	PAS	PAS_lost_prim_cons	0.06	chr8_66562174_66562175_-					3.93	MYBL1	0	0.08	101
chr8_66562198_66562199_-_A_G	PAS	PAS_lost_prim_cons	0.06	chr8_66562174_66562175_-					3.93	MYBL1	0	0.08	101
chr8_66562198_66562199_-_A_T	PAS	PAS_lost_prim_cons	0.06	chr8_66562174_66562175_-					3.93	MYBL1	0	0.08	101
chr16_24220587_24220588_+_A_C	PAS	PAS_lost_prim_cons	0.06	chr16_24220610_24220611_+					2.196	PRKCB	0	0.081	106
chr16_24220587_24220588_+_A_G	PAS	PAS_lost_prim_cons	0.06	chr16_24220610_24220611_+					2.196	PRKCB	0	0.081	106
chr16_24220587_24220588_+_A_T	PAS	PAS_lost_prim_cons	0.06	chr16_24220610_24220611_+					2.196	PRKCB	0	0.081	106
chr16_24220588_24220589_+_T_C	PAS	PAS_lost_prim_cons	0.06	chr16_24220610_24220611_+					2.492	PRKCB	0	0.081	106
chr16_24220588_24220589_+_T_G	PAS	PAS_lost_prim_cons	0.06	chr16_24220610_24220611_+					2.492	PRKCB	0	0.081	106
chr16_24220589_24220590_+_T_C	PAS	PAS_lost_prim_cons	0.06	chr16_24220610_24220611_+					3.172	PRKCB	0	0.081	106
chr16_24220589_24220590_+_T_G	PAS	PAS_lost_prim_cons	0.06	chr16_24220610_24220611_+					3.172	PRKCB	0	0.081	106
chr16_24220590_24220591_+_A_C	PAS	PAS_lost_prim_cons	0.06	chr16_24220610_24220611_+					5.515	PRKCB	0	0.081	106
chr16_24220590_24220591_+_A_G	PAS	PAS_lost_prim_cons	0.06	chr16_24220610_24220611_+					5.515	PRKCB	0	0.081	106
chr16_24220590_24220591_+_A_T	PAS	PAS_lost_prim_cons	0.06	chr16_24220610_24220611_+					5.515	PRKCB	0	0.081	106
chr16_24220591_24220592_+_A_C	PAS	PAS_lost_prim_cons	0.06	chr16_24220610_24220611_+					2.127	PRKCB	0	0.081	106
chr16_24220591_24220592_+_A_G	PAS	PAS_lost_prim_cons	0.06	chr16_24220610_24220611_+					2.127	PRKCB	0	0.081	106
chr16_24220591_24220592_+_A_T	PAS	PAS_lost_prim_cons	0.06	chr16_24220610_24220611_+					2.127	PRKCB	0	0.081	106
chr16_24220592_24220593_+_A_C	PAS	PAS_lost_prim_cons	0.06	chr16_24220610_24220611_+					3.883	PRKCB	0	0.081	106
chr16_24220592_24220593_+_A_G	PAS	PAS_lost_prim_cons	0.06	chr16_24220610_24220611_+					3.883	PRKCB	0	0.081	106
chr16_24220592_24220593_+_A_T	PAS	PAS_lost_prim_cons	0.06	chr16_24220610_24220611_+					3.883	PRKCB	0	0.081	106
chr15_40978904_40978905_-_A_C	PAS	PAS_lost_prim_cons	0.06	chr15_40978879_40978880_-					5.32	INO80	0.031343	0.081	107
chr15_40978904_40978905_-_A_G	PAS	PAS_lost_prim_cons	0.06	chr15_40978879_40978880_-					5.32	INO80	0.031343	0.081	107
chr15_40978904_40978905_-_A_T	PAS	PAS_lost_prim_cons	0.06	chr15_40978879_40978880_-					5.32	INO80	0.031343	0.081	107
chr15_40978905_40978906_-_A_C	PAS	PAS_lost_prim_cons	0.06	chr15_40978879_40978880_-					5.32	INO80	0.031343	0.081	107
chr15_40978905_40978906_-_A_G	PAS	PAS_lost_prim_cons	0.06	chr15_40978879_40978880_-					5.32	INO80	0.031343	0.081	107
chr15_40978905_40978906_-_A_T	PAS	PAS_lost_prim_cons	0.06	chr15_40978879_40978880_-					5.32	INO80	0.031343	0.081	107
chr15_40978906_40978907_-_A_C	PAS	PAS_lost_prim_cons	0.06	chr15_40978879_40978880_-					5.32	INO80	0.031343	0.081	107
chr15_40978906_40978907_-_A_G	PAS	PAS_lost_prim_cons	0.06	chr15_40978879_40978880_-					5.32	INO80	0.031343	0.081	107
chr15_40978907_40978908_-_T_C	PAS	PAS_lost_prim_cons	0.06	chr15_40978879_40978880_-					6.209	INO80	0.031343	0.081	107
chr15_40978907_40978908_-_T_G	PAS	PAS_lost_prim_cons	0.06	chr15_40978879_40978880_-					6.209	INO80	0.031343	0.081	107
chr15_40978908_40978909_-_A_C	PAS	PAS_lost_prim_cons	0.06	chr15_40978879_40978880_-					5.32	INO80	0.031343	0.081	107
chr15_40978908_40978909_-_A_G	PAS	PAS_lost_prim_cons	0.06	chr15_40978879_40978880_-	rs900547257	3			5.32	INO80	0.031343	0.081	107
chr15_40978909_40978910_-_A_C	PAS	PAS_lost_prim_cons	0.06	chr15_40978879_40978880_-					5.32	INO80	0.031343	0.081	107
chr15_40978909_40978910_-_A_G	PAS	PAS_lost_prim_cons	0.06	chr15_40978879_40978880_-					5.32	INO80	0.031343	0.081	107
chr15_40978909_40978910_-_A_T	PAS	PAS_lost_prim_cons	0.06	chr15_40978879_40978880_-					5.32	INO80	0.031343	0.081	107
chrX_154348545_154348546_-_A_C	PAS	PAS_lost_prim_cons	0.06	chrX_154348530_154348531_-					2.72	FLNA	0.02614	0.082	109
chrX_154348545_154348546_-_A_G	PAS	PAS_lost_prim_cons	0.06	chrX_154348530_154348531_-					2.72	FLNA	0.02614	0.082	109
chrX_154348545_154348546_-_A_T	PAS	PAS_lost_prim_cons	0.06	chrX_154348530_154348531_-					2.72	FLNA	0.02614	0.082	109
chrX_154348546_154348547_-_A_C	PAS	PAS_lost_prim_cons	0.06	chrX_154348530_154348531_-					2.715	FLNA	0.02614	0.082	109
chrX_154348546_154348547_-_A_G	PAS	PAS_lost_prim_cons	0.06	chrX_154348530_154348531_-					2.715	FLNA	0.02614	0.082	109
chrX_154348546_154348547_-_A_T	PAS	PAS_lost_prim_cons	0.06	chrX_154348530_154348531_-					2.715	FLNA	0.02614	0.082	109
chrX_154348547_154348548_-_A_C	PAS	PAS_lost_prim_cons	0.06	chrX_154348530_154348531_-	rs2067591164				4.39	FLNA	0.02614	0.082	109
chrX_154348547_154348548_-_A_G	PAS	PAS_lost_prim_cons	0.06	chrX_154348530_154348531_-					4.39	FLNA	0.02614	0.082	109
chrX_154348547_154348548_-_A_T	PAS	PAS_lost_prim_cons	0.06	chrX_154348530_154348531_-					4.39	FLNA	0.02614	0.082	109
chrX_154348548_154348549_-_T_C	PAS	PAS_lost_prim_cons	0.06	chrX_154348530_154348531_-					5.069	FLNA	0.02614	0.082	109
chrX_154348548_154348549_-_T_G	PAS	PAS_lost_prim_cons	0.06	chrX_154348530_154348531_-					5.069	FLNA	0.02614	0.082	109
chrX_154348549_154348550_-_A_C	PAS	PAS_lost_prim_cons	0.06	chrX_154348530_154348531_-					2.789	FLNA	0.02614	0.082	109
chrX_154348549_154348550_-_A_G	PAS	PAS_lost_prim_cons	0.06	chrX_154348530_154348531_-					2.789	FLNA	0.02614	0.082	109
chrX_154348550_154348551_-_A_C	PAS	PAS_lost_prim_cons	0.06	chrX_154348530_154348531_-					2.715	FLNA	0.02614	0.082	109
chrX_154348550_154348551_-_A_G	PAS	PAS_lost_prim_cons	0.06	chrX_154348530_154348531_-					2.715	FLNA	0.02614	0.082	109
chrX_154348550_154348551_-_A_T	PAS	PAS_lost_prim_cons	0.06	chrX_154348530_154348531_-					2.715	FLNA	0.02614	0.082	109
chr14_21385213_21385214_-_A_C	PAS	PAS_lost_prim_cons	0.06	chr14_21385198_21385199_-					3.425	CHD8	0.038764	0.082	111
chr14_21385213_21385214_-_A_G	PAS	PAS_lost_prim_cons	0.06	chr14_21385198_21385199_-					3.425	CHD8	0.038764	0.082	111
chr14_21385213_21385214_-_A_T	PAS	PAS_lost_prim_cons	0.06	chr14_21385198_21385199_-					3.425	CHD8	0.038764	0.082	111
chr14_21385214_21385215_-_A_C	PAS	PAS_lost_prim_cons	0.06	chr14_21385198_21385199_-					3.425	CHD8	0.038764	0.082	111
chr14_21385214_21385215_-_A_G	PAS	PAS_lost_prim_cons	0.06	chr14_21385198_21385199_-					3.425	CHD8	0.038764	0.082	111
chr14_21385214_21385215_-_A_T	PAS	PAS_lost_prim_cons	0.06	chr14_21385198_21385199_-					3.425	CHD8	0.038764	0.082	111
chr14_21385215_21385216_-_A_C	PAS	PAS_lost_prim_cons	0.06	chr14_21385198_21385199_-					3.425	CHD8	0.038764	0.082	111
chr14_21385215_21385216_-_A_G	PAS	PAS_lost_prim_cons	0.06	chr14_21385198_21385199_-					3.425	CHD8	0.038764	0.082	111
chr14_21385215_21385216_-_A_T	PAS	PAS_lost_prim_cons	0.06	chr14_21385198_21385199_-					3.425	CHD8	0.038764	0.082	111
chr14_21385216_21385217_-_T_C	PAS	PAS_lost_prim_cons	0.06	chr14_21385198_21385199_-					4.006	CHD8	0.038764	0.082	111
chr14_21385216_21385217_-_T_G	PAS	PAS_lost_prim_cons	0.06	chr14_21385198_21385199_-					4.006	CHD8	0.038764	0.082	111
chr14_21385217_21385218_-_A_C	PAS	PAS_lost_prim_cons	0.06	chr14_21385198_21385199_-					3.425	CHD8	0.038764	0.082	111
chr14_21385217_21385218_-_A_G	PAS	PAS_lost_prim_cons	0.06	chr14_21385198_21385199_-					3.425	CHD8	0.038764	0.082	111
chr14_21385218_21385219_-_A_C	PAS	PAS_lost_prim_cons	0.06	chr14_21385198_21385199_-					3.425	CHD8	0.038764	0.082	111
chr14_21385218_21385219_-_A_G	PAS	PAS_lost_prim_cons	0.06	chr14_21385198_21385199_-					3.425	CHD8	0.038764	0.082	111
chr14_21385218_21385219_-_A_T	PAS	PAS_lost_prim_cons	0.06	chr14_21385198_21385199_-					3.425	CHD8	0.038764	0.082	111
chr7_155781459_155781460_+_A_C	PAS	PAS_lost_prim_cons	0.06	chr7_155781479_155781480_+					4.637	RBM33	0.017334	0.082	112
chr7_155781459_155781460_+_A_G	PAS	PAS_lost_prim_cons	0.06	chr7_155781479_155781480_+					4.637	RBM33	0.017334	0.082	112
chr7_155781459_155781460_+_A_T	PAS	PAS_lost_prim_cons	0.06	chr7_155781479_155781480_+					4.637	RBM33	0.017334	0.082	112
chr7_155781460_155781461_+_A_C	PAS	PAS_lost_prim_cons	0.06	chr7_155781479_155781480_+					3.125	RBM33	0.017334	0.082	112
chr7_155781460_155781461_+_A_G	PAS	PAS_lost_prim_cons	0.06	chr7_155781479_155781480_+					3.125	RBM33	0.017334	0.082	112
chr7_155781461_155781462_+_T_C	PAS	PAS_lost_prim_cons	0.06	chr7_155781479_155781480_+					3.962	RBM33	0.017334	0.082	112
chr7_155781461_155781462_+_T_G	PAS	PAS_lost_prim_cons	0.06	chr7_155781479_155781480_+					3.962	RBM33	0.017334	0.082	112
chr7_155781462_155781463_+_A_C	PAS	PAS_lost_prim_cons	0.06	chr7_155781479_155781480_+					4.387	RBM33	0.017334	0.082	112
chr7_155781462_155781463_+_A_G	PAS	PAS_lost_prim_cons	0.06	chr7_155781479_155781480_+					4.387	RBM33	0.017334	0.082	112
chr7_155781463_155781464_+_A_C	PAS	PAS_lost_prim_cons	0.06	chr7_155781479_155781480_+					4.637	RBM33	0.017334	0.082	112
chr7_155781463_155781464_+_A_G	PAS	PAS_lost_prim_cons	0.06	chr7_155781479_155781480_+					4.637	RBM33	0.017334	0.082	112
chr7_155781463_155781464_+_A_T	PAS	PAS_lost_prim_cons	0.06	chr7_155781479_155781480_+					4.637	RBM33	0.017334	0.082	112
chr7_155781464_155781465_+_A_C	PAS	PAS_lost_prim_cons	0.06	chr7_155781479_155781480_+					4.637	RBM33	0.017334	0.082	112
chr7_155781464_155781465_+_A_G	PAS	PAS_lost_prim_cons	0.06	chr7_155781479_155781480_+					4.637	RBM33	0.017334	0.082	112
chr7_155781464_155781465_+_A_T	PAS	PAS_lost_prim_cons	0.06	chr7_155781479_155781480_+					4.637	RBM33	0.017334	0.082	112
chr16_28097999_28098000_-_A_C	PAS	PAS_lost_prim_cons	0.06	chr16_28097975_28097976_-					5.578	XPO6	0.017294	0.082	114
chr16_28097999_28098000_-_A_G	PAS	PAS_lost_prim_cons	0.06	chr16_28097975_28097976_-					5.578	XPO6	0.017294	0.082	114
chr16_28097999_28098000_-_A_T	PAS	PAS_lost_prim_cons	0.06	chr16_28097975_28097976_-					5.578	XPO6	0.017294	0.082	114
chr16_28098000_28098001_-_A_C	PAS	PAS_lost_prim_cons	0.06	chr16_28097975_28097976_-					5.578	XPO6	0.017294	0.082	114
chr16_28098000_28098001_-_A_G	PAS	PAS_lost_prim_cons	0.06	chr16_28097975_28097976_-	rs185022379	3			5.578	XPO6	0.017294	0.082	114
chr16_28098000_28098001_-_A_T	PAS	PAS_lost_prim_cons	0.06	chr16_28097975_28097976_-					5.578	XPO6	0.017294	0.082	114
chr16_28098001_28098002_-_A_C	PAS	PAS_lost_prim_cons	0.06	chr16_28097975_28097976_-					5.483	XPO6	0.017294	0.082	114
chr16_28098001_28098002_-_A_G	PAS	PAS_lost_prim_cons	0.06	chr16_28097975_28097976_-					5.483	XPO6	0.017294	0.082	114
chr16_28098002_28098003_-_T_C	PAS	PAS_lost_prim_cons	0.06	chr16_28097975_28097976_-	rs950139076				6.382	XPO6	0.017294	0.082	114
chr16_28098002_28098003_-_T_G	PAS	PAS_lost_prim_cons	0.06	chr16_28097975_28097976_-	rs950139076				6.382	XPO6	0.017294	0.082	114
chr16_28098003_28098004_-_A_C	PAS	PAS_lost_prim_cons	0.06	chr16_28097975_28097976_-					3.149	XPO6	0.017294	0.082	114
chr16_28098003_28098004_-_A_G	PAS	PAS_lost_prim_cons	0.06	chr16_28097975_28097976_-					3.149	XPO6	0.017294	0.082	114
chr16_28098004_28098005_-_A_C	PAS	PAS_lost_prim_cons	0.06	chr16_28097975_28097976_-					4.903	XPO6	0.017294	0.082	114
chr16_28098004_28098005_-_A_G	PAS	PAS_lost_prim_cons	0.06	chr16_28097975_28097976_-					4.903	XPO6	0.017294	0.082	114
chr16_28098004_28098005_-_A_T	PAS	PAS_lost_prim_cons	0.06	chr16_28097975_28097976_-					4.903	XPO6	0.017294	0.082	114
chr4_94291269_94291270_+_A_C	PAS	PAS_lost_prim_cons	0.06	chr4_94291291_94291292_+					3.505	SMARCAD1	0.017414	0.083	115
chr4_94291269_94291270_+_A_G	PAS	PAS_lost_prim_cons	0.06	chr4_94291291_94291292_+					3.505	SMARCAD1	0.017414	0.083	115
chr4_94291269_94291270_+_A_T	PAS	PAS_lost_prim_cons	0.06	chr4_94291291_94291292_+					3.505	SMARCAD1	0.017414	0.083	115
chr4_94291270_94291271_+_A_C	PAS	PAS_lost_prim_cons	0.06	chr4_94291291_94291292_+					2.135	SMARCAD1	0.017414	0.083	115
chr4_94291270_94291271_+_A_G	PAS	PAS_lost_prim_cons	0.06	chr4_94291291_94291292_+					2.135	SMARCAD1	0.017414	0.083	115
chr4_94291271_94291272_+_T_C	PAS	PAS_lost_prim_cons	0.06	chr4_94291291_94291292_+					2.918	SMARCAD1	0.017414	0.083	115
chr4_94291271_94291272_+_T_G	PAS	PAS_lost_prim_cons	0.06	chr4_94291291_94291292_+					2.918	SMARCAD1	0.017414	0.083	115
chr4_94291272_94291273_+_A_C	PAS	PAS_lost_prim_cons	0.06	chr4_94291291_94291292_+					2.077	SMARCAD1	0.017414	0.083	115
chr4_94291272_94291273_+_A_G	PAS	PAS_lost_prim_cons	0.06	chr4_94291291_94291292_+					2.077	SMARCAD1	0.017414	0.083	115
chr4_94291273_94291274_+_A_C	PAS	PAS_lost_prim_cons	0.06	chr4_94291291_94291292_+					3.219	SMARCAD1	0.017414	0.083	115
chr4_94291273_94291274_+_A_G	PAS	PAS_lost_prim_cons	0.06	chr4_94291291_94291292_+					3.219	SMARCAD1	0.017414	0.083	115
chr4_94291274_94291275_+_A_C	PAS	PAS_lost_prim_cons	0.06	chr4_94291291_94291292_+	rs1755655542				3.505	SMARCAD1	0.017414	0.083	115
chr4_94291274_94291275_+_A_G	PAS	PAS_lost_prim_cons	0.06	chr4_94291291_94291292_+					3.505	SMARCAD1	0.017414	0.083	115
chr4_94291274_94291275_+_A_T	PAS	PAS_lost_prim_cons	0.06	chr4_94291291_94291292_+					3.505	SMARCAD1	0.017414	0.083	115
chrX_80671566_80671567_-_A_C	PAS	PAS_lost_prim_cons	0.06	chrX_80671548_80671549_-					2.322	BRWD3	0.026535	0.084	119
chrX_80671566_80671567_-_A_G	PAS	PAS_lost_prim_cons	0.06	chrX_80671548_80671549_-					2.322	BRWD3	0.026535	0.084	119
chrX_80671566_80671567_-_A_T	PAS	PAS_lost_prim_cons	0.06	chrX_80671548_80671549_-					2.322	BRWD3	0.026535	0.084	119
chrX_80671567_80671568_-_A_C	PAS	PAS_lost_prim_cons	0.06	chrX_80671548_80671549_-					3.936	BRWD3	0.026535	0.084	119
chrX_80671567_80671568_-_A_G	PAS	PAS_lost_prim_cons	0.06	chrX_80671548_80671549_-					3.936	BRWD3	0.026535	0.084	119
chrX_80671567_80671568_-_A_T	PAS	PAS_lost_prim_cons	0.06	chrX_80671548_80671549_-					3.936	BRWD3	0.026535	0.084	119
chrX_80671568_80671569_-_A_C	PAS	PAS_lost_prim_cons	0.06	chrX_80671548_80671549_-					1.675	BRWD3	0.026535	0.084	119
chrX_80671568_80671569_-_A_G	PAS	PAS_lost_prim_cons	0.06	chrX_80671548_80671549_-					1.675	BRWD3	0.026535	0.084	119
chrX_80671569_80671570_-_T_C	PAS	PAS_lost_prim_cons	0.06	chrX_80671548_80671549_-					2.488	BRWD3	0.026535	0.084	119
chrX_80671569_80671570_-_T_G	PAS	PAS_lost_prim_cons	0.06	chrX_80671548_80671549_-					2.488	BRWD3	0.026535	0.084	119
chrX_80671570_80671571_-_A_C	PAS	PAS_lost_prim_cons	0.06	chrX_80671548_80671549_-					2.322	BRWD3	0.026535	0.084	119
chrX_80671570_80671571_-_A_G	PAS	PAS_lost_prim_cons	0.06	chrX_80671548_80671549_-	rs1569240985	1			2.322	BRWD3	0.026535	0.084	119
chrX_80671571_80671572_-_A_C	PAS	PAS_lost_prim_cons	0.06	chrX_80671548_80671549_-					2.322	BRWD3	0.026535	0.084	119
chrX_80671571_80671572_-_A_G	PAS	PAS_lost_prim_cons	0.06	chrX_80671548_80671549_-					2.322	BRWD3	0.026535	0.084	119
chrX_80671571_80671572_-_A_T	PAS	PAS_lost_prim_cons	0.06	chrX_80671548_80671549_-					2.322	BRWD3	0.026535	0.084	119
chr9_107013223_107013224_+_A_C	PAS	PAS_lost_prim_cons	0.06	chr9_107013252_107013253_+					6.066	ZNF462	0.032888	0.085	123
chr9_107013223_107013224_+_A_G	PAS	PAS_lost_prim_cons	0.06	chr9_107013252_107013253_+					6.066	ZNF462	0.032888	0.085	123
chr9_107013223_107013224_+_A_T	PAS	PAS_lost_prim_cons	0.06	chr9_107013252_107013253_+					6.066	ZNF462	0.032888	0.085	123
chr9_107013224_107013225_+_A_C	PAS	PAS_lost_prim_cons	0.06	chr9_107013252_107013253_+					6.037	ZNF462	0.032888	0.085	123
chr9_107013224_107013225_+_A_G	PAS	PAS_lost_prim_cons	0.06	chr9_107013252_107013253_+					6.037	ZNF462	0.032888	0.085	123
chr9_107013225_107013226_+_T_C	PAS	PAS_lost_prim_cons	0.06	chr9_107013252_107013253_+					3.651	ZNF462	0.032888	0.085	123
chr9_107013225_107013226_+_T_G	PAS	PAS_lost_prim_cons	0.06	chr9_107013252_107013253_+					3.651	ZNF462	0.032888	0.085	123
chr9_107013226_107013227_+_A_C	PAS	PAS_lost_prim_cons	0.06	chr9_107013252_107013253_+	rs1319645480	2			6.066	ZNF462	0.032888	0.085	123
chr9_107013226_107013227_+_A_G	PAS	PAS_lost_prim_cons	0.06	chr9_107013252_107013253_+					6.066	ZNF462	0.032888	0.085	123
chr9_107013227_107013228_+_A_C	PAS	PAS_lost_prim_cons	0.06	chr9_107013252_107013253_+					6.066	ZNF462	0.032888	0.085	123
chr9_107013227_107013228_+_A_G	PAS	PAS_lost_prim_cons	0.06	chr9_107013252_107013253_+					6.066	ZNF462	0.032888	0.085	123
chr9_107013228_107013229_+_A_C	PAS	PAS_lost_prim_cons	0.06	chr9_107013252_107013253_+					6.066	ZNF462	0.032888	0.085	123
chr9_107013228_107013229_+_A_G	PAS	PAS_lost_prim_cons	0.06	chr9_107013252_107013253_+					6.066	ZNF462	0.032888	0.085	123
chr9_107013228_107013229_+_A_T	PAS	PAS_lost_prim_cons	0.06	chr9_107013252_107013253_+					6.066	ZNF462	0.032888	0.085	123
chr1_224389154_224389155_-_A_C	PAS	PAS_lost_prim_cons	0.06	chr1_224389135_224389136_-					5.539	WDR26	0	0.085	124
chr1_224389154_224389155_-_A_G	PAS	PAS_lost_prim_cons	0.06	chr1_224389135_224389136_-					5.539	WDR26	0	0.085	124
chr1_224389154_224389155_-_A_T	PAS	PAS_lost_prim_cons	0.06	chr1_224389135_224389136_-					5.539	WDR26	0	0.085	124
chr1_224389155_224389156_-_A_C	PAS	PAS_lost_prim_cons	0.06	chr1_224389135_224389136_-					3.943	WDR26	0	0.085	124
chr1_224389155_224389156_-_A_G	PAS	PAS_lost_prim_cons	0.06	chr1_224389135_224389136_-					3.943	WDR26	0	0.085	124
chr1_224389155_224389156_-_A_T	PAS	PAS_lost_prim_cons	0.06	chr1_224389135_224389136_-					3.943	WDR26	0	0.085	124
chr1_224389156_224389157_-_A_C	PAS	PAS_lost_prim_cons	0.06	chr1_224389135_224389136_-					5.764	WDR26	0	0.085	124
chr1_224389156_224389157_-_A_G	PAS	PAS_lost_prim_cons	0.06	chr1_224389135_224389136_-	rs1289665880	1			5.764	WDR26	0	0.085	124
chr1_224389156_224389157_-_A_T	PAS	PAS_lost_prim_cons	0.06	chr1_224389135_224389136_-					5.764	WDR26	0	0.085	124
chr1_224389157_224389158_-_T_C	PAS	PAS_lost_prim_cons	0.06	chr1_224389135_224389136_-					5.076	WDR26	0	0.085	124
chr1_224389157_224389158_-_T_G	PAS	PAS_lost_prim_cons	0.06	chr1_224389135_224389136_-					5.076	WDR26	0	0.085	124
chr1_224389158_224389159_-_A_C	PAS	PAS_lost_prim_cons	0.06	chr1_224389135_224389136_-					4.035	WDR26	0	0.085	124
chr1_224389158_224389159_-_A_G	PAS	PAS_lost_prim_cons	0.06	chr1_224389135_224389136_-					4.035	WDR26	0	0.085	124
chr1_224389159_224389160_-_A_C	PAS	PAS_lost_prim_cons	0.06	chr1_224389135_224389136_-					4.035	WDR26	0	0.085	124
chr1_224389159_224389160_-_A_G	PAS	PAS_lost_prim_cons	0.06	chr1_224389135_224389136_-					4.035	WDR26	0	0.085	124
chr1_224389159_224389160_-_A_T	PAS	PAS_lost_prim_cons	0.06	chr1_224389135_224389136_-					4.035	WDR26	0	0.085	124
chrX_120524628_120524629_-_A_C	PAS	PAS_lost_prim_cons	0.06	chrX_120524611_120524612_-					3.781	CUL4B	0	0.085	125
chrX_120524628_120524629_-_A_G	PAS	PAS_lost_prim_cons	0.06	chrX_120524611_120524612_-					3.781	CUL4B	0	0.085	125
chrX_120524628_120524629_-_A_T	PAS	PAS_lost_prim_cons	0.06	chrX_120524611_120524612_-					3.781	CUL4B	0	0.085	125
chrX_120524629_120524630_-_A_C	PAS	PAS_lost_prim_cons	0.06	chrX_120524611_120524612_-					2.323	CUL4B	0	0.085	125
chrX_120524629_120524630_-_A_G	PAS	PAS_lost_prim_cons	0.06	chrX_120524611_120524612_-					2.323	CUL4B	0	0.085	125
chrX_120524629_120524630_-_A_T	PAS	PAS_lost_prim_cons	0.06	chrX_120524611_120524612_-					2.323	CUL4B	0	0.085	125
chrX_120524630_120524631_-_A_C	PAS	PAS_lost_prim_cons	0.06	chrX_120524611_120524612_-					3.781	CUL4B	0	0.085	125
chrX_120524630_120524631_-_A_G	PAS	PAS_lost_prim_cons	0.06	chrX_120524611_120524612_-					3.781	CUL4B	0	0.085	125
chrX_120524631_120524632_-_T_C	PAS	PAS_lost_prim_cons	0.06	chrX_120524611_120524612_-					4.417	CUL4B	0	0.085	125
chrX_120524631_120524632_-_T_G	PAS	PAS_lost_prim_cons	0.06	chrX_120524611_120524612_-					4.417	CUL4B	0	0.085	125
chrX_120524632_120524633_-_A_C	PAS	PAS_lost_prim_cons	0.06	chrX_120524611_120524612_-					3.781	CUL4B	0	0.085	125
chrX_120524632_120524633_-_A_G	PAS	PAS_lost_prim_cons	0.06	chrX_120524611_120524612_-					3.781	CUL4B	0	0.085	125
chrX_120524633_120524634_-_A_C	PAS	PAS_lost_prim_cons	0.06	chrX_120524611_120524612_-					3.781	CUL4B	0	0.085	125
chrX_120524633_120524634_-_A_G	PAS	PAS_lost_prim_cons	0.06	chrX_120524611_120524612_-					3.781	CUL4B	0	0.085	125
chrX_120524633_120524634_-_A_T	PAS	PAS_lost_prim_cons	0.06	chrX_120524611_120524612_-					3.781	CUL4B	0	0.085	125
chr3_133600664_133600665_-_A_C	PAS	PAS_lost_prim_cons	0.06	chr3_133600649_133600650_-					1.698	TOPBP1	0.027431	0.086	128
chr3_133600664_133600665_-_A_G	PAS	PAS_lost_prim_cons	0.06	chr3_133600649_133600650_-					1.698	TOPBP1	0.027431	0.086	128
chr3_133600664_133600665_-_A_T	PAS	PAS_lost_prim_cons	0.06	chr3_133600649_133600650_-					1.698	TOPBP1	0.027431	0.086	128
chr3_133600665_133600666_-_A_C	PAS	PAS_lost_prim_cons	0.06	chr3_133600649_133600650_-					3.039	TOPBP1	0.027431	0.086	128
chr3_133600665_133600666_-_A_G	PAS	PAS_lost_prim_cons	0.06	chr3_133600649_133600650_-					3.039	TOPBP1	0.027431	0.086	128
chr3_133600666_133600667_-_T_C	PAS	PAS_lost_prim_cons	0.06	chr3_133600649_133600650_-					0.782	TOPBP1	0.027431	0.086	128
chr3_133600666_133600667_-_T_G	PAS	PAS_lost_prim_cons	0.06	chr3_133600649_133600650_-					0.782	TOPBP1	0.027431	0.086	128
chr3_133600667_133600668_-_A_C	PAS	PAS_lost_prim_cons	0.06	chr3_133600649_133600650_-					0.22	TOPBP1	0.027431	0.086	128
chr3_133600667_133600668_-_A_G	PAS	PAS_lost_prim_cons	0.06	chr3_133600649_133600650_-					0.22	TOPBP1	0.027431	0.086	128
chr3_133600668_133600669_-_A_C	PAS	PAS_lost_prim_cons	0.06	chr3_133600649_133600650_-					1.688	TOPBP1	0.027431	0.086	128
chr3_133600668_133600669_-_A_G	PAS	PAS_lost_prim_cons	0.06	chr3_133600649_133600650_-					1.688	TOPBP1	0.027431	0.086	128
chr3_133600668_133600669_-_A_T	PAS	PAS_lost_prim_cons	0.06	chr3_133600649_133600650_-					1.688	TOPBP1	0.027431	0.086	128
chr3_133600670_133600671_-_A_C	PAS	PAS_lost_prim_cons	0.06	chr3_133600649_133600650_-					2.583	TOPBP1	0.027431	0.086	128
chr3_133600670_133600671_-_A_G	PAS	PAS_lost_prim_cons	0.06	chr3_133600649_133600650_-					2.583	TOPBP1	0.027431	0.086	128
chr3_133600670_133600671_-_A_T	PAS	PAS_lost_prim_cons	0.06	chr3_133600649_133600650_-					2.583	TOPBP1	0.027431	0.086	128
chr3_133600671_133600672_-_A_C	PAS	PAS_lost_prim_cons	0.06	chr3_133600649_133600650_-					1.242	TOPBP1	0.027431	0.086	128
chr3_133600671_133600672_-_A_G	PAS	PAS_lost_prim_cons	0.06	chr3_133600649_133600650_-					1.242	TOPBP1	0.027431	0.086	128
chr3_133600671_133600672_-_A_T	PAS	PAS_lost_prim_cons	0.06	chr3_133600649_133600650_-					1.242	TOPBP1	0.027431	0.086	128
chr3_133600672_133600673_-_A_C	PAS	PAS_lost_prim_cons	0.06	chr3_133600649_133600650_-					0.664	TOPBP1	0.027431	0.086	128
chr3_133600672_133600673_-_A_G	PAS	PAS_lost_prim_cons	0.06	chr3_133600649_133600650_-					0.664	TOPBP1	0.027431	0.086	128
chr3_133600672_133600673_-_A_T	PAS	PAS_lost_prim_cons	0.06	chr3_133600649_133600650_-					0.664	TOPBP1	0.027431	0.086	128
chr3_133600673_133600674_-_T_C	PAS	PAS_lost_prim_cons	0.06	chr3_133600649_133600650_-					1.63	TOPBP1	0.027431	0.086	128
chr3_133600673_133600674_-_T_G	PAS	PAS_lost_prim_cons	0.06	chr3_133600649_133600650_-					1.63	TOPBP1	0.027431	0.086	128
chr3_133600674_133600675_-_A_C	PAS	PAS_lost_prim_cons	0.06	chr3_133600649_133600650_-					2.679	TOPBP1	0.027431	0.086	128
chr3_133600674_133600675_-_A_G	PAS	PAS_lost_prim_cons	0.06	chr3_133600649_133600650_-					2.679	TOPBP1	0.027431	0.086	128
chr3_133600675_133600676_-_A_C	PAS	PAS_lost_prim_cons	0.06	chr3_133600649_133600650_-					1.335	TOPBP1	0.027431	0.086	128
chr3_133600675_133600676_-_A_G	PAS	PAS_lost_prim_cons	0.06	chr3_133600649_133600650_-					1.335	TOPBP1	0.027431	0.086	128
chr3_133600675_133600676_-_A_T	PAS	PAS_lost_prim_cons	0.06	chr3_133600649_133600650_-					1.335	TOPBP1	0.027431	0.086	128
chr2_74108145_74108146_+_A_C	PAS	PAS_lost_prim_cons	0.06	chr2_74108175_74108176_+					6.181	TET3	0.018143	0.086	130
chr2_74108145_74108146_+_A_G	PAS	PAS_lost_prim_cons	0.06	chr2_74108175_74108176_+					6.181	TET3	0.018143	0.086	130
chr2_74108146_74108147_+_T_C	PAS	PAS_lost_prim_cons	0.06	chr2_74108175_74108176_+					5.303	TET3	0.018143	0.086	130
chr2_74108146_74108147_+_T_G	PAS	PAS_lost_prim_cons	0.06	chr2_74108175_74108176_+					5.303	TET3	0.018143	0.086	130
chr2_74108147_74108148_+_A_C	PAS	PAS_lost_prim_cons	0.06	chr2_74108175_74108176_+					6.181	TET3	0.018143	0.086	130
chr2_74108147_74108148_+_A_G	PAS	PAS_lost_prim_cons	0.06	chr2_74108175_74108176_+					6.181	TET3	0.018143	0.086	130
chr2_74108147_74108148_+_A_T	PAS	PAS_lost_prim_cons	0.06	chr2_74108175_74108176_+					6.181	TET3	0.018143	0.086	130
chr2_74108148_74108149_+_A_C	PAS	PAS_lost_prim_cons	0.06	chr2_74108175_74108176_+					6.181	TET3	0.018143	0.086	130
chr2_74108148_74108149_+_A_G	PAS	PAS_lost_prim_cons	0.06	chr2_74108175_74108176_+					6.181	TET3	0.018143	0.086	130
chr2_74108148_74108149_+_A_T	PAS	PAS_lost_prim_cons	0.06	chr2_74108175_74108176_+					6.181	TET3	0.018143	0.086	130
chr2_74108149_74108150_+_A_C	PAS	PAS_lost_prim_cons	0.06	chr2_74108175_74108176_+					6.181	TET3	0.018143	0.086	130
chr2_74108149_74108150_+_A_G	PAS	PAS_lost_prim_cons	0.06	chr2_74108175_74108176_+					6.181	TET3	0.018143	0.086	130
chr2_74108149_74108150_+_A_T	PAS	PAS_lost_prim_cons	0.06	chr2_74108175_74108176_+					6.181	TET3	0.018143	0.086	130
chr17_28702210_28702211_+_A_C	PAS	PAS_lost_prim_cons	0.06	chr17_28702230_28702231_+					5.208	SUPT6H	0.037832	0.087	132
chr17_28702210_28702211_+_A_G	PAS	PAS_lost_prim_cons	0.06	chr17_28702230_28702231_+					5.208	SUPT6H	0.037832	0.087	132
chr17_28702210_28702211_+_A_T	PAS	PAS_lost_prim_cons	0.06	chr17_28702230_28702231_+					5.208	SUPT6H	0.037832	0.087	132
chr17_28702211_28702212_+_A_C	PAS	PAS_lost_prim_cons	0.06	chr17_28702230_28702231_+					5.208	SUPT6H	0.037832	0.087	132
chr17_28702211_28702212_+_A_G	PAS	PAS_lost_prim_cons	0.06	chr17_28702230_28702231_+					5.208	SUPT6H	0.037832	0.087	132
chr17_28702212_28702213_+_T_C	PAS	PAS_lost_prim_cons	0.06	chr17_28702230_28702231_+					4.449	SUPT6H	0.037832	0.087	132
chr17_28702212_28702213_+_T_G	PAS	PAS_lost_prim_cons	0.06	chr17_28702230_28702231_+					4.449	SUPT6H	0.037832	0.087	132
chr17_28702213_28702214_+_A_C	PAS	PAS_lost_prim_cons	0.06	chr17_28702230_28702231_+					5.208	SUPT6H	0.037832	0.087	132
chr17_28702213_28702214_+_A_G	PAS	PAS_lost_prim_cons	0.06	chr17_28702230_28702231_+					5.208	SUPT6H	0.037832	0.087	132
chr17_28702213_28702214_+_A_T	PAS	PAS_lost_prim_cons	0.06	chr17_28702230_28702231_+					5.208	SUPT6H	0.037832	0.087	132
chr17_28702214_28702215_+_A_C	PAS	PAS_lost_prim_cons	0.06	chr17_28702230_28702231_+					5.208	SUPT6H	0.037832	0.087	132
chr17_28702214_28702215_+_A_G	PAS	PAS_lost_prim_cons	0.06	chr17_28702230_28702231_+					5.208	SUPT6H	0.037832	0.087	132
chr17_28702214_28702215_+_A_T	PAS	PAS_lost_prim_cons	0.06	chr17_28702230_28702231_+					5.208	SUPT6H	0.037832	0.087	132
chr17_28702215_28702216_+_A_C	PAS	PAS_lost_prim_cons	0.06	chr17_28702230_28702231_+					3.625	SUPT6H	0.037832	0.087	132
chr17_28702215_28702216_+_A_G	PAS	PAS_lost_prim_cons	0.06	chr17_28702230_28702231_+	rs1228707910	2			3.625	SUPT6H	0.037832	0.087	132
chr17_28702215_28702216_+_A_T	PAS	PAS_lost_prim_cons	0.06	chr17_28702230_28702231_+					3.625	SUPT6H	0.037832	0.087	132
chrX_17735972_17735973_+_A_C	PAS	PAS_lost_prim_cons	0.06	chrX_17735993_17735994_+					8.721	NHS	0	0.087	134
chrX_17735972_17735973_+_A_G	PAS	PAS_lost_prim_cons	0.06	chrX_17735993_17735994_+	rs1569323843	2			8.721	NHS	0	0.087	134
chrX_17735972_17735973_+_A_T	PAS	PAS_lost_prim_cons	0.06	chrX_17735993_17735994_+					8.721	NHS	0	0.087	134
chrX_17735973_17735974_+_A_C	PAS	PAS_lost_prim_cons	0.06	chrX_17735993_17735994_+					8.721	NHS	0	0.087	134
chrX_17735973_17735974_+_A_G	PAS	PAS_lost_prim_cons	0.06	chrX_17735993_17735994_+					8.721	NHS	0	0.087	134
chrX_17735974_17735975_+_T_C	PAS	PAS_lost_prim_cons	0.06	chrX_17735993_17735994_+					7.484	NHS	0	0.087	134
chrX_17735974_17735975_+_T_G	PAS	PAS_lost_prim_cons	0.06	chrX_17735993_17735994_+					7.484	NHS	0	0.087	134
chrX_17735975_17735976_+_A_C	PAS	PAS_lost_prim_cons	0.06	chrX_17735993_17735994_+					8.721	NHS	0	0.087	134
chrX_17735975_17735976_+_A_G	PAS	PAS_lost_prim_cons	0.06	chrX_17735993_17735994_+					8.721	NHS	0	0.087	134
chrX_17735975_17735976_+_A_T	PAS	PAS_lost_prim_cons	0.06	chrX_17735993_17735994_+					8.721	NHS	0	0.087	134
chrX_17735976_17735977_+_A_C	PAS	PAS_lost_prim_cons	0.06	chrX_17735993_17735994_+					8.721	NHS	0	0.087	134
chrX_17735976_17735977_+_A_G	PAS	PAS_lost_prim_cons	0.06	chrX_17735993_17735994_+					8.721	NHS	0	0.087	134
chrX_17735976_17735977_+_A_T	PAS	PAS_lost_prim_cons	0.06	chrX_17735993_17735994_+					8.721	NHS	0	0.087	134
chrX_17735977_17735978_+_A_C	PAS	PAS_lost_prim_cons	0.06	chrX_17735993_17735994_+					8.721	NHS	0	0.087	134
chrX_17735977_17735978_+_A_G	PAS	PAS_lost_prim_cons	0.06	chrX_17735993_17735994_+					8.721	NHS	0	0.087	134
chrX_17735977_17735978_+_A_T	PAS	PAS_lost_prim_cons	0.06	chrX_17735993_17735994_+					8.721	NHS	0	0.087	134
chrX_20154837_20154838_-_A_C	PAS	PAS_lost_prim_cons	0.06	chrX_20154822_20154823_-					0.394	RPS6KA3	0	0.087	135
chrX_20154837_20154838_-_A_G	PAS	PAS_lost_prim_cons	0.06	chrX_20154822_20154823_-	rs2067157050				0.394	RPS6KA3	0	0.087	135
chrX_20154837_20154838_-_A_T	PAS	PAS_lost_prim_cons	0.06	chrX_20154822_20154823_-					0.394	RPS6KA3	0	0.087	135
chrX_20154838_20154839_-_A_C	PAS	PAS_lost_prim_cons	0.06	chrX_20154822_20154823_-					5.256	RPS6KA3	0	0.087	135
chrX_20154838_20154839_-_A_G	PAS	PAS_lost_prim_cons	0.06	chrX_20154822_20154823_-					5.256	RPS6KA3	0	0.087	135
chrX_20154838_20154839_-_A_T	PAS	PAS_lost_prim_cons	0.06	chrX_20154822_20154823_-					5.256	RPS6KA3	0	0.087	135
chrX_20154839_20154840_-_A_C	PAS	PAS_lost_prim_cons	0.06	chrX_20154822_20154823_-					5.256	RPS6KA3	0	0.087	135
chrX_20154839_20154840_-_A_G	PAS	PAS_lost_prim_cons	0.06	chrX_20154822_20154823_-					5.256	RPS6KA3	0	0.087	135
chrX_20154839_20154840_-_A_T	PAS	PAS_lost_prim_cons	0.06	chrX_20154822_20154823_-					5.256	RPS6KA3	0	0.087	135
chrX_20154840_20154841_-_T_C	PAS	PAS_lost_prim_cons	0.06	chrX_20154822_20154823_-					4.393	RPS6KA3	0	0.087	135
chrX_20154840_20154841_-_T_G	PAS	PAS_lost_prim_cons	0.06	chrX_20154822_20154823_-					4.393	RPS6KA3	0	0.087	135
chrX_20154841_20154842_-_T_C	PAS	PAS_lost_prim_cons	0.06	chrX_20154822_20154823_-	rs2067157125				4.444	RPS6KA3	0	0.087	135
chrX_20154841_20154842_-_T_G	PAS	PAS_lost_prim_cons	0.06	chrX_20154822_20154823_-					4.444	RPS6KA3	0	0.087	135
chrX_20154842_20154843_-_A_C	PAS	PAS_lost_prim_cons	0.06	chrX_20154822_20154823_-					2.874	RPS6KA3	0	0.087	135
chrX_20154842_20154843_-_A_G	PAS	PAS_lost_prim_cons	0.06	chrX_20154822_20154823_-					2.874	RPS6KA3	0	0.087	135
chrX_20154842_20154843_-_A_T	PAS	PAS_lost_prim_cons	0.06	chrX_20154822_20154823_-	rs2067157190				2.874	RPS6KA3	0	0.087	135
chr2_1789150_1789151_-_A_C	PAS	PAS_lost_prim_cons	0.06	chr2_1789135_1789136_-					7.584	MYT1L	0.018386	0.087	136
chr2_1789150_1789151_-_A_G	PAS	PAS_lost_prim_cons	0.06	chr2_1789135_1789136_-					7.584	MYT1L	0.018386	0.087	136
chr2_1789150_1789151_-_A_T	PAS	PAS_lost_prim_cons	0.06	chr2_1789135_1789136_-					7.584	MYT1L	0.018386	0.087	136
chr2_1789151_1789152_-_A_C	PAS	PAS_lost_prim_cons	0.06	chr2_1789135_1789136_-					7.584	MYT1L	0.018386	0.087	136
chr2_1789151_1789152_-_A_G	PAS	PAS_lost_prim_cons	0.06	chr2_1789135_1789136_-					7.584	MYT1L	0.018386	0.087	136
chr2_1789151_1789152_-_A_T	PAS	PAS_lost_prim_cons	0.06	chr2_1789135_1789136_-					7.584	MYT1L	0.018386	0.087	136
chr2_1789152_1789153_-_A_C	PAS	PAS_lost_prim_cons	0.06	chr2_1789135_1789136_-					5.859	MYT1L	0.018386	0.087	136
chr2_1789152_1789153_-_A_G	PAS	PAS_lost_prim_cons	0.06	chr2_1789135_1789136_-					5.859	MYT1L	0.018386	0.087	136
chr2_1789152_1789153_-_A_T	PAS	PAS_lost_prim_cons	0.06	chr2_1789135_1789136_-					5.859	MYT1L	0.018386	0.087	136
chr2_1789153_1789154_-_T_C	PAS	PAS_lost_prim_cons	0.06	chr2_1789135_1789136_-					7.014	MYT1L	0.018386	0.087	136
chr2_1789153_1789154_-_T_G	PAS	PAS_lost_prim_cons	0.06	chr2_1789135_1789136_-					7.014	MYT1L	0.018386	0.087	136
chr2_1789154_1789155_-_A_C	PAS	PAS_lost_prim_cons	0.06	chr2_1789135_1789136_-	rs2031589310				7.584	MYT1L	0.018386	0.087	136
chr2_1789154_1789155_-_A_G	PAS	PAS_lost_prim_cons	0.06	chr2_1789135_1789136_-					7.584	MYT1L	0.018386	0.087	136
chr2_1789155_1789156_-_A_C	PAS	PAS_lost_prim_cons	0.06	chr2_1789135_1789136_-					7.584	MYT1L	0.018386	0.087	136
chr2_1789155_1789156_-_A_G	PAS	PAS_lost_prim_cons	0.06	chr2_1789135_1789136_-					7.584	MYT1L	0.018386	0.087	136
chr2_1789155_1789156_-_A_T	PAS	PAS_lost_prim_cons	0.06	chr2_1789135_1789136_-					7.584	MYT1L	0.018386	0.087	136
chr3_17090573_17090574_+_A_C	PAS	PAS_lost_prim_cons	0.06	chr3_17090594_17090595_+					4.527	PLCL2	0	0.088	138
chr3_17090573_17090574_+_A_G	PAS	PAS_lost_prim_cons	0.06	chr3_17090594_17090595_+					4.527	PLCL2	0	0.088	138
chr3_17090573_17090574_+_A_T	PAS	PAS_lost_prim_cons	0.06	chr3_17090594_17090595_+					4.527	PLCL2	0	0.088	138
chr3_17090574_17090575_+_T_C	PAS	PAS_lost_prim_cons	0.06	chr3_17090594_17090595_+					3.596	PLCL2	0	0.088	138
chr3_17090574_17090575_+_T_G	PAS	PAS_lost_prim_cons	0.06	chr3_17090594_17090595_+					3.596	PLCL2	0	0.088	138
chr3_17090575_17090576_+_T_C	PAS	PAS_lost_prim_cons	0.06	chr3_17090594_17090595_+					3.21	PLCL2	0	0.088	138
chr3_17090575_17090576_+_T_G	PAS	PAS_lost_prim_cons	0.06	chr3_17090594_17090595_+					3.21	PLCL2	0	0.088	138
chr3_17090576_17090577_+_A_C	PAS	PAS_lost_prim_cons	0.06	chr3_17090594_17090595_+					5.997	PLCL2	0	0.088	138
chr3_17090576_17090577_+_A_G	PAS	PAS_lost_prim_cons	0.06	chr3_17090594_17090595_+					5.997	PLCL2	0	0.088	138
chr3_17090576_17090577_+_A_T	PAS	PAS_lost_prim_cons	0.06	chr3_17090594_17090595_+					5.997	PLCL2	0	0.088	138
chr3_17090577_17090578_+_A_C	PAS	PAS_lost_prim_cons	0.06	chr3_17090594_17090595_+					6.117	PLCL2	0	0.088	138
chr3_17090577_17090578_+_A_G	PAS	PAS_lost_prim_cons	0.06	chr3_17090594_17090595_+					6.117	PLCL2	0	0.088	138
chr3_17090578_17090579_+_A_C	PAS	PAS_lost_prim_cons	0.06	chr3_17090594_17090595_+					4.485	PLCL2	0	0.088	138
chr3_17090578_17090579_+_A_G	PAS	PAS_lost_prim_cons	0.06	chr3_17090594_17090595_+					4.485	PLCL2	0	0.088	138
chr3_17090578_17090579_+_A_T	PAS	PAS_lost_prim_cons	0.06	chr3_17090594_17090595_+					4.485	PLCL2	0	0.088	138
chr2_54669655_54669656_+_A_C	PAS	PAS_lost_prim_cons	0.06	chr2_54669674_54669675_+					8.439	SPTBN1	0.041887	0.088	139
chr2_54669655_54669656_+_A_G	PAS	PAS_lost_prim_cons	0.06	chr2_54669674_54669675_+					8.439	SPTBN1	0.041887	0.088	139
chr2_54669655_54669656_+_A_T	PAS	PAS_lost_prim_cons	0.06	chr2_54669674_54669675_+					8.439	SPTBN1	0.041887	0.088	139
chr2_54669656_54669657_+_T_C	PAS	PAS_lost_prim_cons	0.06	chr2_54669674_54669675_+					7.247	SPTBN1	0.041887	0.088	139
chr2_54669656_54669657_+_T_G	PAS	PAS_lost_prim_cons	0.06	chr2_54669674_54669675_+					7.247	SPTBN1	0.041887	0.088	139
chr2_54669657_54669658_+_T_C	PAS	PAS_lost_prim_cons	0.06	chr2_54669674_54669675_+					7.247	SPTBN1	0.041887	0.088	139
chr2_54669657_54669658_+_T_G	PAS	PAS_lost_prim_cons	0.06	chr2_54669674_54669675_+					7.247	SPTBN1	0.041887	0.088	139
chr2_54669658_54669659_+_A_C	PAS	PAS_lost_prim_cons	0.06	chr2_54669674_54669675_+					8.179	SPTBN1	0.041887	0.088	139
chr2_54669658_54669659_+_A_G	PAS	PAS_lost_prim_cons	0.06	chr2_54669674_54669675_+					8.179	SPTBN1	0.041887	0.088	139
chr2_54669658_54669659_+_A_T	PAS	PAS_lost_prim_cons	0.06	chr2_54669674_54669675_+					8.179	SPTBN1	0.041887	0.088	139
chr2_54669659_54669660_+_A_C	PAS	PAS_lost_prim_cons	0.06	chr2_54669674_54669675_+					8.439	SPTBN1	0.041887	0.088	139
chr2_54669659_54669660_+_A_G	PAS	PAS_lost_prim_cons	0.06	chr2_54669674_54669675_+					8.439	SPTBN1	0.041887	0.088	139
chr2_54669659_54669660_+_A_T	PAS	PAS_lost_prim_cons	0.06	chr2_54669674_54669675_+					8.439	SPTBN1	0.041887	0.088	139
chr10_96520693_96520694_-_A_C	PAS	PAS_lost_prim_cons	0.06	chr10_96520672_96520673_-					2.225	TM9SF3	0	0.09	148
chr10_96520693_96520694_-_A_G	PAS	PAS_lost_prim_cons	0.06	chr10_96520672_96520673_-					2.225	TM9SF3	0	0.09	148
chr10_96520693_96520694_-_A_T	PAS	PAS_lost_prim_cons	0.06	chr10_96520672_96520673_-					2.225	TM9SF3	0	0.09	148
chr10_96520694_96520695_-_A_C	PAS	PAS_lost_prim_cons	0.06	chr10_96520672_96520673_-					0.717	TM9SF3	0	0.09	148
chr10_96520694_96520695_-_A_G	PAS	PAS_lost_prim_cons	0.06	chr10_96520672_96520673_-					0.717	TM9SF3	0	0.09	148
chr10_96520694_96520695_-_A_T	PAS	PAS_lost_prim_cons	0.06	chr10_96520672_96520673_-					0.717	TM9SF3	0	0.09	148
chr10_96520695_96520696_-_A_C	PAS	PAS_lost_prim_cons	0.06	chr10_96520672_96520673_-					2.16	TM9SF3	0	0.09	148
chr10_96520695_96520696_-_A_G	PAS	PAS_lost_prim_cons	0.06	chr10_96520672_96520673_-					2.16	TM9SF3	0	0.09	148
chr10_96520695_96520696_-_A_T	PAS	PAS_lost_prim_cons	0.06	chr10_96520672_96520673_-					2.16	TM9SF3	0	0.09	148
chr10_96520696_96520697_-_T_C	PAS	PAS_lost_prim_cons	0.06	chr10_96520672_96520673_-					2.097	TM9SF3	0	0.09	148
chr10_96520696_96520697_-_T_G	PAS	PAS_lost_prim_cons	0.06	chr10_96520672_96520673_-					2.097	TM9SF3	0	0.09	148
chr10_96520697_96520698_-_A_C	PAS	PAS_lost_prim_cons	0.06	chr10_96520672_96520673_-					1.536	TM9SF3	0	0.09	148
chr10_96520697_96520698_-_A_G	PAS	PAS_lost_prim_cons	0.06	chr10_96520672_96520673_-	rs1847755898				1.536	TM9SF3	0	0.09	148
chr10_96520698_96520699_-_A_C	PAS	PAS_lost_prim_cons	0.06	chr10_96520672_96520673_-					1.574	TM9SF3	0	0.09	148
chr10_96520698_96520699_-_A_G	PAS	PAS_lost_prim_cons	0.06	chr10_96520672_96520673_-					1.574	TM9SF3	0	0.09	148
chr10_96520698_96520699_-_A_T	PAS	PAS_lost_prim_cons	0.06	chr10_96520672_96520673_-					1.574	TM9SF3	0	0.09	148
chrX_70504345_70504346_+_A_C	PAS	PAS_lost_prim_cons	0.06	chrX_70504366_70504367_+					5.263	DLG3	0	0.09	149
chrX_70504345_70504346_+_A_G	PAS	PAS_lost_prim_cons	0.06	chrX_70504366_70504367_+					5.263	DLG3	0	0.09	149
chrX_70504345_70504346_+_A_T	PAS	PAS_lost_prim_cons	0.06	chrX_70504366_70504367_+					5.263	DLG3	0	0.09	149
chrX_70504346_70504347_+_A_C	PAS	PAS_lost_prim_cons	0.06	chrX_70504366_70504367_+					5.263	DLG3	0	0.09	149
chrX_70504346_70504347_+_A_G	PAS	PAS_lost_prim_cons	0.06	chrX_70504366_70504367_+					5.263	DLG3	0	0.09	149
chrX_70504347_70504348_+_T_C	PAS	PAS_lost_prim_cons	0.06	chrX_70504366_70504367_+					4.49	DLG3	0	0.09	149
chrX_70504347_70504348_+_T_G	PAS	PAS_lost_prim_cons	0.06	chrX_70504366_70504367_+					4.49	DLG3	0	0.09	149
chrX_70504348_70504349_+_A_C	PAS	PAS_lost_prim_cons	0.06	chrX_70504366_70504367_+					5.263	DLG3	0	0.09	149
chrX_70504348_70504349_+_A_G	PAS	PAS_lost_prim_cons	0.06	chrX_70504366_70504367_+					5.263	DLG3	0	0.09	149
chrX_70504348_70504349_+_A_T	PAS	PAS_lost_prim_cons	0.06	chrX_70504366_70504367_+					5.263	DLG3	0	0.09	149
chrX_70504349_70504350_+_A_C	PAS	PAS_lost_prim_cons	0.06	chrX_70504366_70504367_+					5.263	DLG3	0	0.09	149
chrX_70504349_70504350_+_A_G	PAS	PAS_lost_prim_cons	0.06	chrX_70504366_70504367_+					5.263	DLG3	0	0.09	149
chrX_70504349_70504350_+_A_T	PAS	PAS_lost_prim_cons	0.06	chrX_70504366_70504367_+					5.263	DLG3	0	0.09	149
chrX_70504350_70504351_+_A_C	PAS	PAS_lost_prim_cons	0.06	chrX_70504366_70504367_+					5.263	DLG3	0	0.09	149
chrX_70504350_70504351_+_A_G	PAS	PAS_lost_prim_cons	0.06	chrX_70504366_70504367_+					5.263	DLG3	0	0.09	149
chrX_70504350_70504351_+_A_T	PAS	PAS_lost_prim_cons	0.06	chrX_70504366_70504367_+					5.263	DLG3	0	0.09	149
chr12_56237821_56237822_-_A_C	PAS	PAS_lost_prim_cons	0.06	chr12_56237806_56237807_-					4.764	ANKRD52	0.018933	0.09	151
chr12_56237821_56237822_-_A_G	PAS	PAS_lost_prim_cons	0.06	chr12_56237806_56237807_-					4.764	ANKRD52	0.018933	0.09	151
chr12_56237821_56237822_-_A_T	PAS	PAS_lost_prim_cons	0.06	chr12_56237806_56237807_-					4.764	ANKRD52	0.018933	0.09	151
chr12_56237822_56237823_-_A_C	PAS	PAS_lost_prim_cons	0.06	chr12_56237806_56237807_-					4.764	ANKRD52	0.018933	0.09	151
chr12_56237822_56237823_-_A_G	PAS	PAS_lost_prim_cons	0.06	chr12_56237806_56237807_-					4.764	ANKRD52	0.018933	0.09	151
chr12_56237822_56237823_-_A_T	PAS	PAS_lost_prim_cons	0.06	chr12_56237806_56237807_-					4.764	ANKRD52	0.018933	0.09	151
chr12_56237823_56237824_-_A_C	PAS	PAS_lost_prim_cons	0.06	chr12_56237806_56237807_-					4.764	ANKRD52	0.018933	0.09	151
chr12_56237823_56237824_-_A_G	PAS	PAS_lost_prim_cons	0.06	chr12_56237806_56237807_-					4.764	ANKRD52	0.018933	0.09	151
chr12_56237823_56237824_-_A_T	PAS	PAS_lost_prim_cons	0.06	chr12_56237806_56237807_-					4.764	ANKRD52	0.018933	0.09	151
chr12_56237824_56237825_-_T_C	PAS	PAS_lost_prim_cons	0.06	chr12_56237806_56237807_-					5.547	ANKRD52	0.018933	0.09	151
chr12_56237824_56237825_-_T_G	PAS	PAS_lost_prim_cons	0.06	chr12_56237806_56237807_-					5.547	ANKRD52	0.018933	0.09	151
chr12_56237825_56237826_-_T_C	PAS	PAS_lost_prim_cons	0.06	chr12_56237806_56237807_-					5.547	ANKRD52	0.018933	0.09	151
chr12_56237825_56237826_-_T_G	PAS	PAS_lost_prim_cons	0.06	chr12_56237806_56237807_-					5.547	ANKRD52	0.018933	0.09	151
chr12_56237826_56237827_-_A_C	PAS	PAS_lost_prim_cons	0.06	chr12_56237806_56237807_-					4.764	ANKRD52	0.018933	0.09	151
chr12_56237826_56237827_-_A_G	PAS	PAS_lost_prim_cons	0.06	chr12_56237806_56237807_-	rs1870982265	1			4.764	ANKRD52	0.018933	0.09	151
chr12_56237826_56237827_-_A_T	PAS	PAS_lost_prim_cons	0.06	chr12_56237806_56237807_-					4.764	ANKRD52	0.018933	0.09	151
chrX_124102478_124102479_+_A_C	PAS	PAS_lost_prim_cons	0.06	chrX_124102495_124102496_+					8.572	STAG2	0.018923	0.09	152
chrX_124102478_124102479_+_A_G	PAS	PAS_lost_prim_cons	0.06	chrX_124102495_124102496_+					8.572	STAG2	0.018923	0.09	152
chrX_124102478_124102479_+_A_T	PAS	PAS_lost_prim_cons	0.06	chrX_124102495_124102496_+					8.572	STAG2	0.018923	0.09	152
chrX_124102479_124102480_+_A_C	PAS	PAS_lost_prim_cons	0.06	chrX_124102495_124102496_+					8.572	STAG2	0.018923	0.09	152
chrX_124102479_124102480_+_A_G	PAS	PAS_lost_prim_cons	0.06	chrX_124102495_124102496_+	rs956734077				8.572	STAG2	0.018923	0.09	152
chrX_124102480_124102481_+_T_C	PAS	PAS_lost_prim_cons	0.06	chrX_124102495_124102496_+					5.589	STAG2	0.018923	0.09	152
chrX_124102480_124102481_+_T_G	PAS	PAS_lost_prim_cons	0.06	chrX_124102495_124102496_+					5.589	STAG2	0.018923	0.09	152
chr2_199269519_199269520_-_A_C	PAS	PAS_lost_prim_cons	0.06	chr2_199269504_199269505_-					4.322	SATB2	0	0.091	153
chr2_199269519_199269520_-_A_G	PAS	PAS_lost_prim_cons	0.06	chr2_199269504_199269505_-					4.322	SATB2	0	0.091	153
chr2_199269519_199269520_-_A_T	PAS	PAS_lost_prim_cons	0.06	chr2_199269504_199269505_-					4.322	SATB2	0	0.091	153
chr2_199269520_199269521_-_T_C	PAS	PAS_lost_prim_cons	0.06	chr2_199269504_199269505_-					3.387	SATB2	0	0.091	153
chr2_199269520_199269521_-_T_G	PAS	PAS_lost_prim_cons	0.06	chr2_199269504_199269505_-					3.387	SATB2	0	0.091	153
chr2_199269521_199269522_-_A_C	PAS	PAS_lost_prim_cons	0.06	chr2_199269504_199269505_-					4.217	SATB2	0	0.091	153
chr2_199269521_199269522_-_A_G	PAS	PAS_lost_prim_cons	0.06	chr2_199269504_199269505_-					4.217	SATB2	0	0.091	153
chr2_199269522_199269523_-_A_C	PAS	PAS_lost_prim_cons	0.06	chr2_199269504_199269505_-					4.215	SATB2	0	0.091	153
chr2_199269522_199269523_-_A_G	PAS	PAS_lost_prim_cons	0.06	chr2_199269504_199269505_-					4.215	SATB2	0	0.091	153
chr2_199269522_199269523_-_A_T	PAS	PAS_lost_prim_cons	0.06	chr2_199269504_199269505_-					4.215	SATB2	0	0.091	153
chr2_127298690_127298691_-_A_C	PAS	PAS_lost_prim_cons	0.06	chr2_127298667_127298668_-					4.177	MAP3K2	0	0.091	155
chr2_127298690_127298691_-_A_G	PAS	PAS_lost_prim_cons	0.06	chr2_127298667_127298668_-					4.177	MAP3K2	0	0.091	155
chr2_127298690_127298691_-_A_T	PAS	PAS_lost_prim_cons	0.06	chr2_127298667_127298668_-					4.177	MAP3K2	0	0.091	155
chr2_127298691_127298692_-_A_C	PAS	PAS_lost_prim_cons	0.06	chr2_127298667_127298668_-					4.177	MAP3K2	0	0.091	155
chr2_127298691_127298692_-_A_G	PAS	PAS_lost_prim_cons	0.06	chr2_127298667_127298668_-					4.177	MAP3K2	0	0.091	155
chr2_127298691_127298692_-_A_T	PAS	PAS_lost_prim_cons	0.06	chr2_127298667_127298668_-					4.177	MAP3K2	0	0.091	155
chr2_127298692_127298693_-_A_C	PAS	PAS_lost_prim_cons	0.06	chr2_127298667_127298668_-					4.177	MAP3K2	0	0.091	155
chr2_127298692_127298693_-_A_G	PAS	PAS_lost_prim_cons	0.06	chr2_127298667_127298668_-					4.177	MAP3K2	0	0.091	155
chr2_127298692_127298693_-_A_T	PAS	PAS_lost_prim_cons	0.06	chr2_127298667_127298668_-					4.177	MAP3K2	0	0.091	155
chr2_127298693_127298694_-_T_C	PAS	PAS_lost_prim_cons	0.06	chr2_127298667_127298668_-					4.884	MAP3K2	0	0.091	155
chr2_127298693_127298694_-_T_G	PAS	PAS_lost_prim_cons	0.06	chr2_127298667_127298668_-					4.884	MAP3K2	0	0.091	155
chr2_127298694_127298695_-_A_C	PAS	PAS_lost_prim_cons	0.06	chr2_127298667_127298668_-					4.177	MAP3K2	0	0.091	155
chr2_127298694_127298695_-_A_G	PAS	PAS_lost_prim_cons	0.06	chr2_127298667_127298668_-	rs1685531950				4.177	MAP3K2	0	0.091	155
chr2_127298695_127298696_-_A_C	PAS	PAS_lost_prim_cons	0.06	chr2_127298667_127298668_-					4.177	MAP3K2	0	0.091	155
chr2_127298695_127298696_-_A_G	PAS	PAS_lost_prim_cons	0.06	chr2_127298667_127298668_-					4.177	MAP3K2	0	0.091	155
chr2_127298695_127298696_-_A_T	PAS	PAS_lost_prim_cons	0.06	chr2_127298667_127298668_-					4.177	MAP3K2	0	0.091	155
chr20_48624270_48624271_-_A_C	PAS	PAS_lost_prim_cons	0.06	chr20_48624251_48624252_-					4.602	PREX1	0.035185	0.091	156
chr20_48624270_48624271_-_A_G	PAS	PAS_lost_prim_cons	0.06	chr20_48624251_48624252_-					4.602	PREX1	0.035185	0.091	156
chr20_48624270_48624271_-_A_T	PAS	PAS_lost_prim_cons	0.06	chr20_48624251_48624252_-					4.602	PREX1	0.035185	0.091	156
chr20_48624271_48624272_-_A_C	PAS	PAS_lost_prim_cons	0.06	chr20_48624251_48624252_-					4.602	PREX1	0.035185	0.091	156
chr20_48624271_48624272_-_A_G	PAS	PAS_lost_prim_cons	0.06	chr20_48624251_48624252_-					4.602	PREX1	0.035185	0.091	156
chr20_48624271_48624272_-_A_T	PAS	PAS_lost_prim_cons	0.06	chr20_48624251_48624252_-					4.602	PREX1	0.035185	0.091	156
chr20_48624272_48624273_-_A_C	PAS	PAS_lost_prim_cons	0.06	chr20_48624251_48624252_-					4.602	PREX1	0.035185	0.091	156
chr20_48624272_48624273_-_A_G	PAS	PAS_lost_prim_cons	0.06	chr20_48624251_48624252_-					4.602	PREX1	0.035185	0.091	156
chr20_48624272_48624273_-_A_T	PAS	PAS_lost_prim_cons	0.06	chr20_48624251_48624252_-	rs2089251199	1			4.602	PREX1	0.035185	0.091	156
chr20_48624273_48624274_-_T_C	PAS	PAS_lost_prim_cons	0.06	chr20_48624251_48624252_-					3.809	PREX1	0.035185	0.091	156
chr20_48624273_48624274_-_T_G	PAS	PAS_lost_prim_cons	0.06	chr20_48624251_48624252_-					3.809	PREX1	0.035185	0.091	156
chr20_48624274_48624275_-_T_C	PAS	PAS_lost_prim_cons	0.06	chr20_48624251_48624252_-					3.809	PREX1	0.035185	0.091	156
chr20_48624274_48624275_-_T_G	PAS	PAS_lost_prim_cons	0.06	chr20_48624251_48624252_-					3.809	PREX1	0.035185	0.091	156
chr20_48624275_48624276_-_A_C	PAS	PAS_lost_prim_cons	0.06	chr20_48624251_48624252_-					4.602	PREX1	0.035185	0.091	156
chr20_48624275_48624276_-_A_G	PAS	PAS_lost_prim_cons	0.06	chr20_48624251_48624252_-					4.602	PREX1	0.035185	0.091	156
chr20_48624275_48624276_-_A_T	PAS	PAS_lost_prim_cons	0.06	chr20_48624251_48624252_-					4.602	PREX1	0.035185	0.091	156
chr5_157395564_157395565_+_A_C	PAS	PAS_lost_prim_cons	0.06	chr5_157395590_157395591_+					5.7	CYFIP2	0.029307	0.092	158
chr5_157395564_157395565_+_A_G	PAS	PAS_lost_prim_cons	0.06	chr5_157395590_157395591_+					5.7	CYFIP2	0.029307	0.092	158
chr5_157395564_157395565_+_A_T	PAS	PAS_lost_prim_cons	0.06	chr5_157395590_157395591_+					5.7	CYFIP2	0.029307	0.092	158
chr5_157395565_157395566_+_T_C	PAS	PAS_lost_prim_cons	0.06	chr5_157395590_157395591_+					3.35	CYFIP2	0.029307	0.092	158
chr5_157395565_157395566_+_T_G	PAS	PAS_lost_prim_cons	0.06	chr5_157395590_157395591_+					3.35	CYFIP2	0.029307	0.092	158
chr5_157395566_157395567_+_T_C	PAS	PAS_lost_prim_cons	0.06	chr5_157395590_157395591_+					4.859	CYFIP2	0.029307	0.092	158
chr5_157395566_157395567_+_T_G	PAS	PAS_lost_prim_cons	0.06	chr5_157395590_157395591_+					4.859	CYFIP2	0.029307	0.092	158
chr5_157395567_157395568_+_A_C	PAS	PAS_lost_prim_cons	0.06	chr5_157395590_157395591_+					3.974	CYFIP2	0.029307	0.092	158
chr5_157395567_157395568_+_A_G	PAS	PAS_lost_prim_cons	0.06	chr5_157395590_157395591_+	rs1767672295				3.974	CYFIP2	0.029307	0.092	158
chr5_157395567_157395568_+_A_T	PAS	PAS_lost_prim_cons	0.06	chr5_157395590_157395591_+					3.974	CYFIP2	0.029307	0.092	158
chr5_157395568_157395569_+_A_C	PAS	PAS_lost_prim_cons	0.06	chr5_157395590_157395591_+					4.475	CYFIP2	0.029307	0.092	158
chr5_157395568_157395569_+_A_G	PAS	PAS_lost_prim_cons	0.06	chr5_157395590_157395591_+					4.475	CYFIP2	0.029307	0.092	158
chr5_157395568_157395569_+_A_T	PAS	PAS_lost_prim_cons	0.06	chr5_157395590_157395591_+					4.475	CYFIP2	0.029307	0.092	158
chr5_157395569_157395570_+_A_C	PAS	PAS_lost_prim_cons	0.06	chr5_157395590_157395591_+					6.158	CYFIP2	0.029307	0.092	158
chr5_157395569_157395570_+_A_G	PAS	PAS_lost_prim_cons	0.06	chr5_157395590_157395591_+					6.158	CYFIP2	0.029307	0.092	158
chr5_157395569_157395570_+_A_T	PAS	PAS_lost_prim_cons	0.06	chr5_157395590_157395591_+					6.158	CYFIP2	0.029307	0.092	158
chr3_186046339_186046340_-_A_C	PAS	PAS_lost_prim_cons	0.06	chr3_186046313_186046314_-					6.299	ETV5	0	0.092	161
chr3_186046339_186046340_-_A_G	PAS	PAS_lost_prim_cons	0.06	chr3_186046313_186046314_-					6.299	ETV5	0	0.092	161
chr3_186046339_186046340_-_A_T	PAS	PAS_lost_prim_cons	0.06	chr3_186046313_186046314_-					6.299	ETV5	0	0.092	161
chr3_186046340_186046341_-_A_C	PAS	PAS_lost_prim_cons	0.06	chr3_186046313_186046314_-					6.299	ETV5	0	0.092	161
chr3_186046340_186046341_-_A_G	PAS	PAS_lost_prim_cons	0.06	chr3_186046313_186046314_-					6.299	ETV5	0	0.092	161
chr3_186046340_186046341_-_A_T	PAS	PAS_lost_prim_cons	0.06	chr3_186046313_186046314_-					6.299	ETV5	0	0.092	161
chr3_186046341_186046342_-_A_C	PAS	PAS_lost_prim_cons	0.06	chr3_186046313_186046314_-					6.299	ETV5	0	0.092	161
chr3_186046341_186046342_-_A_G	PAS	PAS_lost_prim_cons	0.06	chr3_186046313_186046314_-					6.299	ETV5	0	0.092	161
chr3_186046341_186046342_-_A_T	PAS	PAS_lost_prim_cons	0.06	chr3_186046313_186046314_-					6.299	ETV5	0	0.092	161
chr3_186046342_186046343_-_T_C	PAS	PAS_lost_prim_cons	0.06	chr3_186046313_186046314_-					7.34	ETV5	0	0.092	161
chr3_186046342_186046343_-_T_G	PAS	PAS_lost_prim_cons	0.06	chr3_186046313_186046314_-					7.34	ETV5	0	0.092	161
chr3_186046343_186046344_-_A_C	PAS	PAS_lost_prim_cons	0.06	chr3_186046313_186046314_-					6.299	ETV5	0	0.092	161
chr3_186046343_186046344_-_A_G	PAS	PAS_lost_prim_cons	0.06	chr3_186046313_186046314_-	rs1712873727				6.299	ETV5	0	0.092	161
chr22_42160688_42160689_-_A_C	PAS	PAS_lost_prim_cons	0.06	chr22_42160668_42160669_-					3.464	TCF20	0.030129	0.095	169
chr22_42160688_42160689_-_A_G	PAS	PAS_lost_prim_cons	0.06	chr22_42160668_42160669_-					3.464	TCF20	0.030129	0.095	169
chr22_42160688_42160689_-_A_T	PAS	PAS_lost_prim_cons	0.06	chr22_42160668_42160669_-	rs372763625	658			3.464	TCF20	0.030129	0.095	169
chr22_42160689_42160690_-_A_C	PAS	PAS_lost_prim_cons	0.06	chr22_42160668_42160669_-	rs1053211763				2.119	TCF20	0.030129	0.095	169
chr22_42160689_42160690_-_A_G	PAS	PAS_lost_prim_cons	0.06	chr22_42160668_42160669_-					2.119	TCF20	0.030129	0.095	169
chr22_42160689_42160690_-_A_T	PAS	PAS_lost_prim_cons	0.06	chr22_42160668_42160669_-					2.119	TCF20	0.030129	0.095	169
chr22_42160690_42160691_-_A_C	PAS	PAS_lost_prim_cons	0.06	chr22_42160668_42160669_-					2.067	TCF20	0.030129	0.095	169
chr22_42160690_42160691_-_A_G	PAS	PAS_lost_prim_cons	0.06	chr22_42160668_42160669_-					2.067	TCF20	0.030129	0.095	169
chr22_42160690_42160691_-_A_T	PAS	PAS_lost_prim_cons	0.06	chr22_42160668_42160669_-					2.067	TCF20	0.030129	0.095	169
chr22_42160691_42160692_-_T_C	PAS	PAS_lost_prim_cons	0.06	chr22_42160668_42160669_-					4.07	TCF20	0.030129	0.095	169
chr22_42160691_42160692_-_T_G	PAS	PAS_lost_prim_cons	0.06	chr22_42160668_42160669_-					4.07	TCF20	0.030129	0.095	169
chr22_42160692_42160693_-_A_C	PAS	PAS_lost_prim_cons	0.06	chr22_42160668_42160669_-					3.14	TCF20	0.030129	0.095	169
chr22_42160692_42160693_-_A_G	PAS	PAS_lost_prim_cons	0.06	chr22_42160668_42160669_-					3.14	TCF20	0.030129	0.095	169
chr22_42160693_42160694_-_A_C	PAS	PAS_lost_prim_cons	0.06	chr22_42160668_42160669_-					3.061	TCF20	0.030129	0.095	169
chr22_42160693_42160694_-_A_G	PAS	PAS_lost_prim_cons	0.06	chr22_42160668_42160669_-					3.061	TCF20	0.030129	0.095	169
chr22_42160693_42160694_-_A_T	PAS	PAS_lost_prim_cons	0.06	chr22_42160668_42160669_-					3.061	TCF20	0.030129	0.095	169
chr6_170282220_170282221_-_A_C	PAS	PAS_lost_prim_cons	0.06	chr6_170282199_170282200_-					6.54	DLL1	0	0.095	170
chr6_170282220_170282221_-_A_G	PAS	PAS_lost_prim_cons	0.06	chr6_170282199_170282200_-					6.54	DLL1	0	0.095	170
chr6_170282220_170282221_-_A_T	PAS	PAS_lost_prim_cons	0.06	chr6_170282199_170282200_-					6.54	DLL1	0	0.095	170
chr6_170282221_170282222_-_A_C	PAS	PAS_lost_prim_cons	0.06	chr6_170282199_170282200_-					6.54	DLL1	0	0.095	170
chr6_170282221_170282222_-_A_G	PAS	PAS_lost_prim_cons	0.06	chr6_170282199_170282200_-					6.54	DLL1	0	0.095	170
chr6_170282221_170282222_-_A_T	PAS	PAS_lost_prim_cons	0.06	chr6_170282199_170282200_-					6.54	DLL1	0	0.095	170
chr6_170282222_170282223_-_A_C	PAS	PAS_lost_prim_cons	0.06	chr6_170282199_170282200_-	rs970409188				6.54	DLL1	0	0.095	170
chr6_170282222_170282223_-_A_G	PAS	PAS_lost_prim_cons	0.06	chr6_170282199_170282200_-	rs970409188				6.54	DLL1	0	0.095	170
chr6_170282222_170282223_-_A_T	PAS	PAS_lost_prim_cons	0.06	chr6_170282199_170282200_-					6.54	DLL1	0	0.095	170
chr6_170282223_170282224_-_T_C	PAS	PAS_lost_prim_cons	0.06	chr6_170282199_170282200_-					7.585	DLL1	0	0.095	170
chr6_170282223_170282224_-_T_G	PAS	PAS_lost_prim_cons	0.06	chr6_170282199_170282200_-					7.585	DLL1	0	0.095	170
chr6_170282224_170282225_-_A_C	PAS	PAS_lost_prim_cons	0.06	chr6_170282199_170282200_-					6.54	DLL1	0	0.095	170
chr6_170282224_170282225_-_A_G	PAS	PAS_lost_prim_cons	0.06	chr6_170282199_170282200_-					6.54	DLL1	0	0.095	170
chr6_170282225_170282226_-_A_C	PAS	PAS_lost_prim_cons	0.06	chr6_170282199_170282200_-					4.776	DLL1	0	0.095	170
chr6_170282225_170282226_-_A_G	PAS	PAS_lost_prim_cons	0.06	chr6_170282199_170282200_-					4.776	DLL1	0	0.095	170
chr6_170282225_170282226_-_A_T	PAS	PAS_lost_prim_cons	0.06	chr6_170282199_170282200_-					4.776	DLL1	0	0.095	170
chr1_19074534_19074535_-_A_C	PAS	PAS_lost_prim_cons	0.06	chr1_19074509_19074510_-					3.473	UBR4	0.062772	0.095	171
chr1_19074534_19074535_-_A_G	PAS	PAS_lost_prim_cons	0.06	chr1_19074509_19074510_-					3.473	UBR4	0.062772	0.095	171
chr1_19074534_19074535_-_A_T	PAS	PAS_lost_prim_cons	0.06	chr1_19074509_19074510_-					3.473	UBR4	0.062772	0.095	171
chr1_19074535_19074536_-_A_C	PAS	PAS_lost_prim_cons	0.06	chr1_19074509_19074510_-					5.043	UBR4	0.062772	0.095	171
chr1_19074535_19074536_-_A_G	PAS	PAS_lost_prim_cons	0.06	chr1_19074509_19074510_-					5.043	UBR4	0.062772	0.095	171
chr1_19074535_19074536_-_A_T	PAS	PAS_lost_prim_cons	0.06	chr1_19074509_19074510_-					5.043	UBR4	0.062772	0.095	171
chr1_19074536_19074537_-_A_C	PAS	PAS_lost_prim_cons	0.06	chr1_19074509_19074510_-					2.561	UBR4	0.062772	0.095	171
chr1_19074536_19074537_-_A_G	PAS	PAS_lost_prim_cons	0.06	chr1_19074509_19074510_-					2.561	UBR4	0.062772	0.095	171
chr1_19074536_19074537_-_A_T	PAS	PAS_lost_prim_cons	0.06	chr1_19074509_19074510_-					2.561	UBR4	0.062772	0.095	171
chr1_19074537_19074538_-_T_C	PAS	PAS_lost_prim_cons	0.06	chr1_19074509_19074510_-	rs919477590				2.501	UBR4	0.062772	0.095	171
chr1_19074537_19074538_-_T_G	PAS	PAS_lost_prim_cons	0.06	chr1_19074509_19074510_-					2.501	UBR4	0.062772	0.095	171
chr1_19074538_19074539_-_A_C	PAS	PAS_lost_prim_cons	0.06	chr1_19074509_19074510_-					2.531	UBR4	0.062772	0.095	171
chr1_19074538_19074539_-_A_G	PAS	PAS_lost_prim_cons	0.06	chr1_19074509_19074510_-	rs929585248	3			2.531	UBR4	0.062772	0.095	171
chr1_19074539_19074540_-_A_C	PAS	PAS_lost_prim_cons	0.06	chr1_19074509_19074510_-					1.828	UBR4	0.062772	0.095	171
chr1_19074539_19074540_-_A_G	PAS	PAS_lost_prim_cons	0.06	chr1_19074509_19074510_-					1.828	UBR4	0.062772	0.095	171
chr1_19074539_19074540_-_A_T	PAS	PAS_lost_prim_cons	0.06	chr1_19074509_19074510_-					1.828	UBR4	0.062772	0.095	171
chr17_42313343_42313344_-_A_C	PAS	PAS_lost_prim_cons	0.06	chr17_42313328_42313329_-					3.366	STAT3	0.019945	0.095	172
chr17_42313343_42313344_-_A_G	PAS	PAS_lost_prim_cons	0.06	chr17_42313328_42313329_-					3.366	STAT3	0.019945	0.095	172
chr17_42313343_42313344_-_A_T	PAS	PAS_lost_prim_cons	0.06	chr17_42313328_42313329_-					3.366	STAT3	0.019945	0.095	172
chr17_42313344_42313345_-_T_C	PAS	PAS_lost_prim_cons	0.06	chr17_42313328_42313329_-					3.935	STAT3	0.019945	0.095	172
chr17_42313344_42313345_-_T_G	PAS	PAS_lost_prim_cons	0.06	chr17_42313328_42313329_-					3.935	STAT3	0.019945	0.095	172
chr17_42313345_42313346_-_A_C	PAS	PAS_lost_prim_cons	0.06	chr17_42313328_42313329_-					3.366	STAT3	0.019945	0.095	172
chr17_42313345_42313346_-_A_G	PAS	PAS_lost_prim_cons	0.06	chr17_42313328_42313329_-	rs2081141271	1			3.366	STAT3	0.019945	0.095	172
chr17_42313346_42313347_-_A_C	PAS	PAS_lost_prim_cons	0.06	chr17_42313328_42313329_-					3.366	STAT3	0.019945	0.095	172
chr17_42313346_42313347_-_A_G	PAS	PAS_lost_prim_cons	0.06	chr17_42313328_42313329_-					3.366	STAT3	0.019945	0.095	172
chr17_42313346_42313347_-_A_T	PAS	PAS_lost_prim_cons	0.06	chr17_42313328_42313329_-					3.366	STAT3	0.019945	0.095	172
chr7_23310229_23310230_-_A_C	PAS	PAS_lost_prim_cons	0.06	chr7_23310208_23310209_-					5.706	IGF2BP3	0	0.095	173
chr7_23310229_23310230_-_A_G	PAS	PAS_lost_prim_cons	0.06	chr7_23310208_23310209_-					5.706	IGF2BP3	0	0.095	173
chr7_23310229_23310230_-_A_T	PAS	PAS_lost_prim_cons	0.06	chr7_23310208_23310209_-					5.706	IGF2BP3	0	0.095	173
chr7_23310230_23310231_-_A_C	PAS	PAS_lost_prim_cons	0.06	chr7_23310208_23310209_-					4.096	IGF2BP3	0	0.095	173
chr7_23310230_23310231_-_A_G	PAS	PAS_lost_prim_cons	0.06	chr7_23310208_23310209_-	rs1289721211	1			4.096	IGF2BP3	0	0.095	173
chr7_23310230_23310231_-_A_T	PAS	PAS_lost_prim_cons	0.06	chr7_23310208_23310209_-					4.096	IGF2BP3	0	0.095	173
chr7_23310231_23310232_-_A_C	PAS	PAS_lost_prim_cons	0.06	chr7_23310208_23310209_-					4.096	IGF2BP3	0	0.095	173
chr7_23310231_23310232_-_A_G	PAS	PAS_lost_prim_cons	0.06	chr7_23310208_23310209_-					4.096	IGF2BP3	0	0.095	173
chr7_23310231_23310232_-_A_T	PAS	PAS_lost_prim_cons	0.06	chr7_23310208_23310209_-					4.096	IGF2BP3	0	0.095	173
chr7_23310232_23310233_-_T_C	PAS	PAS_lost_prim_cons	0.06	chr7_23310208_23310209_-	rs1583864386				6.634	IGF2BP3	0	0.095	173
chr7_23310232_23310233_-_T_G	PAS	PAS_lost_prim_cons	0.06	chr7_23310208_23310209_-					6.634	IGF2BP3	0	0.095	173
chr7_23310233_23310234_-_A_C	PAS	PAS_lost_prim_cons	0.06	chr7_23310208_23310209_-					4.071	IGF2BP3	0	0.095	173
chr7_23310233_23310234_-_A_G	PAS	PAS_lost_prim_cons	0.06	chr7_23310208_23310209_-					4.071	IGF2BP3	0	0.095	173
chr7_23310234_23310235_-_A_C	PAS	PAS_lost_prim_cons	0.06	chr7_23310208_23310209_-					5.706	IGF2BP3	0	0.095	173
chr7_23310234_23310235_-_A_G	PAS	PAS_lost_prim_cons	0.06	chr7_23310208_23310209_-					5.706	IGF2BP3	0	0.095	173
chr7_23310234_23310235_-_A_T	PAS	PAS_lost_prim_cons	0.06	chr7_23310208_23310209_-					5.706	IGF2BP3	0	0.095	173
chr7_149431515_149431516_-_A_C	PAS	PAS_lost_prim_cons	0.06	chr7_149431500_149431501_-					1.38	ZNF777	0	0.096	176
chr7_149431515_149431516_-_A_G	PAS	PAS_lost_prim_cons	0.06	chr7_149431500_149431501_-	rs1799303058	1			1.38	ZNF777	0	0.096	176
chr7_149431515_149431516_-_A_T	PAS	PAS_lost_prim_cons	0.06	chr7_149431500_149431501_-					1.38	ZNF777	0	0.096	176
chr7_149431516_149431517_-_A_C	PAS	PAS_lost_prim_cons	0.06	chr7_149431500_149431501_-					1.58	ZNF777	0	0.096	176
chr7_149431516_149431517_-_A_G	PAS	PAS_lost_prim_cons	0.06	chr7_149431500_149431501_-					1.58	ZNF777	0	0.096	176
chr7_149431517_149431518_-_T_C	PAS	PAS_lost_prim_cons	0.06	chr7_149431500_149431501_-	rs1169782490				3.077	ZNF777	0	0.096	176
chr7_149431517_149431518_-_T_G	PAS	PAS_lost_prim_cons	0.06	chr7_149431500_149431501_-					3.077	ZNF777	0	0.096	176
chr7_149431518_149431519_-_A_C	PAS	PAS_lost_prim_cons	0.06	chr7_149431500_149431501_-					0.734	ZNF777	0	0.096	176
chr7_149431518_149431519_-_A_G	PAS	PAS_lost_prim_cons	0.06	chr7_149431500_149431501_-	rs1323194536	3			0.734	ZNF777	0	0.096	176
chr7_149431519_149431520_-_A_C	PAS	PAS_lost_prim_cons	0.06	chr7_149431500_149431501_-					2.302	ZNF777	0	0.096	176
chr7_149431519_149431520_-_A_G	PAS	PAS_lost_prim_cons	0.06	chr7_149431500_149431501_-					2.302	ZNF777	0	0.096	176
chr7_149431519_149431520_-_A_T	PAS	PAS_lost_prim_cons	0.06	chr7_149431500_149431501_-					2.302	ZNF777	0	0.096	176
chr9_83968923_83968924_-_A_C	PAS	PAS_lost_prim_cons	0.06	chr9_83968908_83968909_-					5.229	HNRNPK	0	0.096	177
chr9_83968923_83968924_-_A_G	PAS	PAS_lost_prim_cons	0.06	chr9_83968908_83968909_-					5.229	HNRNPK	0	0.096	177
chr9_83968923_83968924_-_A_T	PAS	PAS_lost_prim_cons	0.06	chr9_83968908_83968909_-					5.229	HNRNPK	0	0.096	177
chr9_83968924_83968925_-_T_C	PAS	PAS_lost_prim_cons	0.06	chr9_83968908_83968909_-					4.469	HNRNPK	0	0.096	177
chr9_83968924_83968925_-_T_G	PAS	PAS_lost_prim_cons	0.06	chr9_83968908_83968909_-					4.469	HNRNPK	0	0.096	177
chr9_83968925_83968926_-_A_C	PAS	PAS_lost_prim_cons	0.06	chr9_83968908_83968909_-					4.485	HNRNPK	0	0.096	177
chr9_83968925_83968926_-_A_G	PAS	PAS_lost_prim_cons	0.06	chr9_83968908_83968909_-					4.485	HNRNPK	0	0.096	177
chr9_83968926_83968927_-_A_C	PAS	PAS_lost_prim_cons	0.06	chr9_83968908_83968909_-					5.229	HNRNPK	0	0.096	177
chr9_83968926_83968927_-_A_G	PAS	PAS_lost_prim_cons	0.06	chr9_83968908_83968909_-					5.229	HNRNPK	0	0.096	177
chr9_83968926_83968927_-_A_T	PAS	PAS_lost_prim_cons	0.06	chr9_83968908_83968909_-					5.229	HNRNPK	0	0.096	177
chr2_189032533_189032534_-_A_C	PAS	PAS_lost_prim_cons	0.06	chr2_189032513_189032514_-					5.222	COL5A2	0.042311	0.097	181
chr2_189032533_189032534_-_A_G	PAS	PAS_lost_prim_cons	0.06	chr2_189032513_189032514_-					5.222	COL5A2	0.042311	0.097	181
chr2_189032533_189032534_-_A_T	PAS	PAS_lost_prim_cons	0.06	chr2_189032513_189032514_-	rs1200656937	1			5.222	COL5A2	0.042311	0.097	181
chr2_189032534_189032535_-_A_C	PAS	PAS_lost_prim_cons	0.06	chr2_189032513_189032514_-					5.222	COL5A2	0.042311	0.097	181
chr2_189032534_189032535_-_A_G	PAS	PAS_lost_prim_cons	0.06	chr2_189032513_189032514_-					5.222	COL5A2	0.042311	0.097	181
chr2_189032534_189032535_-_A_T	PAS	PAS_lost_prim_cons	0.06	chr2_189032513_189032514_-					5.222	COL5A2	0.042311	0.097	181
chr2_189032535_189032536_-_A_C	PAS	PAS_lost_prim_cons	0.06	chr2_189032513_189032514_-					5.222	COL5A2	0.042311	0.097	181
chr2_189032535_189032536_-_A_G	PAS	PAS_lost_prim_cons	0.06	chr2_189032513_189032514_-					5.222	COL5A2	0.042311	0.097	181
chr2_189032535_189032536_-_A_T	PAS	PAS_lost_prim_cons	0.06	chr2_189032513_189032514_-					5.222	COL5A2	0.042311	0.097	181
chr2_189032536_189032537_-_T_C	PAS	PAS_lost_prim_cons	0.06	chr2_189032513_189032514_-					6.092	COL5A2	0.042311	0.097	181
chr2_189032536_189032537_-_T_G	PAS	PAS_lost_prim_cons	0.06	chr2_189032513_189032514_-					6.092	COL5A2	0.042311	0.097	181
chr2_189032537_189032538_-_T_C	PAS	PAS_lost_prim_cons	0.06	chr2_189032513_189032514_-	rs1685356414	1			6.092	COL5A2	0.042311	0.097	181
chr2_189032537_189032538_-_T_G	PAS	PAS_lost_prim_cons	0.06	chr2_189032513_189032514_-					6.092	COL5A2	0.042311	0.097	181
chr2_189032538_189032539_-_A_C	PAS	PAS_lost_prim_cons	0.06	chr2_189032513_189032514_-					5.208	COL5A2	0.042311	0.097	181
chr2_189032538_189032539_-_A_G	PAS	PAS_lost_prim_cons	0.06	chr2_189032513_189032514_-					5.208	COL5A2	0.042311	0.097	181
chr2_189032538_189032539_-_A_T	PAS	PAS_lost_prim_cons	0.06	chr2_189032513_189032514_-					5.208	COL5A2	0.042311	0.097	181
chr3_170087599_170087600_-_A_C	PAS	PAS_lost_prim_cons	0.06	chr3_170087583_170087584_-					4.864	PHC3	0.02036	0.097	182
chr3_170087599_170087600_-_A_G	PAS	PAS_lost_prim_cons	0.06	chr3_170087583_170087584_-					4.864	PHC3	0.02036	0.097	182
chr3_170087599_170087600_-_A_T	PAS	PAS_lost_prim_cons	0.06	chr3_170087583_170087584_-					4.864	PHC3	0.02036	0.097	182
chr3_170087600_170087601_-_A_C	PAS	PAS_lost_prim_cons	0.06	chr3_170087583_170087584_-					4.864	PHC3	0.02036	0.097	182
chr3_170087600_170087601_-_A_G	PAS	PAS_lost_prim_cons	0.06	chr3_170087583_170087584_-					4.864	PHC3	0.02036	0.097	182
chr3_170087600_170087601_-_A_T	PAS	PAS_lost_prim_cons	0.06	chr3_170087583_170087584_-					4.864	PHC3	0.02036	0.097	182
chr3_170087601_170087602_-_A_C	PAS	PAS_lost_prim_cons	0.06	chr3_170087583_170087584_-					4.864	PHC3	0.02036	0.097	182
chr3_170087601_170087602_-_A_G	PAS	PAS_lost_prim_cons	0.06	chr3_170087583_170087584_-					4.864	PHC3	0.02036	0.097	182
chr3_170087602_170087603_-_T_C	PAS	PAS_lost_prim_cons	0.06	chr3_170087583_170087584_-					5.705	PHC3	0.02036	0.097	182
chr3_170087602_170087603_-_T_G	PAS	PAS_lost_prim_cons	0.06	chr3_170087583_170087584_-					5.705	PHC3	0.02036	0.097	182
chr3_170087603_170087604_-_A_C	PAS	PAS_lost_prim_cons	0.06	chr3_170087583_170087584_-					4.864	PHC3	0.02036	0.097	182
chr3_170087603_170087604_-_A_G	PAS	PAS_lost_prim_cons	0.06	chr3_170087583_170087584_-					4.864	PHC3	0.02036	0.097	182
chr3_170087604_170087605_-_A_C	PAS	PAS_lost_prim_cons	0.06	chr3_170087583_170087584_-					4.864	PHC3	0.02036	0.097	182
chr3_170087604_170087605_-_A_G	PAS	PAS_lost_prim_cons	0.06	chr3_170087583_170087584_-	rs1713623317				4.864	PHC3	0.02036	0.097	182
chr3_170087604_170087605_-_A_T	PAS	PAS_lost_prim_cons	0.06	chr3_170087583_170087584_-					4.864	PHC3	0.02036	0.097	182
chr9_136494460_136494461_-_A_C	PAS	PAS_lost_prim_cons	0.06	chr9_136494443_136494444_-					4.658	NOTCH1	0.046153	0.097	185
chr9_136494460_136494461_-_A_G	PAS	PAS_lost_prim_cons	0.06	chr9_136494443_136494444_-					4.658	NOTCH1	0.046153	0.097	185
chr9_136494460_136494461_-_A_T	PAS	PAS_lost_prim_cons	0.06	chr9_136494443_136494444_-					4.658	NOTCH1	0.046153	0.097	185
chr9_136494461_136494462_-_A_C	PAS	PAS_lost_prim_cons	0.06	chr9_136494443_136494444_-					4.658	NOTCH1	0.046153	0.097	185
chr9_136494461_136494462_-_A_G	PAS	PAS_lost_prim_cons	0.06	chr9_136494443_136494444_-					4.658	NOTCH1	0.046153	0.097	185
chr9_136494462_136494463_-_A_C	PAS	PAS_lost_prim_cons	0.06	chr9_136494443_136494444_-					4.658	NOTCH1	0.046153	0.097	185
chr9_136494462_136494463_-_A_G	PAS	PAS_lost_prim_cons	0.06	chr9_136494443_136494444_-					4.658	NOTCH1	0.046153	0.097	185
chr9_136494463_136494464_-_T_C	PAS	PAS_lost_prim_cons	0.06	chr9_136494443_136494444_-	rs1589051546				5.466	NOTCH1	0.046153	0.097	185
chr9_136494463_136494464_-_T_G	PAS	PAS_lost_prim_cons	0.06	chr9_136494443_136494444_-					5.466	NOTCH1	0.046153	0.097	185
chr9_136494464_136494465_-_A_C	PAS	PAS_lost_prim_cons	0.06	chr9_136494443_136494444_-					5.029	NOTCH1	0.046153	0.097	185
chr9_136494464_136494465_-_A_G	PAS	PAS_lost_prim_cons	0.06	chr9_136494443_136494444_-					5.029	NOTCH1	0.046153	0.097	185
chr9_136494465_136494466_-_A_C	PAS	PAS_lost_prim_cons	0.06	chr9_136494443_136494444_-					5.029	NOTCH1	0.046153	0.097	185
chr9_136494465_136494466_-_A_G	PAS	PAS_lost_prim_cons	0.06	chr9_136494443_136494444_-					5.029	NOTCH1	0.046153	0.097	185
chr9_136494465_136494466_-_A_T	PAS	PAS_lost_prim_cons	0.06	chr9_136494443_136494444_-					5.029	NOTCH1	0.046153	0.097	185
chr2_189012027_189012028_+_A_C	PAS	PAS_lost_prim_cons	0.06	chr2_189012057_189012058_+					3.504	COL3A1	0.042706	0.098	186
chr2_189012027_189012028_+_A_G	PAS	PAS_lost_prim_cons	0.06	chr2_189012057_189012058_+					3.504	COL3A1	0.042706	0.098	186
chr2_189012027_189012028_+_A_T	PAS	PAS_lost_prim_cons	0.06	chr2_189012057_189012058_+					3.504	COL3A1	0.042706	0.098	186
chr2_189012028_189012029_+_A_C	PAS	PAS_lost_prim_cons	0.06	chr2_189012057_189012058_+					6.272	COL3A1	0.042706	0.098	186
chr2_189012028_189012029_+_A_G	PAS	PAS_lost_prim_cons	0.06	chr2_189012057_189012058_+					6.272	COL3A1	0.042706	0.098	186
chr2_189012028_189012029_+_A_T	PAS	PAS_lost_prim_cons	0.06	chr2_189012057_189012058_+					6.272	COL3A1	0.042706	0.098	186
chr2_189012029_189012030_+_A_C	PAS	PAS_lost_prim_cons	0.06	chr2_189012057_189012058_+					2.908	COL3A1	0.042706	0.098	186
chr2_189012029_189012030_+_A_G	PAS	PAS_lost_prim_cons	0.06	chr2_189012057_189012058_+	rs1333715728	1			2.908	COL3A1	0.042706	0.098	186
chr10_73436829_73436830_-_A_C	PAS	PAS_lost_prim_cons	0.06	chr10_73436804_73436805_-					5.689	PPP3CB	0	0.098	187
chr10_73436829_73436830_-_A_G	PAS	PAS_lost_prim_cons	0.06	chr10_73436804_73436805_-					5.689	PPP3CB	0	0.098	187
chr10_73436829_73436830_-_A_T	PAS	PAS_lost_prim_cons	0.06	chr10_73436804_73436805_-					5.689	PPP3CB	0	0.098	187
chr10_73436830_73436831_-_A_C	PAS	PAS_lost_prim_cons	0.06	chr10_73436804_73436805_-	rs2056078948				5.689	PPP3CB	0	0.098	187
chr10_73436830_73436831_-_A_G	PAS	PAS_lost_prim_cons	0.06	chr10_73436804_73436805_-					5.689	PPP3CB	0	0.098	187
chr10_73436830_73436831_-_A_T	PAS	PAS_lost_prim_cons	0.06	chr10_73436804_73436805_-					5.689	PPP3CB	0	0.098	187
chr10_73436831_73436832_-_A_C	PAS	PAS_lost_prim_cons	0.06	chr10_73436804_73436805_-					5.689	PPP3CB	0	0.098	187
chr10_73436831_73436832_-_A_G	PAS	PAS_lost_prim_cons	0.06	chr10_73436804_73436805_-					5.689	PPP3CB	0	0.098	187
chr10_73436831_73436832_-_A_T	PAS	PAS_lost_prim_cons	0.06	chr10_73436804_73436805_-					5.689	PPP3CB	0	0.098	187
chr10_73436832_73436833_-_T_C	PAS	PAS_lost_prim_cons	0.06	chr10_73436804_73436805_-	rs2056078983				6.616	PPP3CB	0	0.098	187
chr10_73436832_73436833_-_T_G	PAS	PAS_lost_prim_cons	0.06	chr10_73436804_73436805_-					6.616	PPP3CB	0	0.098	187
chr10_73436833_73436834_-_A_C	PAS	PAS_lost_prim_cons	0.06	chr10_73436804_73436805_-					5.689	PPP3CB	0	0.098	187
chr10_73436833_73436834_-_A_G	PAS	PAS_lost_prim_cons	0.06	chr10_73436804_73436805_-					5.689	PPP3CB	0	0.098	187
chr10_73436834_73436835_-_A_C	PAS	PAS_lost_prim_cons	0.06	chr10_73436804_73436805_-					5.689	PPP3CB	0	0.098	187
chr10_73436834_73436835_-_A_G	PAS	PAS_lost_prim_cons	0.06	chr10_73436804_73436805_-					5.689	PPP3CB	0	0.098	187
chr10_73436834_73436835_-_A_T	PAS	PAS_lost_prim_cons	0.06	chr10_73436804_73436805_-					5.689	PPP3CB	0	0.098	187
chr12_19376378_19376379_+_A_C	PAS	PAS_lost_prim_cons	0.06	chr12_19376399_19376400_+					6.295	PLEKHA5	0.037955	0.098	189
chr12_19376378_19376379_+_A_G	PAS	PAS_lost_prim_cons	0.06	chr12_19376399_19376400_+					6.295	PLEKHA5	0.037955	0.098	189
chr12_19376378_19376379_+_A_T	PAS	PAS_lost_prim_cons	0.06	chr12_19376399_19376400_+					6.295	PLEKHA5	0.037955	0.098	189
chr12_19376379_19376380_+_A_C	PAS	PAS_lost_prim_cons	0.06	chr12_19376399_19376400_+					6.295	PLEKHA5	0.037955	0.098	189
chr12_19376379_19376380_+_A_G	PAS	PAS_lost_prim_cons	0.06	chr12_19376399_19376400_+					6.295	PLEKHA5	0.037955	0.098	189
chr12_19376380_19376381_+_T_C	PAS	PAS_lost_prim_cons	0.06	chr12_19376399_19376400_+	rs1427718619				5.395	PLEKHA5	0.037955	0.098	189
chr12_19376380_19376381_+_T_G	PAS	PAS_lost_prim_cons	0.06	chr12_19376399_19376400_+					5.395	PLEKHA5	0.037955	0.098	189
chr12_19376381_19376382_+_A_C	PAS	PAS_lost_prim_cons	0.06	chr12_19376399_19376400_+					6.295	PLEKHA5	0.037955	0.098	189
chr12_19376381_19376382_+_A_G	PAS	PAS_lost_prim_cons	0.06	chr12_19376399_19376400_+					6.295	PLEKHA5	0.037955	0.098	189
chr12_19376381_19376382_+_A_T	PAS	PAS_lost_prim_cons	0.06	chr12_19376399_19376400_+					6.295	PLEKHA5	0.037955	0.098	189
chr12_19376382_19376383_+_A_C	PAS	PAS_lost_prim_cons	0.06	chr12_19376399_19376400_+					6.295	PLEKHA5	0.037955	0.098	189
chr12_19376382_19376383_+_A_G	PAS	PAS_lost_prim_cons	0.06	chr12_19376399_19376400_+					6.295	PLEKHA5	0.037955	0.098	189
chr12_19376382_19376383_+_A_T	PAS	PAS_lost_prim_cons	0.06	chr12_19376399_19376400_+					6.295	PLEKHA5	0.037955	0.098	189
chr12_19376383_19376384_+_A_C	PAS	PAS_lost_prim_cons	0.06	chr12_19376399_19376400_+					6.295	PLEKHA5	0.037955	0.098	189
chr12_19376383_19376384_+_A_G	PAS	PAS_lost_prim_cons	0.06	chr12_19376399_19376400_+					6.295	PLEKHA5	0.037955	0.098	189
chr12_19376383_19376384_+_A_T	PAS	PAS_lost_prim_cons	0.06	chr12_19376399_19376400_+					6.295	PLEKHA5	0.037955	0.098	189
chr18_25061940_25061941_-_A_C	PAS	PAS_lost_prim_cons	0.06	chr18_25061923_25061924_-					5.505	ZNF521	0.020618	0.098	190
chr18_25061940_25061941_-_A_G	PAS	PAS_lost_prim_cons	0.06	chr18_25061923_25061924_-					5.505	ZNF521	0.020618	0.098	190
chr18_25061940_25061941_-_A_T	PAS	PAS_lost_prim_cons	0.06	chr18_25061923_25061924_-					5.505	ZNF521	0.020618	0.098	190
chr18_25061941_25061942_-_A_C	PAS	PAS_lost_prim_cons	0.06	chr18_25061923_25061924_-					5.505	ZNF521	0.020618	0.098	190
chr18_25061941_25061942_-_A_G	PAS	PAS_lost_prim_cons	0.06	chr18_25061923_25061924_-					5.505	ZNF521	0.020618	0.098	190
chr18_25061941_25061942_-_A_T	PAS	PAS_lost_prim_cons	0.06	chr18_25061923_25061924_-					5.505	ZNF521	0.020618	0.098	190
chr18_25061942_25061943_-_A_C	PAS	PAS_lost_prim_cons	0.06	chr18_25061923_25061924_-					5.505	ZNF521	0.020618	0.098	190
chr18_25061942_25061943_-_A_G	PAS	PAS_lost_prim_cons	0.06	chr18_25061923_25061924_-					5.505	ZNF521	0.020618	0.098	190
chr18_25061942_25061943_-_A_T	PAS	PAS_lost_prim_cons	0.06	chr18_25061923_25061924_-					5.505	ZNF521	0.020618	0.098	190
chr18_25061943_25061944_-_T_C	PAS	PAS_lost_prim_cons	0.06	chr18_25061923_25061924_-					6.424	ZNF521	0.020618	0.098	190
chr18_25061943_25061944_-_T_G	PAS	PAS_lost_prim_cons	0.06	chr18_25061923_25061924_-					6.424	ZNF521	0.020618	0.098	190
chr18_25061944_25061945_-_A_C	PAS	PAS_lost_prim_cons	0.06	chr18_25061923_25061924_-					5.505	ZNF521	0.020618	0.098	190
chr18_25061944_25061945_-_A_G	PAS	PAS_lost_prim_cons	0.06	chr18_25061923_25061924_-					5.505	ZNF521	0.020618	0.098	190
chr18_25061945_25061946_-_A_C	PAS	PAS_lost_prim_cons	0.06	chr18_25061923_25061924_-					5.505	ZNF521	0.020618	0.098	190
chr18_25061945_25061946_-_A_G	PAS	PAS_lost_prim_cons	0.06	chr18_25061923_25061924_-					5.505	ZNF521	0.020618	0.098	190
chr18_25061945_25061946_-_A_T	PAS	PAS_lost_prim_cons	0.06	chr18_25061923_25061924_-					5.505	ZNF521	0.020618	0.098	190
chr6_149411498_149411499_+_A_C	PAS	PAS_lost_prim_cons	0.06	chr6_149411523_149411524_+					5.883	TAB2	0	0.098	191
chr6_149411498_149411499_+_A_G	PAS	PAS_lost_prim_cons	0.06	chr6_149411523_149411524_+					5.883	TAB2	0	0.098	191
chr6_149411498_149411499_+_A_T	PAS	PAS_lost_prim_cons	0.06	chr6_149411523_149411524_+					5.883	TAB2	0	0.098	191
chr6_149411499_149411500_+_A_C	PAS	PAS_lost_prim_cons	0.06	chr6_149411523_149411524_+					7.683	TAB2	0	0.098	191
chr6_149411499_149411500_+_A_G	PAS	PAS_lost_prim_cons	0.06	chr6_149411523_149411524_+					7.683	TAB2	0	0.098	191
chr6_149411500_149411501_+_T_C	PAS	PAS_lost_prim_cons	0.06	chr6_149411523_149411524_+					4.815	TAB2	0	0.098	191
chr6_149411500_149411501_+_T_G	PAS	PAS_lost_prim_cons	0.06	chr6_149411523_149411524_+					4.815	TAB2	0	0.098	191
chr6_149411501_149411502_+_A_C	PAS	PAS_lost_prim_cons	0.06	chr6_149411523_149411524_+					7.683	TAB2	0	0.098	191
chr6_149411501_149411502_+_A_G	PAS	PAS_lost_prim_cons	0.06	chr6_149411523_149411524_+					7.683	TAB2	0	0.098	191
chr6_149411502_149411503_+_A_C	PAS	PAS_lost_prim_cons	0.06	chr6_149411523_149411524_+					7.683	TAB2	0	0.098	191
chr6_149411502_149411503_+_A_G	PAS	PAS_lost_prim_cons	0.06	chr6_149411523_149411524_+					7.683	TAB2	0	0.098	191
chr6_149411502_149411503_+_A_T	PAS	PAS_lost_prim_cons	0.06	chr6_149411523_149411524_+					7.683	TAB2	0	0.098	191
chr6_149411503_149411504_+_A_C	PAS	PAS_lost_prim_cons	0.06	chr6_149411523_149411524_+					7.683	TAB2	0	0.098	191
chr6_149411503_149411504_+_A_G	PAS	PAS_lost_prim_cons	0.06	chr6_149411523_149411524_+					7.683	TAB2	0	0.098	191
chr6_149411503_149411504_+_A_T	PAS	PAS_lost_prim_cons	0.06	chr6_149411523_149411524_+					7.683	TAB2	0	0.098	191
chr5_10971855_10971856_-_A_C	PAS	PAS_lost_prim_cons	0.06	chr5_10971835_10971836_-					0.452	CTNND2	0.031044	0.098	192
chr5_10971855_10971856_-_A_G	PAS	PAS_lost_prim_cons	0.06	chr5_10971835_10971836_-					0.452	CTNND2	0.031044	0.098	192
chr5_10971855_10971856_-_A_T	PAS	PAS_lost_prim_cons	0.06	chr5_10971835_10971836_-					0.452	CTNND2	0.031044	0.098	192
chr5_10971856_10971857_-_A_C	PAS	PAS_lost_prim_cons	0.06	chr5_10971835_10971836_-	rs1022961020				1.828	CTNND2	0.031044	0.098	192
chr5_10971856_10971857_-_A_G	PAS	PAS_lost_prim_cons	0.06	chr5_10971835_10971836_-					1.828	CTNND2	0.031044	0.098	192
chr5_10971856_10971857_-_A_T	PAS	PAS_lost_prim_cons	0.06	chr5_10971835_10971836_-					1.828	CTNND2	0.031044	0.098	192
chr5_10971857_10971858_-_A_C	PAS	PAS_lost_prim_cons	0.06	chr5_10971835_10971836_-	rs1427005515	1			1.18	CTNND2	0.031044	0.098	192
chr5_10971857_10971858_-_A_G	PAS	PAS_lost_prim_cons	0.06	chr5_10971835_10971836_-					1.18	CTNND2	0.031044	0.098	192
chr5_10971858_10971859_-_T_C	PAS	PAS_lost_prim_cons	0.06	chr5_10971835_10971836_-					0.117	CTNND2	0.031044	0.098	192
chr5_10971858_10971859_-_T_G	PAS	PAS_lost_prim_cons	0.06	chr5_10971835_10971836_-					0.117	CTNND2	0.031044	0.098	192
chr5_10971859_10971860_-_A_C	PAS	PAS_lost_prim_cons	0.06	chr5_10971835_10971836_-					0.689	CTNND2	0.031044	0.098	192
chr5_10971859_10971860_-_A_G	PAS	PAS_lost_prim_cons	0.06	chr5_10971835_10971836_-	rs1366578309				0.689	CTNND2	0.031044	0.098	192
chr5_10971860_10971861_-_A_C	PAS	PAS_lost_prim_cons	0.06	chr5_10971835_10971836_-					2.662	CTNND2	0.031044	0.098	192
chr5_10971860_10971861_-_A_G	PAS	PAS_lost_prim_cons	0.06	chr5_10971835_10971836_-					2.662	CTNND2	0.031044	0.098	192
chr17_64498270_64498271_-_A_C	PAS	PAS_lost_prim_cons	0.06	chr17_64498253_64498254_-					3.012	DDX5	0	0.098	193
chr17_64498270_64498271_-_A_G	PAS	PAS_lost_prim_cons	0.06	chr17_64498253_64498254_-	rs2038205394				3.012	DDX5	0	0.098	193
chr17_64498270_64498271_-_A_T	PAS	PAS_lost_prim_cons	0.06	chr17_64498253_64498254_-					3.012	DDX5	0	0.098	193
chr17_64498271_64498272_-_A_C	PAS	PAS_lost_prim_cons	0.06	chr17_64498253_64498254_-					3.012	DDX5	0	0.098	193
chr17_64498271_64498272_-_A_G	PAS	PAS_lost_prim_cons	0.06	chr17_64498253_64498254_-	rs2038205456	1			3.012	DDX5	0	0.098	193
chr17_64498271_64498272_-_A_T	PAS	PAS_lost_prim_cons	0.06	chr17_64498253_64498254_-					3.012	DDX5	0	0.098	193
chr17_64498272_64498273_-_A_C	PAS	PAS_lost_prim_cons	0.06	chr17_64498253_64498254_-					3.012	DDX5	0	0.098	193
chr17_64498272_64498273_-_A_G	PAS	PAS_lost_prim_cons	0.06	chr17_64498253_64498254_-					3.012	DDX5	0	0.098	193
chr17_64498272_64498273_-_A_T	PAS	PAS_lost_prim_cons	0.06	chr17_64498253_64498254_-					3.012	DDX5	0	0.098	193
chr17_64498273_64498274_-_T_C	PAS	PAS_lost_prim_cons	0.06	chr17_64498253_64498254_-					3.522	DDX5	0	0.098	193
chr17_64498273_64498274_-_T_G	PAS	PAS_lost_prim_cons	0.06	chr17_64498253_64498254_-					3.522	DDX5	0	0.098	193
chr17_64498274_64498275_-_A_C	PAS	PAS_lost_prim_cons	0.06	chr17_64498253_64498254_-					2.782	DDX5	0	0.098	193
chr17_64498274_64498275_-_A_G	PAS	PAS_lost_prim_cons	0.06	chr17_64498253_64498254_-					2.782	DDX5	0	0.098	193
chr17_64498275_64498276_-_A_C	PAS	PAS_lost_prim_cons	0.06	chr17_64498253_64498254_-					2.782	DDX5	0	0.098	193
chr17_64498275_64498276_-_A_G	PAS	PAS_lost_prim_cons	0.06	chr17_64498253_64498254_-					2.782	DDX5	0	0.098	193
chr17_64498275_64498276_-_A_T	PAS	PAS_lost_prim_cons	0.06	chr17_64498253_64498254_-					2.782	DDX5	0	0.098	193
chr19_38730502_38730503_+_A_C	PAS	PAS_lost_prim_cons	0.06	chr19_38730530_38730531_+					3.341	ACTN4	0.02077	0.099	194
[truncated: 106,162 more rows]

## Sheet: miR
hg38_var_id	category	sub_category	sub_cat_imaps_threshold	mir_fam	rsid	allele_count_gnomAD	gwas_count	clinvar_clin_sig	phylop_100	gene_symbol	oe_lof	oe_lof_upper	oe_lof_upper_rank
[truncated: 39,249 more rows]
