# Supplementary material for: Quantifying negative selection in human 3ʹ UTRs uncovers constrained targets of RNA-binding proteins
Source: Nat Commun. 2024 Jan 2;15:85. doi: 10.1038/s41467-023-44456-9 (PMC10762232; doi:10.1038/s41467-023-44456-9)
Supplement: Supplementary file 5 — Supplementary Dataset 3 [file 41467_2023_44456_MOESM5_ESM.xlsx]

## Sheet: Sheet1
var_id	count_plas_ref_r1	count_plas_alt_r1	count_rna_ref_r1	count_rna_alt_r1	count_plas_ref_r2	count_plas_alt_r2	count_rna_ref_r2	count_rna_alt_r2	fisher_or_r1	fisher_p_r1	fisher_p_adj_r1	fisher_sig_r1	fisher_or_r2	fisher_p_r2	fisher_p_adj_r2	fisher_sig_r2	fisher_sig_sum	fisher_or_mean_log2	category
chr10_110604333_110604334_+_G_A	7320	6044	5366	5202	8076	6632	6827	6940	1.17409	8.0899e-10	2.88203e-09	1	1.23787	2.78523e-19	8.8199e-19	1	2	0.269701	rep-lost
chr11_62624904_62624905_-_T_G	8219	11075	11089	15138	9131	12374	12430	16986	1.0131	0.501779	0.608541	0	1.00839	0.649864	0.726319	0	0	0.0154157	rep-lost
chr11_77665760_77665761_-_G_T	9061	8631	11747	11291	10278	9644	13189	12453	1.00907	0.652761	0.718691	0	1.00627	0.748021	0.789578	0	0	0.0110198	rep-lost
chr11_83184965_83184966_+_T_C	5814	10768	6298	11968	6665	12217	8437	16099	1.02604	0.255341	0.354987	0	1.04102	0.0486559	0.0792397	0	0	0.047536	rep-lost
chr12_114670919_114670920_-_T_C	6853	7134	4081	4666	7470	7710	4910	5717	1.09831	0.000616687	0.00140605	1	1.12811	2.06108e-06	5.34006e-06	1	2	0.154592	rep-lost
chr12_123408537_123408538_+_A_G	735	863	382	466	808	993	529	682	1.03896	0.669862	0.720417	0	1.04905	0.525178	0.636918	0	0	0.0621091	rep-lost
chr12_12721285_12721286_+_T_C	14822	16673	15537	23797	17185	19725	18025	28863	1.36156	1.08732e-90	6.88633e-90	1	1.39504	2.71125e-123	1.71713e-122	1	2	0.462787	rep-lost
chr12_132510621_132510622_+_G_A	22609	18766	22449	18235	28022	22676	27352	22232	0.978623	0.124421	0.196999	0	1.00444	0.731644	0.786863	0	0	-0.0123943	rep-lost
chr12_6329247_6329248_-_T_C	26059	20313	30568	25199	31957	25154	39381	32301	1.05752	9.90381e-06	2.68818e-05	1	1.04207	0.000267761	0.000610495	1	2	0.070068	rep-lost
chr13_102766215_102766216_-_T_C	17345	16863	14803	13973	19373	18702	18202	18188	0.9709	0.0657438	0.113558	0	1.0351	0.0189742	0.036051	1	1	0.00358177	rep-lost
chr16_66612687_66612688_+_C_T	24473	17212	38337	27032	29440	20272	47958	33912	1.00257	0.843596	0.853245	0	1.02692	0.0218301	0.0401392	1	1	0.021015	rep-lost
chr19_1088318_1088319_-_G_A	32104	23836	36825	27914	39354	29616	48426	36199	1.02096	0.0762406	0.127815	0	0.993299	0.517056	0.636918	0	0	0.0101112	rep-lost
chr19_8489044_8489045_+_T_A	28409	29098	18371	18900	31033	32081	21390	22653	1.00444	0.739504	0.780588	0	1.02446	0.0519208	0.0822079	0	0	0.0206224	rep-lost
chr1_114396670_114396671_-_T_G	8802	11327	9398	15465	10198	13131	10739	18918	1.27871	4.24698e-37	2.20071e-36	1	1.3681	1.05925e-68	5.48883e-68	1	2	0.403433	rep-lost
chr1_150965834_150965835_-_A_G	25681	40037	25972	39135	28223	44699	33132	50733	0.966504	0.00262082	0.00533524	1	0.966813	0.00116513	0.00245971	1	2	-0.0489213	rep-lost
chr1_155134751_155134752_+_T_C	24635	22398	22012	20875	28048	25978	26882	25600	1.04309	0.00161258	0.00340434	1	1.0282	0.0236543	0.0421341	1	2	0.0504951	rep-lost
chr1_155134792_155134793_+_T_C	12911	16114	9488	12086	14388	17996	11660	15008	1.02063	0.261842	0.355357	0	1.02909	0.0862775	0.132914	0	0	0.0354108	rep-lost
chr1_204551679_204551680_+_A_G	20333	21234	17220	19174	22885	23933	22850	24993	1.06621	8.15677e-06	2.32468e-05	1	1.04592	0.000566016	0.00124088	1	2	0.0786343	rep-lost
chr20_62135119_62135120_+_A_G	25019	26181	26239	29339	32572	34778	29314	32619	1.06851	6.62205e-08	2.09698e-07	1	1.04219	0.000215558	0.00051195	1	2	0.0776101	rep-lost
chr2_21001698_21001699_-_T_C	10337	10600	7897	8233	10945	11763	9935	10181	1.01668	0.431969	0.535266	0	0.95353	0.0142688	0.0280455	1	1	-0.0223891	rep-lost
chr2_28947680_28947681_+_T_G	573	923	146	206	655	1003	154	251	0.875992	0.274713	0.364154	0	1.06436	0.609599	0.723566	0	0	-0.0505136	rep-lost
chr2_8683014_8683015_+_C_T	32541	26938	41649	35699	36429	30826	55564	46957	1.03544	0.00150139	0.0032915	1	0.998704	0.896987	0.896987	0	1	0.0241842	rep-lost
chr4_56932302_56932303_+_A_G	19149	18799	24787	24525	21324	20526	27502	26555	1.00785	0.570854	0.677889	0	1.00311	0.814647	0.84427	0	0	0.00787823	rep-lost
chr6_160106354_160106355_+_T_C	45561	29704	37058	29575	50312	33691	44979	37289	1.2241	2.17414e-78	1.23926e-77	1	1.23801	1.13426e-102	6.46526e-102	1	2	0.299874	rep-lost
chr6_163565102_163565103_+_G_T	5337	3812	6901	4449	5725	3977	7523	5116	0.902604	0.000361843	0.00089674	1	0.978941	0.441731	0.58555	0	1	-0.0892702	rep-lost
chr8_143915283_143915284_-_A_G	14968	11138	15367	11201	16893	13241	18661	13512	0.979539	0.244498	0.354987	0	0.923786	1.00209e-06	2.71996e-06	1	1	-0.0720969	rep-lost
chr9_137582283_137582284_-_A_G	19438	15239	13554	17258	22486	17644	15830	20501	1.62414	5.02863e-209	3.5829e-208	1	1.6505	3.45961e-260	2.46497e-259	1	2	0.711291	rep-lost
chr9_99153523_99153524_+_G_A	6651	5019	5066	3802	7181	5487	6228	4506	0.994527	0.853245	0.853245	0	0.946905	0.0398484	0.0668047	0	0	-0.0433131	rep-lost
chr7_112490438_112490439_+_G_A	9979	11968	15386	19281	11875	14440	18575	22437	1.04492	0.0116061	0.0522277	0	0.99335	0.679901	0.764888	0	0	0.0268806	control
chr1_1468620_1468621_+_C_A	4209	4629	5061	5562	4957	5510	5802	6529	0.999278	0.9885	0.9885	0	1.01236	0.65085	0.764888	0	0	0.00834379	control
chr2_30258442_30258443_+_T_C	5064	4936	5090	5188	5414	5460	6617	6750	1.04571	0.112483	0.290861	0	1.01151	0.66061	0.764888	0	0	0.0404965	control
chr11_2397331_2397332_+_C_T	4302	4507	3322	3329	5267	5461	4353	4586	0.956503	0.1724	0.31032	0	1.0161	0.586225	0.764888	0	0	-0.0205556	control
chr2_69323878_69323879_-_T_C	603	556	622	522	672	561	837	728	0.910208	0.277562	0.356866	0	1.04187	0.59307	0.764888	0	0	-0.0382754	control
chr6_47696498_47696499_+_T_C	4916	5340	3593	3878	5498	6331	5020	5430	0.993622	0.84313	0.948522	0	0.939363	0.0200187	0.0900843	0	0	-0.0497383	control
chr12_2888773_2888774_+_G_A	771	861	573	704	800	985	825	998	1.10016	0.216273	0.324409	0	0.982495	0.814802	0.814802	0	0	0.056116	control
